# Supplementary material for: FeIII in the high-spin state in di­methyl­ammonium bis­[3-eth­oxy­salicyl­aldehyde thio­semi­car­ba­zon­ato(2–)-κ3 O 2,N 1,S]ferrate(III)
Source: Acta Crystallogr C Struct Chem. 2023 Jan 1;79(Pt 1):18–24. doi: 10.1107/S2053229622011597 (PMC9813924; doi:10.1107/S2053229622011597)
Supplement: Supplementary file 1 [file c-79-00018-sup1.cif]

##############################################################################
#                                                                            #
# This CIF contains the data in a paper accepted for publication in          #
# Acta Crystallographica Section C. It conforms to the requirements of       #
# Notes for Authors for Acta Crystallographica Section C, and has been       #
# peer reviewed under the auspices of the IUCr Commission on Journals.       #
#                                                                            #
# Full details of the Crystallographic Information File format               #
# are given in the paper "The Crystallographic Information File (CIF):       #
# a New Standard Archive File for Crystallography" by S. R. Hall, F. H.      #
# Allen and I. D. Brown [Acta Cryst. (1991), A47, 655-685].                  #
#                                                                            #
# The current version of the core CIF dictionary is obtainable from          #
# ftp://ftp.iucr.org/pub/cif_core.dic.                                       #
#                                                                            #
# Software is freely available for graphical display of the structure(s)     #
# in this CIF. For information consult the CIF software page                 #
# http://www.iucr.org/resources/cif/software.                                #
#                                                                            #
# This file may be used for bona fide research purposes within the           #
# scientific community so long as proper attribution is given to the journal # 
# article from which it was obtained.                                        #
#                                                                            #
##############################################################################
data_I
_audit_creation_method
;
Olex2 1.3
(compiled 2020.11.12 svn.r5f609507 for OlexSys, GUI svn.r6272)
;
_chemical_name_systematic
;
Dimethylammonium bis[3-ethoxysalicylaldehyde
thiosemicarbazonato(2-)-\k^3^<i>O</i>^2^,<i>N</i>^1^,<i>S</i>]ferrate(III)
;
_chemical_name_common     ?
_chemical_formula_moiety     'C2 H8 N +, C20 H22 Fe N6 O4 S2 -'
_chemical_formula_sum     'C22 H30 Fe N7 O4 S2'
_chemical_formula_iupac     '(C2 H8 N) [Fe (C10 H11 N3 O2 S1)2]'
_chemical_formula_weight     576.50
_chemical_melting_point     ?
_space_group_crystal_system     monoclinic
_space_group_name_H-M_alt     'P 1 21/n 1'
_space_group_name_Hall     '-P 2yn'
loop_
    _space_group_symop_operation_xyz
    'x, y, z'
    '-x+1/2, y+1/2, -z+1/2'
    '-x, -y, -z'
    'x-1/2, -y-1/2, z-1/2'
_cell_length_a     9.4359(3)
_cell_length_b     16.0265(5)
_cell_length_c     17.2333(7)
_cell_angle_alpha     90
_cell_angle_beta     98.668(4)
_cell_angle_gamma     90
_cell_volume     2576.35(17)
_cell_formula_units_Z     4
_cell_measurement_reflns_used     7929
_cell_measurement_theta_min     2.3
_cell_measurement_theta_max     27.5
_cell_measurement_temperature     100(2)
_exptl_crystal_description     'plate'
_exptl_crystal_colour     'dark green'
_exptl_crystal_size_max     0.08
_exptl_crystal_size_mid     0.05
_exptl_crystal_size_min     0.01
_exptl_crystal_density_diffrn     1.486
_exptl_crystal_density_meas     ?
_exptl_crystal_density_method     ?
_exptl_crystal_F_000     1204
_exptl_absorpt_coefficient_mu     0.791
_exptl_absorpt_correction_type     multi-scan
_exptl_absorpt_process_details
;
(CrysAlis PRO; Agilent, 2014)
;
_exptl_absorpt_correction_T_min     0.661
_exptl_absorpt_correction_T_max     1.000
_exptl_special_details     ?
_diffrn_ambient_temperature     100(2)
_diffrn_source     'Rotating Anode'
_diffrn_source_power     2.475
_diffrn_source_voltage     45.0
_diffrn_source_current     55.0
_diffrn_radiation_type     'Mo K\a'
_diffrn_radiation_wavelength     0.71075
_diffrn_radiation_monochromator     'Confocal mirrors, VHF Varimax'
_diffrn_measurement_device_type     'Rigaku AFC12 (Right)'
_diffrn_measurement_device     'four-circle \k diffractometer'
_diffrn_measurement_method     'profile data from \w-scans'
_diffrn_detector     'CCD area detector'
_diffrn_measurement_specimen_support     'MiTeGen MicroMesh'
_diffrn_detector_area_resol_mean     28.5714
_diffrn_reflns_number     16969
_diffrn_reflns_av_R_equivalents     0.0545
_diffrn_reflns_av_unetI/netI     0.0668
_diffrn_reflns_theta_min     2.326
_diffrn_reflns_theta_max     27.479
_diffrn_reflns_theta_full     25.242
_diffrn_measured_fraction_theta_max     0.999
_diffrn_measured_fraction_theta_full     1.000
_diffrn_reflns_limit_h_min     -12
_diffrn_reflns_limit_h_max     11
_diffrn_reflns_limit_k_min     -19
_diffrn_reflns_limit_k_max     20
_diffrn_reflns_limit_l_min     -22
_diffrn_reflns_limit_l_max     20
_diffrn_radiation_probe     x-ray
_refine_special_details
;
H atoms bonded to N3 and N103 were located in the difference map and then
refined with U~iso~ 1.2 times the parent atoms and a geometrical distance
restraint
;
_reflns_number_total     5903
_reflns_number_gt     4415
_reflns_threshold_expression     'I > 2\s(I)'
_refine_ls_structure_factor_coef     Fsqd
_refine_ls_matrix_type     full
_refine_ls_R_factor_all     0.0699
_refine_ls_R_factor_gt     0.0437
_refine_ls_wR_factor_gt     0.0875
_refine_ls_wR_factor_ref     0.0960
_refine_ls_goodness_of_fit_ref     1.017
_refine_ls_restrained_S_all     1.017
_refine_ls_number_reflns     5903
_refine_ls_number_parameters     341
_refine_ls_number_restraints     4
_refine_ls_hydrogen_treatment     mixed
_refine_ls_weighting_scheme     calc
_refine_ls_weighting_details
              'w=1/[\s^2^(Fo^2^)+(0.0420P)^2^+0.8071P] where P=(Fo^2^+2Fc^2^)/3'
_atom_sites_solution_hydrogens     mixed
_atom_sites_solution_primary     iterative
_atom_sites_solution_secondary     ?
_refine_ls_shift/su_max     0.001
_refine_ls_shift/su_mean     0.000
_refine_diff_density_max     0.379
_refine_diff_density_min     -0.375
_refine_ls_extinction_method     none
_refine_ls_extinction_coef     .
loop_
    _atom_type_symbol
    _atom_type_description
    _atom_type_scat_dispersion_real
    _atom_type_scat_dispersion_imag
    _atom_type_scat_source
    'C' 'C' 0.0033 0.0016
                         'International Tables Vol C Tables 4.2.6.8 and 6.1.1.4'
    'H' 'H' 0.0000 0.0000
                         'International Tables Vol C Tables 4.2.6.8 and 6.1.1.4'
    'Fe' 'Fe' 0.3463 0.8444
                         'International Tables Vol C Tables 4.2.6.8 and 6.1.1.4'
    'N' 'N' 0.0061 0.0033
                         'International Tables Vol C Tables 4.2.6.8 and 6.1.1.4'
    'O' 'O' 0.0106 0.0060
                         'International Tables Vol C Tables 4.2.6.8 and 6.1.1.4'
    'S' 'S' 0.1246 0.1234
                         'International Tables Vol C Tables 4.2.6.8 and 6.1.1.4'
_computing_data_collection
;
CrystalClear-SM Expert (Rigaku, 2013)
;
_computing_cell_refinement
;
CrysAlis PRO (Agilent, 2014)
;
_computing_data_reduction
;
CrysAlis PRO (Agilent, 2014)
;
_computing_structure_solution
;
Superflip (Palatinus & Chapuis, 2007; Palatinus & van der Lee,
2008; Palatinus et al., 2012)
;
_computing_structure_refinement
;
SHELXL2014 (Sheldrick, 2015)
;
_computing_molecular_graphics
;
OLEX2 (Dolomanov <i>et al.</i>,  2009)
;
_computing_publication_material
;
OLEX2 (Dolomanov <i>et al.</i>,  2009)
;
loop_
    _atom_site_type_symbol
    _atom_site_label
    _atom_site_fract_x
    _atom_site_fract_y
    _atom_site_fract_z
    _atom_site_U_iso_or_equiv
    _atom_site_adp_type
    _atom_site_calc_flag
    _atom_site_occupancy
    _atom_site_disorder_assembly
    _atom_site_disorder_group
    Fe Fe1 0.70898(4) 0.21635(2) 0.50186(2) 0.00856(10) Uani d 1 . .
    S S1 0.62044(6) 0.25318(4) 0.62279(3) 0.01270(14) Uani d 1 . .
    S S101 0.84413(7) 0.09133(4) 0.54708(4) 0.01227(14) Uani d 1 . .
    O O1 0.70288(17) 0.18269(10) 0.39082(9) 0.0110(4) Uani d 1 . .
    O O2 0.84874(18) 0.12675(10) 0.27538(10) 0.0161(4) Uani d 1 . .
    O O101 0.66835(17) 0.32616(10) 0.45361(9) 0.0119(4) Uani d 1 . .
    O O102 0.52885(18) 0.45436(10) 0.38418(9) 0.0137(4) Uani d 1 . .
    N N1 0.5051(2) 0.15161(12) 0.48756(11) 0.0106(4) Uani d 1 . .
    N N2 0.3979(2) 0.17493(12) 0.53078(12) 0.0117(4) Uani d 1 . .
    N N3 0.3409(2) 0.25363(14) 0.63117(13) 0.0153(5) Uani d 1 . .
    H H3A 0.256(2) 0.2433(17) 0.6111(15) 0.018 Uiso d 1 . .
    H H3B 0.369(3) 0.2879(14) 0.6684(13) 0.018 Uiso d 1 . .
    N N101 0.9159(2) 0.26779(12) 0.54029(11) 0.0103(4) Uani d 1 . .
    N N102 1.0392(2) 0.21832(12) 0.55538(11) 0.0104(4) Uani d 1 . .
    N N103 1.1288(2) 0.08691(13) 0.56251(13) 0.0157(5) Uani d 1 . .
    H H10A 1.116(3) 0.0359(11) 0.5552(15) 0.019 Uiso d 1 . .
    H H10B 1.209(2) 0.1093(16) 0.5565(16) 0.019 Uiso d 1 . .
    C C1 0.5548(2) 0.05970(14) 0.38160(14) 0.0107(5) Uani d 1 . .
    C C2 0.6673(3) 0.10847(15) 0.35927(13) 0.0104(5) Uani d 1 . .
    C C3 0.7393(3) 0.07927(15) 0.29831(14) 0.0140(5) Uani d 1 . .
    C C4 0.6979(3) 0.00603(15) 0.25903(14) 0.0154(6) Uani d 1 . .
    H H4 0.7461 -0.0122 0.2175 0.019 Uiso calc 1 . .
    C C5 0.5848(3) -0.04148(16) 0.28023(14) 0.0173(6) Uani d 1 . .
    H H5 0.5567 -0.0919 0.2532 0.021 Uiso calc 1 . .
    C C6 0.5141(3) -0.01476(15) 0.34072(14) 0.0144(5) Uani d 1 . .
    H H6 0.4374 -0.0470 0.3547 0.017 Uiso calc 1 . .
    C C7 0.4709(3) 0.08925(15) 0.44005(14) 0.0117(5) Uani d 1 . .
    H H7 0.3840 0.0608 0.4439 0.014 Uiso calc 1 . .
    C C8 0.4427(3) 0.22466(14) 0.59064(14) 0.0118(5) Uani d 1 . .
    C C9 0.9693(3) 0.14200(17) 0.33761(15) 0.0200(6) Uani d 1 . .
    H H9A 1.0543 0.1106 0.3264 0.024 Uiso calc 1 . .
    H H9B 0.9449 0.1221 0.3884 0.024 Uiso calc 1 . .
    C C10 1.0037(3) 0.23397(18) 0.34309(17) 0.0275(7) Uani d 1 . .
    H H10C 1.0318 0.2530 0.2935 0.041 Uiso calc 1 . .
    H H10D 1.0828 0.2436 0.3860 0.041 Uiso calc 1 . .
    H H10E 0.9190 0.2650 0.3533 0.041 Uiso calc 1 . .
    C C101 0.8381(3) 0.41371(14) 0.53308(14) 0.0107(5) Uani d 1 . .
    C C102 0.7139(3) 0.40090(14) 0.47803(14) 0.0099(5) Uani d 1 . .
    C C103 0.6384(3) 0.47241(15) 0.44448(14) 0.0116(5) Uani d 1 . .
    C C104 0.6755(3) 0.55135(15) 0.47206(14) 0.0150(5) Uani d 1 . .
    H H104 0.6206 0.5981 0.4513 0.018 Uiso calc 1 . .
    C C105 0.7940(3) 0.56275(15) 0.53065(15) 0.0156(6) Uani d 1 . .
    H H105 0.8172 0.6170 0.5509 0.019 Uiso calc 1 . .
    C C106 0.8772(3) 0.49560(15) 0.55903(15) 0.0143(5) Uani d 1 . .
    H H106 0.9611 0.5042 0.5962 0.017 Uiso calc 1 . .
    C C107 0.9385(3) 0.34655(14) 0.55569(14) 0.0110(5) Uani d 1 . .
    H H107 1.0290 0.3613 0.5844 0.013 Uiso calc 1 . .
    C C108 1.0136(3) 0.13784(15) 0.55374(13) 0.0115(5) Uani d 1 . .
    C C109 0.4454(3) 0.52495(15) 0.34938(14) 0.0150(5) Uani d 1 . .
    H H10F 0.5089 0.5660 0.3290 0.018 Uiso calc 1 . .
    H H10G 0.3965 0.5528 0.3893 0.018 Uiso calc 1 . .
    C C110 0.3359(3) 0.49200(16) 0.28312(16) 0.0218(6) Uani d 1 . .
    H H11A 0.3854 0.4694 0.2416 0.033 Uiso calc 1 . .
    H H11B 0.2722 0.5375 0.2618 0.033 Uiso calc 1 . .
    H H11C 0.2794 0.4478 0.3031 0.033 Uiso calc 1 . .
    N N201 0.5046(2) 0.29205(13) 0.31206(12) 0.0164(5) Uani d 1 . .
    H H20A 0.5147 0.3449 0.3314 0.020 Uiso calc 1 . .
    H H20B 0.5729 0.2598 0.3406 0.020 Uiso calc 1 . .
    C C201 0.5291(3) 0.29274(18) 0.22933(16) 0.0258(7) Uani d 1 . .
    H H20C 0.4541 0.3258 0.1978 0.039 Uiso calc 1 . .
    H H20D 0.5265 0.2354 0.2093 0.039 Uiso calc 1 . .
    H H20E 0.6230 0.3175 0.2260 0.039 Uiso calc 1 . .
    C C202 0.3612(3) 0.26016(19) 0.32239(17) 0.0282(7) Uani d 1 . .
    H H20F 0.2870 0.2954 0.2929 0.042 Uiso calc 1 . .
    H H20G 0.3515 0.2613 0.3782 0.042 Uiso calc 1 . .
    H H20H 0.3503 0.2027 0.3029 0.042 Uiso calc 1 . .
loop_
    _atom_site_aniso_label
    _atom_site_aniso_U_11
    _atom_site_aniso_U_22
    _atom_site_aniso_U_33
    _atom_site_aniso_U_12
    _atom_site_aniso_U_13
    _atom_site_aniso_U_23
    Fe1 0.00729(18) 0.00775(18) 0.01073(18) -0.00032(14) 0.00164(13)
                                                                    -0.00020(13)
    S1 0.0093(3) 0.0159(3) 0.0132(3) -0.0012(3) 0.0025(2) -0.0035(2)
    S101 0.0096(3) 0.0095(3) 0.0177(3) -0.0001(2) 0.0021(2) 0.0006(2)
    O1 0.0119(9) 0.0094(9) 0.0121(9) -0.0015(7) 0.0028(7) -0.0021(7)
    O2 0.0157(10) 0.0200(10) 0.0136(9) -0.0029(8) 0.0049(7) -0.0004(7)
    O101 0.0135(9) 0.0076(9) 0.0140(9) 0.0003(7) 0.0003(7) -0.0006(7)
    O102 0.0166(10) 0.0093(9) 0.0145(9) 0.0046(7) -0.0003(7) 0.0016(7)
    N1 0.0104(11) 0.0108(10) 0.0109(10) 0.0010(8) 0.0023(8) 0.0009(8)
    N2 0.0087(11) 0.0130(11) 0.0144(11) -0.0008(8) 0.0051(8) -0.0024(8)
    N3 0.0097(11) 0.0175(12) 0.0194(12) -0.0023(10) 0.0047(9) -0.0064(9)
    N101 0.0069(10) 0.0132(11) 0.0109(10) 0.0005(8) 0.0018(8) 0.0005(8)
    N102 0.0058(10) 0.0107(10) 0.0143(11) 0.0019(8) -0.0001(8) -0.0002(8)
    N103 0.0097(11) 0.0107(11) 0.0264(13) -0.0001(10) 0.0020(9) -0.0026(9)
    C1 0.0097(13) 0.0095(12) 0.0122(12) 0.0020(10) -0.0008(10) 0.0007(9)
    C2 0.0097(13) 0.0111(12) 0.0094(12) 0.0033(10) -0.0020(9) -0.0002(9)
    C3 0.0123(13) 0.0159(13) 0.0138(13) 0.0013(10) 0.0023(10) 0.0012(10)
    C4 0.0199(14) 0.0174(14) 0.0097(13) 0.0036(11) 0.0045(11) -0.0027(10)
    C5 0.0234(15) 0.0123(13) 0.0144(13) -0.0012(11) -0.0031(11) -0.0051(10)
    C6 0.0151(14) 0.0100(13) 0.0170(13) -0.0013(10) -0.0014(10) 0.0014(10)
    C7 0.0093(13) 0.0108(12) 0.0151(13) -0.0018(10) 0.0018(10) 0.0014(9)
    C8 0.0114(13) 0.0104(12) 0.0142(13) -0.0004(10) 0.0041(10) 0.0031(9)
    C9 0.0148(14) 0.0293(16) 0.0159(14) -0.0016(12) 0.0019(11) -0.0041(11)
    C10 0.0275(17) 0.0341(18) 0.0220(15) -0.0162(14) 0.0071(13) -0.0039(12)
    C101 0.0098(12) 0.0089(12) 0.0142(13) -0.0004(10) 0.0042(10) -0.0001(9)
    C102 0.0128(13) 0.0079(12) 0.0104(12) 0.0005(10) 0.0061(10) 0.0011(9)
    C103 0.0103(13) 0.0117(12) 0.0137(13) 0.0014(10) 0.0047(10) 0.0013(9)
    C104 0.0186(14) 0.0106(13) 0.0173(13) 0.0032(11) 0.0073(11) 0.0037(10)
    C105 0.0174(14) 0.0094(13) 0.0212(14) -0.0020(11) 0.0067(11) -0.0035(10)
    C106 0.0112(13) 0.0127(13) 0.0191(14) -0.0030(10) 0.0023(10) -0.0036(10)
    C107 0.0090(13) 0.0111(12) 0.0124(12) -0.0017(10) 0.0005(10) 0.0007(9)
    C108 0.0116(13) 0.0133(13) 0.0096(12) 0.0020(10) 0.0019(10) 0.0008(9)
    C109 0.0153(14) 0.0136(13) 0.0168(13) 0.0060(11) 0.0046(11) 0.0061(10)
    C110 0.0223(15) 0.0217(15) 0.0209(15) 0.0078(12) 0.0014(12) 0.0061(11)
    N201 0.0182(12) 0.0157(12) 0.0135(11) 0.0040(9) -0.0035(9) 0.0002(9)
    C201 0.0339(18) 0.0268(16) 0.0171(15) 0.0033(13) 0.0047(13) -0.0020(12)
    C202 0.0231(16) 0.0317(17) 0.0290(17) 0.0007(13) 0.0015(13) 0.0074(13)
_geom_special_details
;
 All esds (except the esd in the dihedral angle between two l.s. planes)
 are estimated using the full covariance matrix.  The cell esds are taken
 into account individually in the estimation of esds in distances, angles
 and torsion angles; correlations between esds in cell parameters are only
 used when they are defined by crystal symmetry.  An approximate (isotropic)
 treatment of cell esds is used for estimating esds involving l.s. planes.
;
loop_
    _geom_bond_atom_site_label_1
    _geom_bond_atom_site_label_2
    _geom_bond_site_symmetry_2
    _geom_bond_distance
    _geom_bond_publ_flag
    Fe1 S1 . 2.4320(6) y
    Fe1 S101 . 2.4389(7) y
    Fe1 O1 . 1.9806(16) y
    Fe1 O101 . 1.9595(16) y
    Fe1 N1 . 2.167(2) y
    Fe1 N101 . 2.131(2) y
    S1 C8 . 1.746(3) ?
    S101 C108 . 1.752(2) ?
    O1 C2 . 1.330(3) ?
    O2 C3 . 1.387(3) ?
    O2 C9 . 1.461(3) ?
    O101 C102 . 1.320(3) ?
    O102 C103 . 1.381(3) ?
    O102 C109 . 1.455(3) ?
    N1 N2 . 1.395(2) ?
    N1 C7 . 1.301(3) ?
    N2 C8 . 1.322(3) ?
    N3 H3A . 0.840(17) ?
    N3 H3B . 0.857(17) ?
    N3 C8 . 1.352(3) ?
    N101 N102 . 1.399(3) ?
    N101 C107 . 1.301(3) ?
    N102 C108 . 1.312(3) ?
    N103 H10A . 0.834(17) ?
    N103 H10B . 0.854(17) ?
    N103 C108 . 1.350(3) ?
    C1 C2 . 1.417(3) ?
    C1 C6 . 1.409(3) ?
    C1 C7 . 1.451(3) ?
    C2 C3 . 1.414(3) ?
    C3 C4 . 1.382(3) ?
    C4 H4 . 0.9500 ?
    C4 C5 . 1.403(3) ?
    C5 H5 . 0.9500 ?
    C5 C6 . 1.387(3) ?
    C6 H6 . 0.9500 ?
    C7 H7 . 0.9500 ?
    C9 H9A . 0.9900 ?
    C9 H9B . 0.9900 ?
    C9 C10 . 1.509(4) ?
    C10 H10C . 0.9800 ?
    C10 H10D . 0.9800 ?
    C10 H10E . 0.9800 ?
    C101 C102 . 1.407(3) ?
    C101 C106 . 1.417(3) ?
    C101 C107 . 1.448(3) ?
    C102 C103 . 1.425(3) ?
    C103 C104 . 1.378(3) ?
    C104 H104 . 0.9500 ?
    C104 C105 . 1.401(4) ?
    C105 H105 . 0.9500 ?
    C105 C106 . 1.377(4) ?
    C106 H106 . 0.9500 ?
    C107 H107 . 0.9500 ?
    C109 H10F . 0.9900 ?
    C109 H10G . 0.9900 ?
    C109 C110 . 1.515(4) ?
    C110 H11A . 0.9800 ?
    C110 H11B . 0.9800 ?
    C110 H11C . 0.9800 ?
    N201 H20A . 0.9100 ?
    N201 H20B . 0.9100 ?
    N201 C201 . 1.478(3) ?
    N201 C202 . 1.482(3) ?
    C201 H20C . 0.9800 ?
    C201 H20D . 0.9800 ?
    C201 H20E . 0.9800 ?
    C202 H20F . 0.9800 ?
    C202 H20G . 0.9800 ?
    C202 H20H . 0.9800 ?
loop_
    _geom_angle_atom_site_label_1
    _geom_angle_atom_site_label_2
    _geom_angle_atom_site_label_3
    _geom_angle_site_symmetry_1
    _geom_angle_site_symmetry_3
    _geom_angle
    _geom_angle_publ_flag
    S1 Fe1 S101 . . 98.98(2) y
    O1 Fe1 S1 . . 158.48(5) y
    O1 Fe1 S101 . . 91.30(5) y
    O1 Fe1 N1 . . 82.17(7) y
    O1 Fe1 N101 . . 107.31(7) y
    O101 Fe1 S1 . . 94.31(5) y
    O101 Fe1 S101 . . 158.89(5) y
    O101 Fe1 O1 . . 81.91(7) y
    O101 Fe1 N1 . . 105.56(7) y
    O101 Fe1 N101 . . 84.03(7) y
    N1 Fe1 S1 . . 78.45(5) y
    N1 Fe1 S101 . . 93.18(5) y
    N101 Fe1 S1 . . 93.26(5) y
    N101 Fe1 S101 . . 78.93(5) y
    N101 Fe1 N1 . . 167.63(7) y
    C8 S1 Fe1 . . 95.87(8) y
    C108 S101 Fe1 . . 95.71(8) y
    C2 O1 Fe1 . . 127.41(14) y
    C3 O2 C9 . . 114.40(18) ?
    C102 O101 Fe1 . . 130.25(16) y
    C103 O102 C109 . . 116.38(18) ?
    N2 N1 Fe1 . . 120.93(14) ?
    C7 N1 Fe1 . . 124.80(15) y
    C7 N1 N2 . . 114.27(19) ?
    C8 N2 N1 . . 113.96(19) y
    H3A N3 H3B . . 127(3) ?
    C8 N3 H3A . . 115.3(19) ?
    C8 N3 H3B . . 116.1(18) ?
    N102 N101 Fe1 . . 122.38(14) ?
    C107 N101 Fe1 . . 123.56(16) y
    C107 N101 N102 . . 113.96(19) ?
    C108 N102 N101 . . 114.09(19) y
    H10A N103 H10B . . 120(3) ?
    C108 N103 H10A . . 118.5(19) ?
    C108 N103 H10B . . 116.3(19) ?
    C2 C1 C7 . . 121.2(2) y
    C6 C1 C2 . . 119.4(2) ?
    C6 C1 C7 . . 119.1(2) ?
    O1 C2 C1 . . 122.4(2) y
    O1 C2 C3 . . 118.7(2) ?
    C3 C2 C1 . . 118.8(2) ?
    O2 C3 C2 . . 119.4(2) ?
    C4 C3 O2 . . 119.6(2) ?
    C4 C3 C2 . . 120.9(2) ?
    C3 C4 H4 . . 119.9 ?
    C3 C4 C5 . . 120.2(2) ?
    C5 C4 H4 . . 119.9 ?
    C4 C5 H5 . . 120.0 ?
    C6 C5 C4 . . 119.9(2) ?
    C6 C5 H5 . . 120.0 ?
    C1 C6 H6 . . 119.6 ?
    C5 C6 C1 . . 120.7(2) ?
    C5 C6 H6 . . 119.6 ?
    N1 C7 C1 . . 125.3(2) y
    N1 C7 H7 . . 117.3 ?
    C1 C7 H7 . . 117.3 ?
    N2 C8 S1 . . 125.75(17) y
    N2 C8 N3 . . 116.2(2) ?
    N3 C8 S1 . . 118.00(19) ?
    O2 C9 H9A . . 109.6 ?
    O2 C9 H9B . . 109.6 ?
    O2 C9 C10 . . 110.2(2) ?
    H9A C9 H9B . . 108.1 ?
    C10 C9 H9A . . 109.6 ?
    C10 C9 H9B . . 109.6 ?
    C9 C10 H10C . . 109.5 ?
    C9 C10 H10D . . 109.5 ?
    C9 C10 H10E . . 109.5 ?
    H10C C10 H10D . . 109.5 ?
    H10C C10 H10E . . 109.5 ?
    H10D C10 H10E . . 109.5 ?
    C102 C101 C106 . . 119.9(2) ?
    C102 C101 C107 . . 121.2(2) y
    C106 C101 C107 . . 118.4(2) ?
    O101 C102 C101 . . 123.1(2) y
    O101 C102 C103 . . 118.8(2) ?
    C101 C102 C103 . . 118.1(2) ?
    O102 C103 C102 . . 114.1(2) ?
    C104 C103 O102 . . 125.0(2) ?
    C104 C103 C102 . . 120.8(2) ?
    C103 C104 H104 . . 119.9 ?
    C103 C104 C105 . . 120.1(2) ?
    C105 C104 H104 . . 119.9 ?
    C104 C105 H105 . . 119.9 ?
    C106 C105 C104 . . 120.3(2) ?
    C106 C105 H105 . . 119.9 ?
    C101 C106 H106 . . 119.9 ?
    C105 C106 C101 . . 120.3(2) ?
    C105 C106 H106 . . 119.9 ?
    N101 C107 C101 . . 125.9(2) y
    N101 C107 H107 . . 117.1 ?
    C101 C107 H107 . . 117.1 ?
    N102 C108 S101 . . 125.65(18) y
    N102 C108 N103 . . 116.7(2) ?
    N103 C108 S101 . . 117.50(18) ?
    O102 C109 H10F . . 110.2 ?
    O102 C109 H10G . . 110.2 ?
    O102 C109 C110 . . 107.7(2) ?
    H10F C109 H10G . . 108.5 ?
    C110 C109 H10F . . 110.2 ?
    C110 C109 H10G . . 110.2 ?
    C109 C110 H11A . . 109.5 ?
    C109 C110 H11B . . 109.5 ?
    C109 C110 H11C . . 109.5 ?
    H11A C110 H11B . . 109.5 ?
    H11A C110 H11C . . 109.5 ?
    H11B C110 H11C . . 109.5 ?
    H20A N201 H20B . . 107.7 ?
    C201 N201 H20A . . 108.9 ?
    C201 N201 H20B . . 108.9 ?
    C201 N201 C202 . . 113.4(2) ?
    C202 N201 H20A . . 108.9 ?
    C202 N201 H20B . . 108.9 ?
    N201 C201 H20C . . 109.5 ?
    N201 C201 H20D . . 109.5 ?
    N201 C201 H20E . . 109.5 ?
    H20C C201 H20D . . 109.5 ?
    H20C C201 H20E . . 109.5 ?
    H20D C201 H20E . . 109.5 ?
    N201 C202 H20F . . 109.5 ?
    N201 C202 H20G . . 109.5 ?
    N201 C202 H20H . . 109.5 ?
    H20F C202 H20G . . 109.5 ?
    H20F C202 H20H . . 109.5 ?
    H20G C202 H20H . . 109.5 ?
loop_
    _geom_torsion_atom_site_label_1
    _geom_torsion_atom_site_label_2
    _geom_torsion_atom_site_label_3
    _geom_torsion_atom_site_label_4
    _geom_torsion_site_symmetry_1
    _geom_torsion_site_symmetry_2
    _geom_torsion_site_symmetry_3
    _geom_torsion_site_symmetry_4
    _geom_torsion
    _geom_torsion_publ_flag
    Fe1 S1 C8 N2 . . . . 18.8(2) ?
    Fe1 S1 C8 N3 . . . . -163.13(18) ?
    Fe1 S101 C108 N102 . . . . 17.0(2) ?
    Fe1 S101 C108 N103 . . . . -167.08(18) ?
    Fe1 O1 C2 C1 . . . . 38.7(3) ?
    Fe1 O1 C2 C3 . . . . -144.75(18) ?
    Fe1 O101 C102 C101 . . . . 20.9(3) ?
    Fe1 O101 C102 C103 . . . . -162.28(15) ?
    Fe1 N1 N2 C8 . . . . -14.1(3) ?
    Fe1 N1 C7 C1 . . . . -8.6(4) ?
    Fe1 N101 N102 C108 . . . . -8.4(3) ?
    Fe1 N101 C107 C101 . . . . -15.1(3) ?
    O1 C2 C3 O2 . . . . 2.7(3) ?
    O1 C2 C3 C4 . . . . -174.3(2) ?
    O2 C3 C4 C5 . . . . -178.3(2) ?
    O101 C102 C103 O102 . . . . -4.6(3) ?
    O101 C102 C103 C104 . . . . 175.2(2) ?
    O102 C103 C104 C105 . . . . -176.4(2) ?
    N1 N2 C8 S1 . . . . -6.2(3) ?
    N1 N2 C8 N3 . . . . 175.6(2) ?
    N2 N1 C7 C1 . . . . 171.7(2) ?
    N101 N102 C108 S101 . . . . -8.5(3) ?
    N101 N102 C108 N103 . . . . 175.57(19) ?
    N102 N101 C107 C101 . . . . 168.3(2) ?
    C1 C2 C3 O2 . . . . 179.4(2) ?
    C1 C2 C3 C4 . . . . 2.3(4) ?
    C2 C1 C6 C5 . . . . 1.4(4) ?
    C2 C1 C7 N1 . . . . -14.3(4) ?
    C2 C3 C4 C5 . . . . -1.2(4) ?
    C3 O2 C9 C10 . . . . -129.0(2) ?
    C3 C4 C5 C6 . . . . 0.2(4) ?
    C4 C5 C6 C1 . . . . -0.3(4) ?
    C6 C1 C2 O1 . . . . 174.2(2) ?
    C6 C1 C2 C3 . . . . -2.4(3) ?
    C6 C1 C7 N1 . . . . 172.3(2) ?
    C7 N1 N2 C8 . . . . 165.6(2) ?
    C7 C1 C2 O1 . . . . 0.7(4) ?
    C7 C1 C2 C3 . . . . -175.8(2) ?
    C7 C1 C6 C5 . . . . 174.9(2) ?
    C9 O2 C3 C2 . . . . 60.1(3) ?
    C9 O2 C3 C4 . . . . -122.8(3) ?
    C101 C102 C103 O102 . . . . 172.33(19) ?
    C101 C102 C103 C104 . . . . -7.8(3) ?
    C102 C101 C106 C105 . . . . 0.1(3) ?
    C102 C101 C107 N101 . . . . -12.6(4) ?
    C102 C103 C104 C105 . . . . 3.8(3) ?
    C103 O102 C109 C110 . . . . 177.88(19) ?
    C103 C104 C105 C106 . . . . 2.3(4) ?
    C104 C105 C106 C101 . . . . -4.2(4) ?
    C106 C101 C102 O101 . . . . -177.3(2) ?
    C106 C101 C102 C103 . . . . 5.8(3) ?
    C106 C101 C107 N101 . . . . 176.1(2) ?
    C107 N101 N102 C108 . . . . 168.2(2) ?
    C107 C101 C102 O101 . . . . 11.5(3) ?
    C107 C101 C102 C103 . . . . -165.3(2) ?
    C107 C101 C106 C105 . . . . 171.4(2) ?
    C109 O102 C103 C102 . . . . 178.22(18) ?
    C109 O102 C103 C104 . . . . -1.6(3) ?
loop_
    _geom_hbond_atom_site_label_D
    _geom_hbond_atom_site_label_H
    _geom_hbond_atom_site_label_A
    _geom_hbond_site_symmetry_A
    _geom_hbond_distance_DH
    _geom_hbond_distance_HA
    _geom_hbond_distance_DA
    _geom_hbond_angle_DHA
    N201 H20A O102 . 0.91 1.97 2.877(3) 174
    N201 H20B O1 . 0.91 1.86 2.766(3) 173
_shelx_space_group_comment
;
The symmetry employed for this shelxl refinement is uniquely defined
by the following loop, which should always be used as a source of
symmetry information in preference to the above space-group names.
They are only intended as comments.
;
_shelx_estimated_absorpt_T_min     ?
_shelx_estimated_absorpt_T_max     ?
_shelx_hkl_file
;
   0   0  -2 513375. 2142.67   1
   0   0   2 500780. 1947.15   2
   0   0  -3 137.169 149.204   2
   0   0   3 339.400 162.335   2
   0   0  -3-43.3064 193.744   1
   0   0  -3-177.595 150.219   1
   0   0  -4 86077.4 1291.84   1
   0   0  -4 89495.9 1474.87   1
   0   0  -5-267.943 281.628   1
   0   0   5-100.674 188.150   2
   0   0  -5 19.0109 192.451   2
   0   0  -5 514.638 259.961   1
   0   0   6 28742.8 888.163   3
   0   0  -6 30239.5 970.104   1
   0   0   6 31941.8 899.161   2
   0   0  -6 28695.9 1091.46   1
   0   0  -6 29726.0 870.539   2
   0   0  -7-256.036 285.061   1
   0   0   7-37.1044 270.288   3
   0   0  -7 538.363 300.814   2
   0   0  -7 149.208 379.709   1
   0   0   7-272.594 255.589   2
   0   0  -8 15446.1 744.971   2
   0   0  -8 14858.6 950.364   1
   0   0   8 15240.7 764.485   3
   0   0   8 14941.2 717.142   2
   0   0  -8 14483.5 824.489   1
   0   0  -9 192.477 416.565   1
   0   0   9 1084.08 330.463   2
   0   0  -9 810.057 416.365   1
   0   0  -9 601.040 279.367   2
   0   0   9-288.173 277.312   3
   0   0 -10 19371.6 1223.35   1
   0   0 -10 21043.3 965.029   2
   0   0 -11 291.629 431.170   1
   0   0 -11 83.1648 294.559   2
   0   0 -12 50686.1 2087.07   1
   0   0 -12 49061.9 1578.09   2
   0   0 -13-26.6614 302.889   2
   0   0 -13-104.446 502.959   1
   0   0 -14 300.197 328.566   2
   0   0 -14 1606.96 651.178   1
   0   0 -15-890.632 612.393   1
   0   0 -16 23516.1 1780.45   1
   0   0 -17-519.886 662.004   1
   0   0 -18 63519.3 3074.63   1
   0   0 -19-382.708 877.565   1
   0   0 -20 7720.07 1405.30   1
   0   0 -21-325.448 959.095   1
   0   0 -22 6931.19 1548.49   1
   0   1  -1-38.6614 36.8863   2
   0  -1  -1-27.6881 60.7113   1
   0   1   1-22.3037 49.1786   1
   0  -1   1 31.7401 58.9304   2
   0  -1   2 7994.26 304.984   2
   0   1  -2 8142.95 309.095   1
   0   1  -2-162.588 89.7673   3
   0   1  -2 796.014 129.480   2
   0  -1  -2 8590.37 365.373   1
   0   1   2 8904.48 372.052   1
   0  -1   2 8158.27 259.951   3
   0  -1   2 8918.15 317.632   1
   0   1   3 17858.2 600.745   1
   0  -1  -3 18796.7 645.634   1
   0   1  -3 17099.8 529.431   1
   0  -1   3 17636.6 519.113   1
   0   1  -3 18264.1 514.332   2
   0  -1   3 18226.1 471.441   3
   0  -1   3 17263.9 518.043   2
   0   1   3 17496.7 468.402   2
   0   1  -3 18723.6 502.919   3
   0  -1   4 254172. 2009.41   3
   0   1  -4 207332. 1843.65   2
   0   1   4 223044. 1832.18   2
   0   1  -4 262209. 2267.44   1
   0  -1  -4 228169. 2482.95   1
   0  -1   4 248937. 2117.98   1
   0   1   4 252752. 2427.55   1
   0  -1   4 236982. 2013.65   2
   0  -1  -5 5036.20 510.936   1
   0  -1   5 4856.26 366.367   3
   0  -1   5 5373.95 390.392   2
   0  -1  -5 4835.96 358.954   2
   0   1  -5 4519.93 417.426   1
   0   1  -5 5489.73 407.603   2
   0   1   5 4946.14 360.420   2
   0   1  -6 6313.26 446.079   2
   0   1  -6 6341.97 531.044   1
   0  -1   6 5222.55 402.812   2
   0  -1  -6 6121.43 604.260   1
   0   1   6 5378.25 420.012   2
   0  -1  -6 4748.53 387.870   2
   0   1  -6 5388.56 519.327   1
   0  -1   6 5940.38 429.739   3
   0  -1  -6 5232.96 450.495   1
   0  -1  -7 2758.29 428.495   1
   0  -1  -7 2850.62 359.691   2
   0   1  -7 3083.90 368.816   2
   0   1  -7 2614.55 461.561   1
   0   1   7 3715.84 376.623   2
   0   1  -7 2984.32 418.472   1
   0  -1  -7 2115.04 511.312   1
   0  -1   7 3016.76 369.058   3
   0  -1   7 2123.78 342.085   2
   0  -1   8 2980.96 372.791   3
   0   1  -8 2879.58 371.726   2
   0   1   8 2982.53 381.943   2
   0  -1   8 3343.86 436.499   2
   0  -1  -8 3788.91 472.430   1
   0  -1  -8 2599.77 348.102   2
   0   1  -8 3463.95 541.084   1
   0   1  -8 2659.53 440.120   1
   0  -1  -8 2545.99 497.287   1
   0   1  -9 1868.33 499.223   1
   0   1   9 2637.22 397.178   2
   0  -1   9 2227.29 407.287   3
   0   1  -9 2052.39 407.399   1
   0  -1  -9 1556.26 449.944   1
   0   1  -9 1974.84 361.931   2
   0  -1  -9 1475.34 329.678   2
   0   1 -10 21617.0 1252.84   1
   0   1 -10 21078.5 969.513   2
   0  -1 -10 22053.8 1285.08   1
   0  -1 -10 22124.1 964.513   2
   0   1 -11 797.055 358.486   2
   0  -1 -11 1653.15 541.034   1
   0  -1 -12 8688.18 918.684   1
   0   1 -12 7002.37 660.394   2
   0   1 -12 6910.48 910.051   1
   0   1 -13 13960.0 1222.66   1
   0   1 -13 16010.9 984.776   2
   0  -1 -13 11976.9 1161.18   1
   0   1 -14 15896.5 1040.98   2
   0   1 -14 12922.9 1200.22   1
   0  -1 -14 11815.7 1205.55   1
   0   1 -15 766.584 643.668   1
   0  -1 -15 762.306 622.826   1
   0   1 -15 352.597 383.474   2
   0  -1 -16 295.416 661.332   1
   0   1 -16 1373.15 749.726   1
   0   1 -16 866.664 465.936   2
   0   1 -17 7091.50 847.627   2
   0  -1 -17 9018.05 1319.15   1
   0   1 -17 7492.51 1165.42   1
   0   1 -18-136.164 771.983   1
   0  -1 -18 2629.52 988.540   1
   0   1 -19 6162.15 1208.53   1
   0  -1 -19 4155.64 1043.07   1
   0   1 -20 323.074 907.184   1
   0  -1 -20 2245.31 1009.30   1
   0  -1 -21 4788.06 1344.26   1
   0   1 -21 6690.97 1434.22   1
   0   1 -22 3417.30 1298.42   1
   0  -1 -22 2640.27 1252.84   1
   0  -2  -1 6935.14 316.683   1
   0   2   1 6653.29 303.020   1
   0   2  -1 6583.80 247.319   1
   0  -2   1 6088.77 310.807   2
   0  -2   1 6855.29 256.867   1
   0   2  -2 66464.2 972.754   2
   0  -2   2 68833.2 881.141   1
   0   2   2 68640.5 1074.47   1
   0   2  -2 66870.7 904.853   1
   0  -2  -2 67212.9 1094.53   1
   0   2  -3 23905.0 669.710   2
   0  -2   3 22566.0 628.883   2
   0   2   3 23781.5 750.582   1
   0   2  -3 22288.7 632.876   1
   0  -2   3 22735.2 606.378   1
   0  -2  -3 23465.6 781.862   1
   0   2  -3 24217.2 551.034   3
   0   2  -4 3309.45 295.164   3
   0  -2   4 3136.71 329.386   1
   0  -2   4 3073.88 337.716   2
   0   2   4 3030.13 372.660   1
   0  -2   4 3129.52 262.746   3
   0  -2  -4 3111.75 421.974   1
   0   2  -4 4014.80 358.137   2
   0   2  -4 3241.35 340.798   1
   0  -2   5 123780. 1701.85   1
   0   2   5 117825. 1533.25   2
   0   2   5 126415. 1996.98   1
   0   2  -5 129885. 1737.38   2
   0   2  -5 122991. 1776.92   1
   0  -2  -5 123109. 2106.35   1
   0  -2   5 120803. 1520.58   3
   0   2  -6 97722.9 1737.34   1
   0  -2   6 97005.6 1504.17   3
   0   2   6 98804.3 1909.51   1
   0  -2   6 94177.5 1621.84   1
   0   2  -6 94913.0 1576.75   2
   0   2   6 91895.8 1481.71   2
   0  -2   6 99359.2 1659.82   2
   0  -2  -6 98703.2 2039.75   1
   0   2   7 46493.9 1141.19   2
   0   2  -7 41373.4 1153.34   2
   0   2  -7 40727.4 1252.32   1
   0  -2  -7 42887.9 1488.53   1
   0  -2   7 40863.9 1172.77   2
   0  -2   7 47203.0 1150.28   3
   0  -2  -8 64329.3 1618.25   1
   0   2  -8 67635.1 1778.79   1
   0   2  -8 62726.5 1463.22   2
   0  -2   8 73835.4 1677.83   2
   0  -2  -8 66745.1 1948.71   1
   0  -2   8 70062.6 1500.09   3
   0   2  -8 66202.6 1698.05   1
   0   2  -9 729.488 313.702   2
   0   2  -9 1731.72 425.694   1
   0  -2   9 743.826 270.120   3
   0   2  -9 1409.02 424.768   1
   0  -2  -9 806.099 473.824   1
   0   2 -10 67872.7 1708.25   2
   0  -2 -10 68579.3 2238.54   1
   0   2 -10 65487.6 2010.36   1
   0  -2 -11 980.469 440.828   1
   0   2 -11 104.618 303.970   2
   0   2 -11 38.2040 402.696   1
   0   2 -12 14347.9 902.845   2
   0   2 -12 13357.2 1122.18   1
   0  -2 -12 14383.1 1216.66   1
   0  -2 -13 2015.80 741.754   1
   0   2 -13 1991.04 599.060   1
   0   2 -13 1683.52 481.077   2
   0   2 -14 4389.75 654.155   2
   0   2 -14 4309.07 829.288   1
   0  -2 -14 3924.31 810.577   1
   0  -2 -15 11348.4 1250.00   1
   0   2 -15 9141.15 1100.17   1
   0   2 -15 11816.8 936.205   2
   0   2 -16 36046.4 2099.55   1
   0  -2 -16 32940.0 2102.61   1
   0   2 -16 32768.9 1547.85   2
   0   2 -17 1793.10 564.632   2
   0   2 -17 2787.00 859.815   1
   0  -2 -17 1300.19 804.695   1
   0   2 -18 8085.46 1296.76   1
   0  -2 -18 8271.55 1336.33   1
   0   2 -18 6543.90 868.100   2
   0  -2 -19 1847.13 1046.68   1
   0   2 -19 1954.48 1041.26   1
   0  -2 -20 1478.54 1042.94   1
   0   2 -20 1330.75 917.518   1
   0  -2 -21 1010.06 1063.23   1
   0   2 -21 2979.12 1132.99   1
   0   2 -22 15369.6 1939.19   1
   0  -3   0 131.688 155.606   1
   0   3   0-63.0280 172.726   1
   0   3  -1 298963. 1823.50   1
   0   3   1 301226. 2133.12   1
   0  -3  -1 294442. 2147.20   1
   0   3  -2 65207.6 1131.82   2
   0  -3  -2 63005.5 1158.29   1
   0  -3   2 65104.0 932.723   1
   0   3   2 62542.7 1123.64   1
   0   3  -2 61674.9 953.894   1
   0   3  -3 34930.5 801.754   1
   0   3   3 37005.8 960.087   1
   0  -3   3 35760.6 782.732   1
   0  -3   3 33519.4 886.421   2
   0  -3  -3 35249.2 1005.51   1
   0   3  -3 36243.1 661.069   3
   0  -3   4 751.907 256.109   1
   0   3  -4 800.120 210.896   3
   0  -3  -4 508.826 334.980   1
   0   3   4 882.069 309.268   1
   0  -3   4 640.148 303.794   2
   0   3  -4 214.230 234.365   1
   0   3  -4 451.581 238.024   2
   0   3   5 16157.4 818.143   1
   0   3  -5 14858.9 579.921   3
   0  -3   5 15712.8 677.793   2
   0  -3   5 16321.1 683.424   1
   0   3  -5 16836.9 712.757   2
   0   3  -5 16027.2 704.209   1
   0  -3  -5 14791.4 816.707   1
   0   3  -6 63387.0 1449.23   1
   0  -3  -6 62788.5 1707.82   1
   0   3  -6 64991.4 1299.89   3
   0  -3   6 62677.0 1352.51   1
   0   3  -6 75112.0 1470.92   2
   0  -3   6 78880.4 1585.94   2
   0   3   6 65478.1 1604.82   1
   0   3   6 66828.2 1280.10   2
   0  -3   6 65260.5 1223.25   3
   0  -3   7 14514.0 732.986   1
   0   3  -7 13778.2 771.322   1
   0   3   7 15226.1 698.206   2
   0  -3   7 13797.6 638.753   3
   0  -3  -7 15016.0 968.499   1
   0   3   7 15117.6 867.402   1
   0  -3  -8 21300.7 1165.53   1
   0   3  -8 20483.0 993.561   1
   0  -3   8 19947.1 951.500   2
   0  -3   8 19280.0 795.621   3
   0   3   8 18911.0 1005.96   1
   0   3  -9 43709.3 1532.07   1
   0  -3  -9 43932.4 1772.09   1
   0  -3   9 43038.1 1242.29   3
   0   3  -9 41323.8 1450.70   1
   0   3  -9 44124.5 1351.77   2
   0   3 -10 76823.3 2170.15   1
   0   3 -10 81918.1 1927.63   2
   0  -3 -10 77391.0 2425.08   1
   0   3 -11 2198.37 436.651   2
   0   3 -11 1901.75 451.634   1
   0  -3 -11 907.713 477.278   1
   0  -3 -12 3315.77 719.091   1
   0   3 -12 2494.24 515.826   2
   0   3 -12 2812.15 650.282   1
   0   3 -13 12010.0 925.074   2
   0   3 -13 13279.5 1157.59   1
   0  -3 -13 14315.9 1339.29   1
   0   3 -14 426.414 363.526   2
   0  -3 -14-92.2604 674.277   1
   0   3 -15 1817.08 517.829   2
   0   3 -15 3191.88 795.746   1
   0   3 -16 6296.77 1067.96   1
   0  -3 -16 7773.78 1218.86   1
   0   3 -16 6728.04 798.969   2
   0   3 -17 4057.56 958.085   1
   0   3 -17 4221.52 697.915   2
   0  -3 -17 3984.87 994.350   1
   0   3 -18 23753.7 1499.62   2
   0  -3 -18 19029.9 1880.17   1
   0   3 -18 18745.4 1700.50   1
   0   3 -19 12315.0 1562.67   1
   0   3 -19 10604.6 1063.30   2
   0  -3 -19 11332.3 1676.99   1
   0  -3 -20 1545.36 933.621   1
   0   3 -20 1744.09 1018.32   1
   0   3 -20 2468.98 725.376   2
   0   3 -21 180.954 938.252   1
   0  -3 -21 1406.18 1126.81   1
   0   3 -22 343.444 1055.15   1
   0   4   0 216485. 1851.22   1
   0  -4   0 225027. 1856.60   1
   0   4   1 1934.36 281.473   1
   0   4  -1 1372.92 219.832   1
   0   4  -1 1380.36 291.681   2
   0  -4  -1 1752.27 274.635   1
   0  -4   1 1425.07 249.050   1
   0   4   2 30533.8 868.400   1
   0  -4   2 32005.0 723.769   1
   0  -4  -2 29777.8 901.444   1
   0   4  -3 12930.7 549.049   1
   0   4   3 14339.4 672.486   1
   0  -4   3 13854.0 642.963   2
   0   4  -3 12591.6 614.867   2
   0  -4  -3 14596.8 713.013   1
   0  -4   3 14513.3 547.433   1
   0   4  -4 34945.5 752.863   3
   0  -4  -4 36846.1 1184.55   1
   0   4   4 37001.1 1123.83   1
   0   4  -4 33235.0 977.570   2
   0  -4   4 35532.3 901.900   1
   0   4   5 725.234 357.865   1
   0   4  -5-16.6797 278.192   2
   0   4  -5 263.188 266.221   1
   0  -4   5 39.8537 263.623   1
   0  -4   5 225.712 248.850   2
   0   4  -5-60.6762 181.678   3
   0  -4  -5 315.555 389.793   1
   0  -4   6 15536.5 726.766   1
   0  -4   6 13594.5 769.928   2
   0  -4  -6 17476.5 986.144   1
   0   4  -6 17510.0 692.914   3
   0   4  -6 14166.1 743.361   2
   0   4  -6 17576.0 806.382   1
   0   4   6 18154.5 929.328   1
   0   4   7 11412.9 793.213   1
   0  -4   7 10057.6 712.303   2
   0  -4  -7 10447.7 843.525   1
   0   4  -7 10655.4 672.855   2
   0  -4   7 10058.7 648.329   1
   0   4  -7 10604.2 600.199   3
   0   4  -7 10197.5 715.863   1
   0   4   8 90685.9 2205.97   1
   0  -4  -8 90410.8 2416.07   1
   0   4  -8 90241.6 2033.03   1
   0   4   8 84856.1 1715.69   2
   0   4  -8 91478.2 1909.86   2
   0  -4   8 90287.3 1851.87   1
   0  -4  -9 1037.51 465.771   1
   0   4  -9 228.318 352.140   1
   0   4  -9 73.5620 331.381   2
   0   4 -10 30852.6 1227.90   2
   0   4 -10 27979.0 1299.18   1
   0  -4 -10 28075.2 1525.17   1
   0  -4 -11 344.790 547.268   1
   0   4 -11 163.038 389.471   1
   0   4 -11-144.267 342.368   2
   0  -4 -12 8029.29 977.546   1
   0   4 -12 5554.58 788.565   1
   0   4 -12 7395.08 718.609   2
   0  -4 -13 113.033 581.562   1
   0   4 -13 1931.93 514.585   2
   0   4 -13 1721.36 583.207   1
   0   4 -14 4169.22 810.618   1
   0   4 -14 4593.14 664.470   2
   0  -4 -14 5155.35 958.243   1
   0   4 -15 2060.52 585.581   2
   0  -4 -15 1938.31 698.407   1
   0   4 -15 2451.16 739.127   1
   0   4 -16 22465.7 1685.84   1
   0  -4 -16 20062.3 1780.92   1
   0   4 -16 19532.6 1276.02   2
   0   4 -17 6840.08 835.400   2
   0   4 -17 8515.12 1173.71   1
   0  -4 -17 5788.41 1151.59   1
   0   4 -18 4453.88 791.564   2
   0  -4 -18 5091.81 1188.43   1
   0   4 -18 4900.13 1038.99   1
   0   4 -19 2128.71 663.766   2
   0   4 -19 1743.70 893.118   1
   0  -4 -19 2217.29 967.891   1
   0   4 -20-135.228 830.940   1
   0   4 -20 773.047 583.178   2
   0  -4 -20-1280.76 942.990   1
   0  -4 -21-581.286 872.207   1
   0   4 -21 809.974 935.681   1
   0   4 -21 1494.92 776.848   2
   0   4 -22 1514.82 1202.07   1
   0   5   0 184.951 224.036   1
   0  -5   0 308.339 238.243   1
   0  -5   1 127.984 219.289   1
   0   5   1 383.622 250.819   1
   0   5  -1 198.396 210.245   1
   0  -5  -1 6.13427 243.812   1
   0  -5  -2 43461.9 1133.80   1
   0   5  -2 44079.4 945.147   1
   0  -5   2 42812.2 907.570   1
   0   5   2 45511.9 1133.67   1
   0   5   3 86241.7 1648.65   1
   0  -5   3 83484.9 1351.37   1
   0  -5  -3 82505.3 1690.14   1
   0   5  -3 80199.4 1594.95   2
   0  -5   4 2603.71 324.749   1
   0   5  -4 2958.72 407.938   2
   0  -5   4 1744.92 359.299   2
   0  -5  -4 1705.85 396.632   1
   0   5  -4 1942.59 304.712   1
   0   5   4 2131.25 389.442   1
   0  -5  -5 26346.8 1152.60   1
   0   5  -5 26127.5 746.231   3
   0  -5   5 30274.7 1073.84   2
   0   5  -5 29183.1 993.688   1
   0  -5   5 27513.7 893.856   1
   0   5  -5 26781.3 978.988   2
   0   5   5 25848.2 1045.12   1
   0   5   6 2155.40 416.475   1
   0   5  -6 1829.16 290.064   3
   0   5  -6 2162.17 407.859   1
   0  -5  -6 2202.93 486.826   1
   0  -5   6 1510.19 314.058   1
   0   5  -6 2559.89 434.500   2
   0  -5   6 2228.52 453.520   2
   0  -5   7 143609. 2541.14   2
   0   5  -7 145818. 2466.46   1
   0   5  -7 140721. 2054.29   3
   0  -5  -7 138784. 2875.02   1
   0   5   7 145376. 2748.57   1
   0  -5   7 144791. 2271.27   1
   0   5  -8 2638.00 431.367   2
   0   5  -8 2138.37 454.027   1
   0  -5   8 2473.19 402.129   1
   0  -5  -8 1901.11 563.737   1
   0   5  -9 127160. 2430.53   2
   0   5  -9 125533. 2624.55   1
   0  -5   9 123381. 2280.88   1
   0   5 -10 34858.1 1366.50   2
   0  -5 -10 35076.5 1774.89   1
   0  -5 -11 89399.3 2845.95   1
   0   5 -11 81438.0 2322.16   1
   0  -5 -12 986.051 566.235   1
   0   5 -12 1334.26 532.041   1
   0   5 -12 1493.42 469.783   2
   0  -5 -13 41629.4 2164.58   1
   0   5 -13 42270.5 1894.50   1
   0   5 -13 39750.3 1600.17   2
   0  -5 -14 1312.23 776.025   1
   0   5 -14 2703.18 712.099   1
   0   5 -14 1663.89 510.503   2
   0  -5 -15 819.797 661.888   1
   0   5 -15 1823.53 697.693   1
   0   5 -15 202.743 436.087   2
   0  -5 -16-192.702 717.061   1
   0   5 -16-338.811 453.091   2
   0   5 -16 175.502 672.772   1
   0   5 -17 956.422 720.944   1
   0   5 -17 395.846 575.528   2
   0  -5 -17 200.524 864.046   1
   0   5 -18 485.475 574.465   2
   0   5 -18 753.252 747.284   1
   0  -5 -18 172.463 750.365   1
   0   5 -19-764.429 658.144   2
   0  -5 -19-842.059 969.033   1
   0   5 -19 207.592 731.908   1
   0   5 -20-305.557 814.722   1
   0   5 -20 799.954 648.574   2
   0  -5 -20 57.2899 995.850   1
   0   5 -21-570.036 668.276   2
   0   5 -21 224.184 860.710   1
   0  -5 -21 1551.05 1227.09   1
   0   5 -22 3062.20 1144.33   1
   0   6   0 162661. 1951.46   1
   0  -6   0 154240. 1900.33   1
   0   6   1 70807.2 1396.37   1
   0  -6   1 69111.3 1227.19   1
   0  -6  -1 69546.2 1377.06   1
   0   6  -1 68727.9 1265.21   1
   0  -6   2 53293.0 1095.00   1
   0   6  -2 52631.4 1355.20   2
   0   6  -2 52169.2 1109.12   1
   0   6   2 49167.6 1253.93   1
   0  -6  -2 47416.2 1235.98   1
   0   6   3 11240.2 672.791   1
   0   6  -3 10125.6 677.738   2
   0  -6   3 9983.36 507.642   1
   0  -6  -3 9277.57 651.507   1
   0   6  -3 9416.76 535.773   1
   0   6  -4 14697.8 799.997   2
   0  -6  -4 15982.8 896.819   1
   0   6   4 16315.1 846.022   1
   0   6  -4 16312.6 722.976   1
   0  -6   4 15586.9 680.242   1
   0   6  -5 5037.37 470.545   1
   0  -6   5 5440.23 567.912   2
   0  -6   5 6034.47 475.900   1
   0   6   5 4889.71 546.510   1
   0   6  -5 5470.95 387.904   3
   0   6  -5 4385.90 514.198   2
   0  -6  -5 5366.28 636.339   1
   0  -6   6 10691.6 765.997   2
   0   6  -6 8457.89 610.241   1
   0   6  -6 7109.91 634.467   2
   0  -6   6 10417.5 619.841   1
   0   6  -6 10040.5 543.055   3
   0  -6  -6 8399.26 757.999   1
   0   6   6 9725.97 754.194   1
   0  -6   7 311.453 267.986   1
   0   6   7 103.618 354.718   1
   0   6  -7 226.838 264.419   3
   0  -6  -7 859.100 441.173   1
   0   6  -7 385.860 328.668   1
   0   6  -7-249.190 328.685   2
   0  -6  -8 5533.67 773.059   1
   0   6  -8 6336.36 638.636   2
   0   6  -8 6122.10 521.241   3
   0  -6   8 4965.71 486.674   1
   0   6  -8 6099.32 605.878   1
   0   6  -9 1387.47 402.717   1
   0   6  -9 2232.51 433.405   2
   0  -6  -9 1463.33 529.306   1
   0  -6   9 1571.21 346.621   1
   0  -6  10-97.6138 306.697   1
   0   6 -10 86.5912 385.466   2
   0  -6 -11 467.666 537.796   1
   0   6 -11 69.4878 366.773   1
   0   6 -11-460.366 419.192   2
   0   6 -12 21319.8 1158.48   2
   0   6 -12 26151.3 1432.90   1
   0  -6 -12 24134.3 1664.82   1
   0   6 -13-213.051 403.126   2
   0  -6 -13-603.218 629.030   1
   0   6 -13 598.645 526.290   1
   0   6 -14 109.007 505.566   1
   0  -6 -14 858.344 695.335   1
   0   6 -14 421.414 405.287   2
   0  -6 -15 4191.70 1006.32   1
   0   6 -15 5025.19 755.813   2
   0   6 -15 3604.94 770.910   1
   0   6 -16 12095.4 1078.26   2
   0   6 -16 11861.5 1315.71   1
   0  -6 -16 11285.6 1444.99   1
   0   6 -17-219.098 666.192   1
   0   6 -17 239.562 537.131   2
   0  -6 -17 1561.97 896.042   1
   0   6 -18 740.461 686.208   1
   0  -6 -18 209.559 829.508   1
   0   6 -18 488.267 568.630   2
   0  -6 -19 4957.07 1289.60   1
   0   6 -19 4322.30 869.197   2
   0   6 -19 5913.50 1055.51   1
   0   6 -20 1447.29 722.341   2
   0   6 -20 623.562 804.710   1
   0  -6 -20 2089.30 1059.96   1
   0  -6 -21 935.618 1237.66   1
   0   6 -21 2282.73 1187.20   1
   0   6 -21-71.9066 611.102   2
   0   6 -22 112.661 1025.74   1
   0  -7   0-61.5065 237.109   1
   0   7   0-351.066 267.109   1
   0  -7   1 79949.9 1409.65   1
   0   7   1 80480.8 1598.99   1
   0   7  -1 84651.6 1507.36   1
   0   7  -2 54936.7 1219.09   1
   0  -7   2 55303.7 1191.66   1
   0   7  -2 51052.2 1417.05   2
   0   7   2 59660.5 1449.06   1
   0  -7  -2 59129.7 1465.60   1
   0   7   3 54638.5 1468.46   1
   0   7  -3 63204.3 1649.57   2
   0  -7  -3 62753.3 1608.34   1
   0  -7   3 54664.4 1196.22   1
   0   7  -3 52575.0 1234.21   1
   0  -7  -4 129488. 2477.70   1
   0  -7   4 129556. 1924.02   1
   0   7  -4 126597. 2019.21   1
   0  -7   5-106.438 256.015   1
   0   7  -5 218.002 343.231   2
   0  -7   5 452.798 335.532   2
   0   7  -5 129.787 202.370   3
   0  -7  -5 746.989 394.436   1
   0   7   5 330.574 333.012   1
   0   7  -5 208.528 261.241   1
   0   7  -6 8720.96 481.409   3
   0   7   6 7888.96 721.031   1
   0  -7   6 9105.48 595.350   1
   0  -7  -6 8301.61 784.340   1
   0   7  -6 7497.72 661.854   2
   0   7  -6 9246.81 676.914   1
   0  -7  -7 1938.72 547.356   1
   0   7  -7 3000.71 521.893   2
   0   7   7 3796.66 639.745   1
   0  -7   7 2785.34 409.503   1
   0   7  -7 2072.46 300.865   3
   0   7  -7 2501.38 446.704   1
   0  -7   8 523.824 298.510   1
   0   7  -8 1260.75 419.209   2
   0  -7  -8 722.169 402.843   1
   0   7  -8 978.837 310.731   3
   0   7  -8 884.324 372.847   1
   0  -7   9 5739.40 582.874   1
   0  -7  -9 6314.08 862.605   1
   0   7  -9 4639.49 577.605   2
   0   7  -9 4453.13 599.641   1
   0   7 -10 12801.6 905.308   2
   0  -7  10 14687.4 875.561   1
   0  -7 -10 11462.1 1099.74   1
   0   7 -11 4346.33 613.698   2
   0  -7 -11 4649.26 830.825   1
   0  -7 -12 3605.50 813.503   1
   0   7 -12 3162.73 627.501   1
   0   7 -12 3278.29 586.507   2
   0   7 -13 19769.7 1197.38   2
   0  -7 -13 22807.9 1729.56   1
   0   7 -13 22871.0 1410.98   1
   0  -7 -14 63271.8 2835.05   1
   0   7 -14 58846.6 2092.16   2
   0   7 -14 56975.0 2284.68   1
   0   7 -15 47089.3 1932.07   2
   0  -7 -15 45368.9 2578.00   1
   0   7 -15 46740.0 2235.53   1
   0   7 -16 21666.4 1670.26   1
   0   7 -16 18074.7 1290.79   2
   0  -7 -16 19201.4 1756.15   1
   0   7 -17 19797.4 1409.17   2
   0   7 -17 20966.8 1687.20   1
   0  -7 -17 22042.2 2042.24   1
   0   7 -18 582.953 539.936   2
   0  -7 -18 509.707 896.344   1
   0   7 -18 2595.94 853.229   1
   0   7 -19 39405.6 2469.79   1
   0  -7 -19 40025.4 2827.07   1
   0   7 -19 40438.6 2081.95   2
   0   7 -20 801.995 713.127   2
   0  -7 -20-5.55468 1002.42   1
   0   7 -20-128.253 845.570   1
   0   7 -21 12440.2 1770.12   1
   0   7 -22 2017.97 1187.40   1
   0   8   0 12477.7 671.176   1
   0  -8   0 13493.4 682.522   1
   0  -8   1-77.5714 255.412   1
   0  -8  -1 35.7975 272.305   1
   0   8  -1 284.800 257.248   1
   0   8   1-4.06709 245.349   1
   0  -8  -2 34992.5 1196.41   1
   0   8  -2 35305.9 1054.32   1
   0  -8   2 34539.1 1014.20   1
   0   8   3 3705.21 476.491   1
   0   8  -3 4254.35 437.045   1
   0  -8  -3 4113.46 499.489   1
   0   8  -3 3901.29 522.480   2
   0  -8   3 4777.04 440.739   1
   0  -8   4 20846.9 819.092   1
   0  -8  -4 18226.5 1014.67   1
   0   8   4 23264.8 1080.93   1
   0   8  -4 20709.4 1056.96   2
   0   8  -4 20832.7 872.731   1
   0  -8  -5 16412.9 1030.51   1
   0   8  -5 15785.3 953.481   2
   0  -8   5 15754.5 752.477   1
   0   8   5 15303.1 914.240   1
   0   8  -5 15146.0 824.100   1
   0   8  -6 441.814 350.759   2
   0  -8   6-35.9238 271.759   1
   0   8  -6-37.8561 193.563   3
   0   8  -6-57.9516 297.816   1
   0  -8  -6 625.841 441.752   1
   0   8   6 302.039 362.756   1
   0   8  -7 6954.51 493.480   3
   0   8  -7 6784.68 699.189   2
   0  -8   7 6532.43 543.937   1
   0   8  -7 8155.00 694.010   1
   0  -8  -7 6373.15 763.206   1
   0  -8  -8 3339.96 667.840   1
   0   8  -8 3872.81 427.571   3
   0   8  -8 2858.94 508.592   1
   0   8  -8 3977.19 607.459   2
   0  -8   8 2796.06 451.442   1
   0   8  -9 774.966 463.953   1
   0  -8  -9-526.398 489.567   1
   0   8  -9 336.692 253.120   3
   0   8  -9 210.994 399.884   2
   0  -8   9-188.605 296.687   1
   0   8 -10 11437.6 910.559   2
   0  -8 -10 14301.3 1275.52   1
   0  -8  10 12943.0 845.428   1
   0  -8  11 1785.99 447.965   1
   0   8 -11 1705.86 542.318   2
   0  -8 -11 529.431 590.524   1
   0   8 -12-625.987 441.792   2
   0   8 -12-311.521 422.978   1
   0   8 -13 4257.85 654.866   2
   0   8 -13 5612.54 794.153   1
   0   8 -14 6804.80 893.744   1
   0  -8 -14 6399.39 1144.25   1
   0   8 -14 6705.87 808.066   2
   0  -8 -15-1185.09 895.966   1
   0   8 -15 348.996 444.886   2
   0   8 -15-683.307 569.612   1
   0   8 -16 1401.77 695.593   1
   0   8 -16 1480.90 598.563   2
   0  -8 -16 2352.73 928.361   1
   0  -8 -17 2124.93 1066.37   1
   0   8 -17 1193.00 805.926   1
   0   8 -17 1607.64 635.837   2
   0   8 -18 2668.47 817.835   2
   0  -8 -18 1947.34 1060.48   1
   0   8 -18 421.262 737.919   1
   0   8 -19 232.752 617.734   2
   0   8 -19 538.753 780.263   1
   0  -8 -19 574.339 937.010   1
   0  -8 -20 413.224 1016.82   1
   0   8 -20 1492.73 789.902   2
   0   8 -20 1442.66 945.601   1
   0   8 -21 2441.10 1133.02   1
   0   8 -22 1650.32 1189.21   1
   0  -9   0 133.974 244.754   1
   0   9   0 105.908 287.249   1
   0  -9  -1 68317.5 1624.69   1
   0  -9   1 66757.7 1487.78   1
   0   9   1 66143.2 1606.31   1
   0   9  -2 18754.2 828.333   1
   0  -9   2 18556.1 799.564   1
   0   9   2 18531.0 922.091   1
   0  -9  -2 18368.5 928.017   1
   0  -9   3 47964.1 1224.01   1
   0  -9  -3 44497.5 1499.26   1
   0   9  -3 48057.5 1313.36   1
   0   9   3 47692.1 1522.67   1
   0  -9  -4 2452.57 487.386   1
   0   9   4 2606.42 476.645   1
   0   9  -4 2553.85 536.873   2
   0   9  -4 2341.68 394.018   1
   0  -9   4 2574.58 374.308   1
   0  -9   5 12172.1 695.149   1
   0   9   5 11219.5 832.123   1
   0   9  -5 11560.7 733.269   1
   0   9  -5 10171.3 826.422   2
   0  -9  -5 13589.0 983.537   1
   0   9  -6 41090.7 1577.18   2
   0   9  -6 44275.5 1475.97   1
   0  -9  -6 41218.5 1706.92   1
   0   9  -6 43673.1 1092.28   3
   0   9   6 38744.9 1567.16   1
   0  -9   6 38425.8 1223.79   1
   0   9  -7 9169.45 811.273   2
   0   9  -7 11523.8 623.862   3
   0   9  -7 10857.8 816.158   1
   0  -9   7 11174.0 721.611   1
   0  -9  -7 12934.4 1078.82   1
   0   9  -8 1374.22 451.044   2
   0   9  -8 2680.19 533.247   1
   0   9  -8 2406.72 342.205   3
   0  -9   8 2694.55 457.742   1
   0  -9  -8 2815.40 661.817   1
   0   9  -9 147.895 263.334   3
   0   9  -9 2026.96 568.237   2
   0  -9   9 1918.83 429.928   1
   0  -9  -9 2135.74 702.112   1
   0   9 -10 4105.19 649.752   2
   0  -9  10 3121.82 495.728   1
   0  -9 -10 3018.13 745.365   1
   0  -9  11 298.517 358.510   1
   0  -9 -11 107.193 549.796   1
   0   9 -11 90.3537 465.740   2
   0   9 -12 1189.08 531.215   2
   0  -9 -12 1458.56 708.498   1
   0  -9 -13 25519.8 1874.58   1
   0   9 -13 27882.7 1540.56   1
   0  -9 -14 12054.8 1439.70   1
   0   9 -14 11039.8 1040.30   2
   0   9 -14 12443.4 1157.48   1
   0  -9 -15 5252.91 1148.79   1
   0   9 -15 4998.67 814.936   2
   0   9 -15 4823.05 842.446   1
   0   9 -16 3333.33 769.028   2
   0  -9 -16 3452.90 1100.96   1
   0   9 -16 5346.74 1034.56   1
   0   9 -17 11192.9 1381.27   1
   0   9 -17 10263.7 1121.14   2
   0  -9 -17 7262.09 1363.03   1
   0  -9 -18 700.636 879.938   1
   0   9 -18 1392.10 728.139   2
   0   9 -18 337.830 735.720   1
   0  -9 -19 10972.7 1744.86   1
   0   9 -19 10989.5 1253.42   2
   0   9 -19 9363.92 1346.23   1
   0   9 -20 405.776 840.530   1
   0  -9 -20 612.676 1121.36   1
   0   9 -21 18814.1 1970.64   1
   0  10   0 3220.50 448.359   1
   0 -10   0 2655.38 390.136   1
   0  10  -1 303.116 305.498   1
   0 -10  -1 321.632 316.049   1
   0 -10   1 584.532 280.669   1
   0  10   1 253.349 275.124   1
   0 -10  -2 7527.12 656.189   1
   0  10  -2 7475.37 698.211   2
   0  10   2 7020.73 650.285   1
   0 -10   2 7116.78 549.233   1
   0  10  -2 7340.28 585.632   1
   0  10  -3-539.504 421.916   2
   0  10   3-148.344 313.081   1
   0 -10  -3 164.405 335.476   1
   0  10  -3-137.002 266.435   1
   0 -10   3-143.595 250.028   1
   0  10  -4 77663.6 1792.48   1
   0 -10  -4 76717.2 2116.58   1
   0 -10   4 84021.4 1727.98   1
   0  10   4 77805.5 2092.82   1
   0 -10  -5 1794.17 513.506   1
   0  10   5 2538.72 529.112   1
   0 -10   5 1961.35 382.013   1
   0  10  -5 1659.23 427.764   1
   0  10  -5 1895.49 517.554   2
   0  10  -6 488.710 441.123   2
   0  10  -6-453.914 339.540   1
   0 -10  -6-527.491 509.931   1
   0  10  -6 119.881 242.045   3
   0 -10   6 378.063 283.833   1
   0 -10  -7 6038.86 802.464   1
   0 -10   7 5203.85 527.164   1
   0  10  -7 5132.87 682.020   2
   0  10  -7 5096.34 461.768   3
   0  10  -7 5416.68 626.043   1
   0 -10  -8 12683.9 1154.95   1
   0  10  -8 13653.4 968.074   1
   0 -10   8 13652.1 844.499   1
   0  10  -8 14351.9 738.761   3
   0  10  -8 11753.2 932.611   2
   0 -10   9 21524.8 1065.14   1
   0  10  -9 21497.2 1285.78   2
   0  10  -9 18995.8 909.857   3
   0 -10  -9 19270.2 1474.27   1
   0 -10  10 987.242 375.239   1
   0  10 -10 460.935 470.934   2
   0 -10 -10-19.8220 548.186   1
   0  10 -11 1018.73 544.192   2
   0 -10  11 1387.88 443.659   1
   0 -10 -11 1147.77 700.799   1
   0  10 -12 13074.3 1080.98   2
   0 -10 -12 13382.2 1430.89   1
   0 -10 -13 1230.36 832.449   1
   0  10 -13 2010.55 635.469   1
   0  10 -13-37.8731 494.373   2
   0  10 -14 4983.83 818.883   1
   0  10 -14 4892.40 828.538   2
   0 -10 -14 4998.77 1122.31   1
   0  10 -15 435.618 643.285   1
   0  10 -15 23.3244 497.120   2
   0 -10 -15 208.088 784.494   1
   0 -10 -16-1293.49 912.147   1
   0  10 -16-157.546 619.679   1
   0  10 -16 216.258 492.506   2
   0  10 -17 3451.94 848.128   2
   0 -10 -17 2604.98 1075.85   1
   0  10 -17 2128.00 889.407   1
   0  10 -18-78.6485 648.378   2
   0 -10 -18 467.612 950.311   1
   0  10 -18 1299.89 885.447   1
   0 -10 -19 4911.13 1401.96   1
   0  10 -19 4265.67 913.429   2
   0  10 -19 4194.56 1065.00   1
   0  10 -20 16416.1 1795.67   1
   0  10 -21 2758.10 1160.25   1
   0  11   0 272.744 343.899   1
   0 -11   0 133.608 283.423   1
   0  11   1-348.132 342.234   1
   0 -11   1 278.389 342.712   1
   0 -11  -1 216.638 330.033   1
   0  11  -1 340.408 335.919   1
   0  11  -1-31.9191 378.501   2
   0  11   2 4104.24 524.025   1
   0  11  -2 4575.93 668.751   2
   0 -11   2 4544.34 476.234   1
   0  11  -2 4619.59 518.839   1
   0 -11  -2 5241.87 602.474   1
   0 -11   3 14756.8 771.801   1
   0  11  -3 13015.9 1007.32   2
   0  11  -3 13290.1 811.417   1
   0 -11  -3 12371.9 895.910   1
   0  11   3 12962.9 913.332   1
   0 -11   4 635.903 310.599   1
   0  11  -4 718.110 345.631   1
   0 -11  -4 604.122 399.599   1
   0  11   4 465.204 400.672   1
   0  11  -4 337.582 414.181   2
   0 -11  -5 32585.3 1505.98   1
   0 -11   5 35914.2 1215.51   1
   0  11  -5 36296.0 1329.08   1
   0  11  -6 5017.56 707.578   2
   0  11  -6 3612.88 531.034   1
   0  11  -6 4616.62 405.918   3
   0 -11   6 4451.98 492.161   1
   0 -11  -6 4965.92 734.222   1
   0  11  -7 9276.93 584.569   3
   0  11  -7 7270.53 779.902   2
   0 -11   7 8346.99 673.145   1
   0  11  -7 7366.90 732.102   1
   0 -11  -7 7055.14 910.336   1
   0 -11   8 2088.02 422.451   1
   0  11  -8 1398.04 475.098   1
   0  11  -8 1356.75 538.313   2
   0  11  -8 1445.06 329.153   3
   0 -11  -8 1684.63 724.897   1
   0 -11   9 22730.2 1086.41   1
   0 -11  -9 22212.6 1559.92   1
   0  11  -9 22762.2 1006.57   3
   0 -11  10 7297.74 691.291   1
   0  11 -10 9155.34 914.580   2
   0 -11 -10 7533.41 1032.15   1
   0  11 -11 20938.8 1357.01   2
   0 -11 -11 19127.9 1591.51   1
   0 -11  11 16823.6 1003.27   1
   0 -11 -12 1216.96 827.500   1
   0  11 -12-498.834 538.002   2
   0 -11 -13 53080.0 2744.91   1
   0  11 -13 48529.6 2033.98   1
   0  11 -14 13920.0 1213.12   1
   0  11 -14 12183.2 1181.78   2
   0 -11 -14 14312.1 1581.95   1
   0  11 -15 5455.94 880.316   2
   0  11 -15 5570.23 950.409   1
   0 -11 -15 6627.98 1217.17   1
   0  11 -16-440.871 617.296   2
   0  11 -16 204.434 640.457   1
   0 -11 -16 570.284 938.870   1
   0  11 -17 338.624 586.947   2
   0 -11 -17-808.205 1043.64   1
   0  11 -17-163.351 730.688   1
   0 -11 -18 1379.18 1046.46   1
   0  11 -18 2077.96 791.347   2
   0  11 -18 2834.75 977.107   1
   0 -11 -19 3016.80 1349.62   1
   0  11 -19 2886.55 1015.62   1
   0  12   0 9227.52 724.021   1
   0 -12   0 7925.88 649.719   1
   0 -12  -1 2080.30 415.895   1
   0  12  -1 1576.34 415.400   1
   0  12   1 1550.56 428.169   1
   0 -12   1 2268.99 413.353   1
   0  12  -1 2004.20 558.324   2
   0 -12   2 1745.57 386.369   1
   0 -12  -2 2606.60 502.521   1
   0  12  -2 2322.74 455.678   1
   0  12   2 1892.40 467.590   1
   0  12  -2 1840.16 564.756   2
   0  12   3 1030.12 407.170   1
   0 -12   3 1073.19 308.669   1
   0  12  -3 2094.45 545.295   2
   0 -12  -3 2023.18 483.787   1
   0  12  -3 1366.78 388.525   1
   0 -12   4 23860.8 999.927   1
   0  12  -4 21465.8 1036.99   1
   0  12   4 20324.3 1177.70   1
   0 -12  -4 20881.7 1228.83   1
   0 -12  -5 8393.96 874.611   1
   0  12  -5 8671.19 911.699   2
   0 -12   5 8808.21 645.666   1
   0  12  -5 7795.82 703.287   1
   0 -12   6 13882.0 820.439   1
   0  12  -6 14593.3 694.550   3
   0  12  -6 12020.0 863.819   1
   0 -12  -6 12804.1 1086.85   1
   0  12  -7 12878.5 950.011   1
   0  12  -7 16205.2 753.782   3
   0 -12  -7 12653.8 1138.45   1
   0  12  -7 9534.97 938.714   2
   0 -12   7 13025.3 804.991   1
   0 -12  -8 18018.5 1336.64   1
   0  12  -8 18289.1 853.605   3
   0 -12   8 18440.6 968.472   1
   0  12  -9 5332.45 547.053   3
   0 -12   9 6266.02 648.740   1
   0 -12  -9 6290.86 1009.42   1
   0  12  -9 5705.23 838.173   2
   0  12 -10 40838.8 1880.83   2
   0 -12  10 43824.8 1553.13   1
   0 -12 -10 47136.1 2326.00   1
   0 -12  11 931.109 401.491   1
   0 -12 -11 2076.03 754.239   1
   0  12 -11 1592.08 669.850   2
   0  12 -12 42170.3 1965.59   2
   0 -12 -12 45769.5 2474.99   1
   0  12 -13 1272.32 631.772   2
   0 -12 -13 663.522 849.213   1
   0  12 -13 97.6876 503.317   1
   0  12 -14 17392.3 1368.89   2
   0  12 -14 19124.4 1386.26   1
   0 -12 -14 15952.0 1696.58   1
   0  12 -15 969.443 675.918   2
   0  12 -15 995.910 690.461   1
   0 -12 -15 1875.20 996.334   1
   0  12 -16 156.669 645.381   1
   0 -12 -16 299.981 933.323   1
   0  12 -16 786.010 661.092   2
   0 -12 -17 5586.88 1355.02   1
   0  12 -17 1933.75 785.308   2
   0  12 -18 3816.30 902.785   2
   0 -12 -18 4632.36 1485.13   1
   0 -13   0 364.031 328.532   1
   0  13   0 29.6863 340.908   1
   0 -13   1 9405.35 717.275   1
   0  13  -1 9472.64 778.397   1
   0 -13  -1 10312.7 810.618   1
   0  13   1 8876.64 771.485   1
   0  13  -2 16181.7 942.385   1
   0 -13  -2 19284.7 1104.80   1
   0  13   2 18068.8 1081.44   1
   0 -13   2 18380.7 944.393   1
   0 -13   3 9522.77 680.161   1
   0  13   3 7811.08 794.504   1
   0  13  -3 7579.47 685.228   1
   0  13  -3 8554.25 924.480   2
   0 -13  -3 9017.24 851.478   1
   0 -13   4 789.555 352.964   1
   0  13  -4-132.496 478.774   2
   0  13  -4 526.493 371.849   1
   0 -13  -4 662.511 490.844   1
   0 -13   5 2609.47 421.102   1
   0  13  -5 1926.96 474.901   1
   0  13  -5 3396.03 744.158   2
   0 -13  -5 1607.96 563.711   1
   0 -13  -6 6009.74 853.232   1
   0  13  -6 7928.43 948.063   2
   0  13  -6 6770.97 498.103   3
   0 -13   6 7578.73 644.300   1
   0 -13  -7 3248.50 1007.35   1
   0  13  -7 3959.11 427.651   3
   0  13  -7 4442.09 813.425   2
   0 -13   7 3225.61 487.701   1
   0  13  -8 3560.04 688.563   2
   0 -13  -8 3181.59 758.709   1
   0 -13   8 4131.22 521.023   1
   0  13  -8 4352.46 483.178   3
   0 -13   9-358.173 384.455   1
   0  13  -9 461.629 329.105   3
   0  13  -9 853.390 622.590   2
   0 -13  -9-445.703 715.575   1
   0 -13 -10 6609.91 1071.15   1
   0 -13  10 6665.97 690.268   1
   0  13 -10 5815.56 835.407   2
   0 -13  11 8253.82 778.349   1
   0  13 -11 6363.63 905.237   2
   0 -13 -12 686.584 776.648   1
   0  13 -12-166.771 531.267   2
   0 -13 -13 3523.58 1011.97   1
   0  13 -13 4356.13 767.755   2
   0  13 -13 2229.38 609.221   1
   0  13 -14 6202.09 945.226   1
   0  13 -14 6002.27 965.714   2
   0 -13 -14 7222.35 1327.12   1
   0 -13 -15 2978.53 1092.24   1
   0  13 -15 2960.66 855.712   2
   0  13 -16 1552.33 739.351   2
   0 -13 -16 1011.49 994.278   1
   0  13 -17 937.231 750.853   2
   0 -13 -17 1305.28 991.309   1
   0 -13 -18 2823.22 1341.28   1
   0  14   0 4704.23 773.931   2
   0 -14   0 4666.23 605.409   1
   0  14   0 4540.09 597.512   1
   0  14   1 346.987 412.902   1
   0  14  -1 120.254 367.845   1
   0 -14   1 20.5502 325.637   1
   0  14  -1-492.722 474.791   2
   0 -14  -1-498.718 453.621   1
   0  14  -2 9654.59 985.704   2
   0 -14   2 9925.86 751.864   1
   0 -14  -2 9768.47 847.077   1
   0 -14   3 2645.91 462.583   1
   0 -14  -3 2100.54 558.760   1
   0  14  -3 1258.61 500.455   2
   0 -14  -4 74008.3 2331.73   1
   0 -14   4 70011.7 1763.92   1
   0 -14  -5 5652.07 761.490   1
   0  14  -5 5930.34 873.214   2
   0 -14   5 5632.80 589.416   1
   0 -14   6 10016.1 725.671   1
   0 -14  -6 10847.9 1060.78   1
   0  14  -6 10207.4 606.063   3
   0  14  -6 11838.2 1114.79   2
   0  14  -7 2044.78 378.770   3
   0 -14  -7 2298.65 731.297   1
   0  14  -7 931.374 629.623   2
   0 -14   7 1997.92 455.655   1
   0 -14   8 801.474 395.703   1
   0  14  -8 476.852 288.540   3
   0 -14  -8 274.892 568.250   1
   0  14  -8-154.696 513.861   2
   0  14  -9-287.861 302.862   3
   0  14  -9 809.844 678.320   2
   0 -14  -9 575.869 619.629   1
   0 -14   9-820.895 400.817   1
   0 -14 -10 12479.8 1367.46   1
   0 -14  10 14488.7 943.547   1
   0  14 -10 14276.8 1293.51   2
   0 -14 -11 441.327 714.712   1
   0 -14  11 581.771 404.820   1
   0  14 -11 1110.94 593.139   2
   0  14 -12 48147.3 2267.03   2
   0 -14 -12 47220.2 2601.78   1
   0 -14 -13-497.755 766.213   1
   0  14 -13-118.425 657.045   2
   0 -14 -14 14334.3 1740.96   1
   0  14 -14 20046.5 1518.97   2
   0 -14 -15 1727.84 1059.81   1
   0  14 -15 799.067 692.029   2
   0  14 -16 3463.57 910.953   2
   0 -14 -16 3728.56 1197.51   1
   0 -14 -17 1999.82 1206.42   1
   0  15   0 723.378 655.122   2
   0 -15   0 244.334 372.647   1
   0 -15  -1 422.618 416.371   1
   0 -15   1 432.323 394.077   1
   0  15  -1-642.352 631.941   2
   0 -15   2 5221.72 569.661   1
   0 -15  -2 5126.02 691.726   1
   0  15  -2 5634.13 920.861   2
   0 -15  -3 1473.68 569.233   1
   0  15  -3 1841.93 664.876   2
   0 -15   3 1705.17 417.886   1
   0  15  -4 17748.0 1399.35   2
   0 -15   4 18473.8 964.864   1
   0 -15  -4 14790.2 1152.63   1
   0 -15  -5 931.631 568.815   1
   0 -15   5-279.087 315.730   1
   0  15  -5 635.429 631.789   2
   0  15  -6 6812.40 965.862   2
   0 -15  -6 5847.68 846.315   1
   0 -15   6 5611.09 621.614   1
   0 -15  -7 2051.20 762.727   1
   0 -15   7 2174.11 476.193   1
   0  15  -7 1236.38 634.667   2
   0 -15  -8 2848.89 782.453   1
   0  15  -8 3320.98 814.612   2
   0 -15  -9 3150.47 879.333   1
   0  15  -9 1916.48 673.646   2
   0  15 -10 3086.38 815.398   2
   0 -15 -10 1528.11 767.245   1
   0 -15 -11 213.279 719.352   1
   0  15 -11 1068.81 711.413   2
   0 -15 -12 2117.95 933.514   1
   0  15 -12 2566.04 817.775   2
   0 -15 -13-116.957 818.286   1
   0  15 -13 1854.48 729.936   2
   0  15 -14-488.687 735.943   2
   0 -15 -14 1194.99 911.761   1
   0 -15 -15 199.030 968.611   1
   0  15 -15-759.128 644.555   2
   0 -15 -16 6835.62 1465.18   1
   0 -15 -17 4240.54 1460.80   1
   0  16   0 25252.0 1666.71   2
   0 -16   0 23441.8 1217.81   1
   0 -16   1 4.66842 401.536   1
   0  16   1-208.446 622.736   2
   0 -16  -1 362.234 436.212   1
   0  16  -1 50.1735 638.869   2
   0 -16  -2 54680.1 1908.21   1
   0 -16   2 58324.7 1677.13   1
   0 -16  -3 595.947 548.886   1
   0  16  -3 263.118 585.668   2
   0  16  -4 54617.4 2414.66   2
   0 -16  -4 47797.2 2012.66   1
   0  16  -5 1199.99 708.750   2
   0 -16  -5 1487.46 561.418   1
   0  16  -6 16254.6 1422.96   2
   0 -16  -6 12051.5 1195.51   1
   0 -16  -7 641.486 594.805   1
   0  16  -7 1138.65 778.561   2
   0  16  -8 5440.51 926.847   2
   0 -16  -8 5581.53 1010.26   1
   0 -16  -9-88.3075 694.552   1
   0  16  -9 1708.36 765.284   2
   0  16 -10 910.542 719.803   2
   0 -16 -10-339.419 739.550   1
   0 -16 -11-517.661 857.272   1
   0  16 -11 1812.74 841.602   2
   0  16 -12 12151.8 1323.99   2
   0 -16 -12 12389.8 1509.89   1
   0  16 -13 527.000 743.737   2
   0 -16 -13 2197.82 1007.40   1
   0  16 -14 10180.5 1237.53   2
   0 -16 -14 7892.73 1467.32   1
   0 -16 -15-142.683 1020.94   1
   0 -16 -16 1393.97 1143.60   1
   0  17   0-453.950 707.713   2
   0  17  -1 20664.7 1511.47   2
   0  17   1 22317.2 1593.66   2
   0  17  -2 1862.11 784.687   2
   0  17  -3 16818.7 1419.06   2
   0 -17  -4 955.099 693.351   1
   0  17  -4 232.039 661.828   2
   0  17  -5 6419.16 1070.53   2
   0 -17  -5 6030.44 951.581   1
   0 -17  -6 20604.2 1522.13   1
   0  17  -6 19884.0 1592.42   2
   0 -17  -7 904.860 702.235   1
   0  17  -7 2029.60 785.471   2
   0  17  -8 1097.40 640.472   2
   0 -17  -8 2440.91 841.634   1
   0 -17  -9 626.796 740.302   1
   0  17  -9 1276.68 704.108   2
   0  17 -10 956.462 725.643   2
   0 -17 -10 187.882 802.289   1
   0 -17 -11 1605.58 943.863   1
   0  17 -11 1298.45 759.696   2
   0 -17 -12 381.065 894.768   1
   0  17 -12 354.383 714.654   2
   0  17 -13 178.358 746.962   2
   0 -17 -13 1889.98 1108.27   1
   0 -17 -14 2682.37 1183.16   1
   0 -17 -15 2520.38 1193.58   1
   0  18   0-1323.71 753.345   2
   0  18  -1 7198.19 1099.01   2
   0  18   1 8599.70 1186.76   2
   0  18   2 6550.71 1092.11   2
   0  18  -2 6718.49 1061.58   2
   0  18  -3 740.104 704.354   2
   0  18  -4 17657.0 1536.45   2
   0  18  -5 225.724 702.611   2
   0  18  -6 4535.95 922.560   2
   0  18  -7 3266.69 856.203   2
   0  18  -8 8717.80 1212.49   2
   0  18  -9 0.86782 746.700   2
   0  18 -10 11829.4 1355.45   2
   0  18 -11 859.884 817.784   2
   0  18 -12 12900.6 1414.67   2
   0  19   0-304.426 781.425   2
   0  19   1 1101.83 747.321   2
   0  19  -1 2882.61 901.803   2
   0  19   2 4543.59 1027.11   2
   0  19  -2 4520.66 1000.19   2
   0  19  -3 3974.57 965.747   2
   0  19   3 4253.79 956.696   2
   0  19  -4 4195.57 1002.95   2
   0  19  -5 3097.06 917.224   2
   0  19  -6 1559.02 830.957   2
   0  19  -7 12835.5 1426.68   2
   0  19  -8-529.735 791.060   2
   0  19  -9 6539.06 1219.08   2
   0  19 -10 10145.7 1414.23   2
   0  20   0 1967.93 839.189   2
   0  20  -1 548.829 752.138   2
   0  20   1 1978.13 929.132   2
   0  20  -2 1226.32 763.410   2
   0  20   2 930.746 852.960   2
   0  20   3-171.048 800.481   2
   0  20  -3-676.132 874.480   2
   0  20  -4 4535.58 1068.35   2
   0  20  -5 2206.69 898.825   2
   0  20  -6 1428.44 848.369   2
   0  20  -7-311.373 793.879   2
   0  20  -8 1877.12 835.416   2
   0  21   0-0.98565 774.721   2
   0  21  -1 6496.59 1334.46   2
   0  21   1 5963.96 1247.74   2
   0  21   2 119.531 836.621   2
   0  21  -2 1177.58 910.195   2
   0  21  -3 1448.11 941.420   2
   0  21   3 4793.68 1172.76   2
   0  21  -4-299.427 957.488   2
   0  21   4 2506.22 999.466   2
   0  21  -5 3609.47 1052.49   2
   0  22   0 10275.6 1523.48   2
   0  22  -1 64.4496 899.494   2
   0  22   1 225.910 903.341   2
   0  22   2 8934.64 1435.75   2
   0  22   3 5390.42 1188.85   2
   1   0 -22 1162.57 1079.60   1
   1   0 -21 7706.28 1445.22   1
   1   0 -20 269.885 892.840   1
   1   0 -19 2773.26 889.547   1
   1   0 -18 1762.68 899.145   1
   1   0 -17 739.978 662.541   1
   1   0 -16-859.860 468.813   2
   1   0 -16-421.420 676.352   1
   1   0 -15-61.1074 587.812   1
   1   0 -15-181.348 371.028   2
   1   0 -14 282.278 502.773   1
   1   0 -14 320.961 358.191   2
   1   0 -13 4260.02 750.993   1
   1   0 -13 3002.81 515.023   2
   1   0 -12-498.521 483.491   1
   1   0 -12 355.464 281.156   2
   1   0 -11 27003.3 1426.79   1
   1   0 -11 29981.4 1152.26   2
   1   0 -10 421.658 274.627   2
   1   0 -10-321.184 419.385   1
  -1   0   9 124949. 2148.03   3
   1   0  -9 126223. 2632.45   1
   1   0  -9 122132. 2051.25   2
   1   0  -9 122402. 2480.75   1
   1   0  -8-24.0653 301.101   1
  -1   0   8-145.711 321.563   1
  -1   0   8 154.611 278.276   2
   1   0  -8-102.187 249.085   2
  -1   0   8-502.877 273.488   3
   1   0  -7 285154. 2725.23   2
  -1   0   7 295630. 2895.94   3
  -1   0   6 223.547 245.917   2
   1   0  -6 557.247 338.906   1
  -1   0   6-304.802 233.117   3
   1   0  -6 67.6080 215.380   2
  -1   0   6-11.8259 274.288   1
   1   0  -6 131.101 262.203   3
   1   0  -5 4246.85 331.268   2
   1   0  -5 4375.51 432.023   1
  -1   0   5 3640.58 329.367   2
  -1   0   5 3921.45 330.480   3
   1   0  -5 4392.97 392.074   3
  -1   0   5 4378.08 454.766   1
   1   0  -4 386.123 284.688   1
   1   0  -4-335.457 200.459   2
  -1   0   4 123.749 278.187   1
  -1   0   4-75.9442 161.707   3
  -1   0   4 0.85227 170.729   2
   1   0  -4-32.9767 199.695   3
   1   0  -3 79181.9 925.067   2
   1   0  -3 73018.8 978.084   3
   1   0  -3 74247.7 1204.67   1
  -1   0   3 77451.3 931.400   2
  -1   0   3 77342.6 1197.39   1
  -1   0   2 191.287 90.9674   2
   1   0  -2-181.672 176.308   1
  -1   0   2-163.648 146.002   1
   1   0  -2 110.359 100.453   2
   1   0  -1 3855.40 241.314   1
  -1   0   1-15.4431 89.8257   1
   1   0   0 71.0963 105.840   1
  -1   0   0-6.89851 67.8320   1
  -1   0  -1-171.727 125.628   1
   1   0   1 240063. 1813.57   1
   1   0   2 232.151 217.553   1
  -1   0  -2-192.517 202.709   1
   1   0   2 72.8732 133.381   2
   1   0   3 145045. 1826.02   1
  -1   0  -3 142692. 1862.25   1
  -1   0  -3 145458. 1389.24   2
  -1   0  -4 157.882 305.617   1
  -1   0  -4 220.038 182.332   2
   1   0   4 21.5873 204.808   2
   1   0   4 488.793 307.341   1
  -1   0  -5 365.912 313.127   1
   1   0   5 195.588 220.955   2
   1   0   5-20.0772 315.740   1
  -1   0  -5 357.360 241.055   2
  -1   0  -6-232.831 212.512   2
   1   0   6 32.3673 228.604   2
   1   0   6-198.329 281.289   1
  -1   0  -6-222.945 396.375   1
  -1   0  -7 46484.1 1184.46   2
   1   0   7 47877.9 1452.18   1
   1   0   7 49377.3 1233.85   2
  -1   0  -7 47391.9 1563.69   1
  -1   0  -8-400.949 454.627   1
   1   0   8-80.3851 303.963   1
   1   0   8 46.2489 277.613   2
  -1   0  -8 249.927 270.569   2
  -1   0  -9 112009. 2712.59   1
  -1   0  -9 118132. 2132.09   2
  -1   0 -10-138.179 289.077   2
  -1   0 -10 69.0197 437.971   1
  -1   0 -11 22484.1 1050.19   2
  -1   0 -11 22414.4 1398.41   1
  -1   0 -12-501.326 561.516   1
  -1   0 -13-503.795 699.113   1
  -1   0 -14-640.491 522.937   1
  -1   0 -15 22209.5 1713.36   1
  -1   0 -16-293.465 668.968   1
  -1   0 -17 1766.73 778.750   1
  -1   0 -18-342.190 770.285   1
  -1   0 -19 6474.03 1377.72   1
  -1   0 -20-613.150 893.418   1
  -1   0 -21 2495.14 1051.06   1
   1   1 -22 2087.13 1172.01   1
   1  -1 -22 921.925 985.966   1
   1  -1 -21 17431.7 2003.70   1
   1   1 -21 12826.1 1702.19   1
   1   1 -20 1802.22 989.138   1
   1  -1 -20 265.582 829.766   1
   1   1 -19 12143.3 1449.25   1
   1  -1 -19 13604.0 1563.53   1
   1  -1 -18 2229.51 926.049   1
   1   1 -18 799.805 503.640   2
   1   1 -18 3195.87 1000.05   1
   1   1 -17 15785.1 1510.24   1
   1  -1 -17 15145.3 1518.30   1
   1   1 -17 14414.3 1107.22   2
   1   1 -16 378.669 422.652   2
   1  -1 -16 1237.62 794.772   1
   1   1 -16-325.350 653.126   1
   1  -1 -15 442.652 565.243   1
   1   1 -15 454.822 467.436   2
   1   1 -15-860.497 593.846   1
   1  -1 -14-719.194 659.239   1
   1   1 -14-528.628 493.632   1
   1   1 -14 329.419 366.262   2
   1  -1 -13 42.4950 577.144   1
   1   1 -13 642.240 322.822   2
   1  -1 -13 381.425 325.442   2
   1   1 -13 1212.40 510.531   1
   1  -1 -12 13444.0 1148.15   1
   1   1 -12 13372.7 866.185   2
   1  -1 -12 13181.7 835.816   2
   1   1 -12 12276.2 1042.23   1
   1   1 -11 151.038 406.417   1
   1   1 -11 32.2530 270.992   2
   1  -1 -11-11.3069 277.435   2
   1  -1 -11 256.126 488.494   1
   1  -1 -10-131.970 308.867   2
   1  -1 -10 171.873 429.183   1
   1   1 -10 327.140 266.667   2
  -1  -1   9 31205.4 1203.69   1
   1  -1  -9 30131.5 1028.57   2
  -1   1   9 32995.9 1096.76   2
  -1  -1   9 34038.0 1152.88   3
   1   1  -9 34517.8 1347.84   1
   1  -1  -9 29684.1 1319.04   1
   1  -1  -9 34979.5 1337.53   1
  -1  -1   9 34646.3 1202.15   2
   1   1  -9 33423.1 1121.51   2
  -1  -1   8 58407.2 1575.45   1
  -1   1   8 62180.3 1454.76   3
   1   1  -8 64722.4 1447.11   2
  -1   1   8 54534.3 1266.35   2
   1  -1  -8 59275.1 1620.92   1
   1   1  -8 60684.7 1669.49   1
   1  -1  -8 59806.3 1742.22   1
  -1  -1   8 62364.8 1473.80   2
  -1  -1   8 56770.5 1360.96   3
   1   1  -7 224597. 2666.70   3
  -1  -1   7 224746. 2889.34   1
  -1  -1   7 230639. 2535.54   3
   1   1  -7 226277. 2984.49   1
  -1   1   7 239940. 2632.40   3
   1   1  -7 219887. 2464.61   2
   1  -1  -7 232253. 2953.46   1
   1  -1  -7 221800. 2369.71   2
  -1  -1   7 209760. 2500.50   2
  -1   1   7 195992. 2233.22   2
   1   1  -6 190.582 212.563   2
   1  -1  -6 94.4022 200.899   2
   1   1  -6 423.345 265.967   1
  -1   1   6 101.878 199.830   3
  -1  -1   6 73.0070 240.817   2
   1   1  -6 175.936 274.342   3
   1  -1  -6 53.8911 295.952   1
  -1   1   6 72.9982 184.943   2
  -1  -1   6 584.040 311.880   1
  -1   1   6 600.611 304.253   1
   1   1  -5 312261. 2510.30   2
   1  -1  -5 339949. 3026.25   1
  -1   1   5 343139. 2412.80   2
  -1   1   5 351767. 2978.68   1
   1   1  -5 354027. 3242.04   1
   1  -1  -5 381398. 2525.26   2
  -1  -1   5 342670. 2744.70   2
  -1  -1   5 355315. 3172.42   1
   1   1  -5 361126. 2812.34   3
  -1   1   5 354047. 2720.04   3
  -1   1   4 60949.5 902.434   2
  -1  -1   4 59168.8 1034.29   2
   1  -1  -4 65096.3 1202.76   1
  -1  -1   4 66042.9 1267.89   1
   1   1  -4 66006.2 1083.19   3
   1  -1  -4 66943.8 1126.48   3
  -1   1   4 64497.3 1040.37   3
   1   1  -4 64584.7 1079.09   2
   1  -1  -4 61988.4 898.040   2
  -1   1   4 68670.9 1226.79   1
   1   1  -4 65497.6 1312.79   1
  -1   1   3 137932. 1330.14   3
   1  -1  -3 147350. 1591.08   1
  -1   1   3 153911. 1594.72   1
   1  -1  -3 164047. 1211.32   2
  -1  -1   3 160894. 1550.61   2
  -1   1   3 143585. 1142.65   2
   1   1  -3 150296. 1470.55   2
   1   1  -3 141915. 1698.95   1
   1  -1  -3 151615. 1418.59   3
  -1  -1   3 145282. 1743.27   1
   1   1  -2 20145.7 509.770   2
  -1   1   2 17217.2 477.367   1
  -1  -1   2 17306.3 468.180   2
   1  -1  -2 17175.1 405.909   3
  -1   1   2 19461.8 326.288   2
   1  -1  -2 16298.0 482.060   1
  -1  -1   2 13912.8 501.958   1
   1  -1  -2 21809.9 340.920   2
   1   1  -2 17669.6 588.776   1
   1  -1  -1 285478. 1554.76   1
   1   1  -1 284995. 2007.62   1
   1   1   0 9780.03 402.227   1
  -1  -1   0 203.988 124.602   1
  -1   1  -1 147682. 1225.77   1
   1  -1   1 201464. 1399.86   1
   1   1   1 160189. 1644.53   1
  -1  -1  -1 199430. 1851.07   1
   1  -1   1 183846. 1042.56   2
  -1   1  -2 51129.3 893.553   1
   1   1   2 50063.3 1055.68   1
  -1  -1  -2 51091.7 1094.62   1
  -1   1  -2 47721.5 697.418   2
   1  -1   2 51577.5 874.061   1
  -1   1  -3 23572.9 743.695   1
  -1   1  -3 22373.8 582.137   2
   1  -1   3 24632.3 710.049   1
   1   1   3 23898.0 831.055   1
  -1  -1  -3 23542.9 859.811   1
   1   1   4 22138.6 868.985   1
   1  -1   4 20831.4 630.674   2
  -1  -1  -4 22349.2 917.301   1
   1  -1   4 22137.7 774.611   1
  -1   1  -4 19577.4 609.179   2
  -1   1  -4 20989.8 798.883   1
  -1   1  -5 52710.0 1088.08   2
   1   1   5 53848.2 1403.38   1
   1  -1   5 53681.8 1267.83   1
  -1   1  -5 53612.4 1339.56   1
  -1  -1  -5 53061.5 1483.43   1
   1   1   5 53433.0 1088.80   2
   1   1   6 1662.48 421.955   1
   1  -1   6 1400.78 348.083   1
  -1   1  -6 1487.45 313.621   2
  -1  -1  -6 1457.27 448.448   1
   1  -1   6 1431.70 291.729   2
  -1   1  -6 412.535 326.794   1
   1   1   6 1394.44 279.520   2
   1  -1   7 1338.53 302.475   2
  -1   1  -7 1627.35 348.151   1
  -1  -1  -7 968.080 411.837   1
  -1   1  -7 1619.33 422.983   1
  -1   1  -7 819.145 292.537   2
   1   1   7 688.392 287.289   2
   1   1   7 1272.04 416.921   1
  -1   1  -8 6313.69 529.652   2
   1   1   8 5658.52 629.582   1
  -1   1  -8 6014.72 626.283   1
  -1  -1  -8 5745.12 690.367   1
   1  -1   8 6931.06 576.106   2
  -1   1  -8 5065.95 507.591   1
   1   1   8 5321.33 503.327   2
  -1   1  -9 80722.7 2251.53   1
  -1   1  -9 78044.3 1753.36   2
  -1   1  -9 76698.3 1887.79   1
  -1  -1 -10 13026.7 1068.78   1
  -1   1 -10 13945.6 1041.06   1
  -1   1 -10 15619.7 870.409   2
  -1   1 -11 6834.09 807.984   1
  -1  -1 -11 7790.19 909.907   1
  -1   1 -11 7510.34 657.668   2
  -1   1 -12 192.729 338.238   2
  -1   1 -12 170.105 488.938   1
  -1  -1 -12 15.0370 502.393   1
  -1   1 -13 11106.3 1112.60   1
  -1   1 -13 9792.65 818.877   2
  -1  -1 -13 10621.8 1179.45   1
  -1  -1 -14 6225.56 982.756   1
  -1   1 -14 6842.26 1033.80   1
  -1   1 -14 5563.79 656.413   2
  -1  -1 -15 48042.8 2439.61   1
  -1   1 -15 50822.5 2434.90   1
  -1  -1 -16 1754.35 805.440   1
  -1   1 -16 774.774 692.989   1
  -1   1 -17 34272.5 2281.00   1
  -1  -1 -17 34697.1 2308.04   1
  -1   1 -18 82.1608 795.674   1
  -1  -1 -18-418.616 752.436   1
  -1   1 -19 22606.4 2036.17   1
  -1  -1 -19 24188.0 2160.77   1
  -1  -1 -20 726.629 897.095   1
  -1   1 -20-842.664 892.832   1
  -1  -1 -21 1966.01 1157.44   1
  -1   1 -21 777.355 923.612   1
  -1   1 -22-186.401 1083.27   1
   1   2 -22 12981.6 1802.31   1
   1  -2 -22 13604.1 1877.02   1
   1   2 -21 486.506 881.765   1
   1  -2 -21 926.132 949.617   1
   1   2 -20 5078.04 1154.27   1
   1  -2 -20 7519.54 1381.44   1
   1   2 -20 7423.32 951.196   2
   1   2 -19 492.774 537.889   2
   1   2 -19 866.487 885.055   1
   1  -2 -19-693.681 934.423   1
   1   2 -18 5275.50 1062.18   1
   1  -2 -18 5317.76 1055.55   1
   1   2 -18 4962.75 798.122   2
   1  -2 -17 16705.0 1537.63   1
   1   2 -17 19660.2 1680.95   1
   1   2 -17 20775.8 1296.63   2
   1   2 -16 782.025 411.516   2
   1  -2 -16 2130.21 843.159   1
   1   2 -16 1076.80 677.999   1
   1   2 -15 4692.14 652.191   2
   1   2 -15 5377.99 867.778   1
   1  -2 -15 3891.77 817.384   1
   1   2 -14 823.125 444.912   1
   1   2 -14 354.473 398.453   2
   1  -2 -14 1030.86 634.773   1
   1   2 -13 2410.04 499.908   2
   1  -2 -13 3636.01 813.741   1
   1   2 -13 2749.55 655.217   1
   1   2 -12 1844.92 545.571   1
   1   2 -12 2175.63 455.406   2
   1  -2 -12 2174.32 664.593   1
   1   2 -11 49945.8 1526.33   2
   1  -2 -11 43353.0 1881.12   1
   1   2 -10 13222.9 782.381   2
   1  -2 -10 12480.0 997.207   1
  -1  -2  10 12579.3 840.267   1
   1   2  -9 12033.7 852.295   1
   1   2  -9 13250.7 751.678   2
  -1  -2   9 12432.8 794.610   1
   1  -2  -9 12010.8 912.443   1
  -1  -2   8 29294.4 1162.54   1
   1   2  -8 28913.2 1209.95   1
  -1   2   8 28872.4 1028.65   3
  -1   2   8 26109.4 905.043   2
   1   2  -8 28808.7 1008.75   2
  -1  -2   8 26914.3 1042.22   2
   1  -2  -8 29056.8 1159.54   1
   1   2  -8 26914.9 1025.85   3
   1  -2  -8 29503.5 1264.86   1
  -1  -2   7 3152.20 425.241   2
  -1   2   7 2376.35 325.297   2
  -1   2   7 2646.06 354.797   3
   1   2  -7 1890.55 331.984   2
   1  -2  -7 2455.22 435.280   1
   1  -2  -7 2846.12 476.274   1
  -1  -2   7 2783.23 456.543   1
   1   2  -7 3243.93 484.024   1
   1   2  -7 2587.06 354.683   3
   1  -2  -6 15623.8 753.511   1
  -1  -2   6 13634.2 653.510   2
  -1   2   6 14749.4 667.874   3
   1  -2  -6 14937.6 804.471   1
   1   2  -6 13728.5 763.451   1
   1   2  -6 15651.0 676.243   3
  -1   2   6 14422.4 575.583   2
   1   2  -6 13589.4 645.873   2
  -1  -2   6 15169.1 754.809   1
   1   2  -5 9311.52 487.555   3
   1  -2  -5 10552.8 585.159   1
  -1   2   5 9916.81 505.708   3
  -1   2   5 8037.05 398.543   2
   1  -2  -5 8355.53 565.092   1
  -1  -2   5 9390.79 585.317   1
  -1  -2   5 11480.3 594.023   2
   1   2  -5 10240.6 632.834   1
   1   2  -5 7730.44 478.025   2
   1   2  -4 58448.7 1256.89   1
   1  -2  -4 61353.2 1194.21   1
  -1   2   4 59202.8 1023.16   3
  -1  -2   4 58497.8 1271.63   1
  -1  -2   3 3784.83 391.819   1
  -1   2   3 3551.32 295.345   1
   1   2  -3 3247.13 360.981   1
   1  -2  -3 3331.92 313.705   1
   1   2  -3 3338.48 357.565   2
  -1  -2   3 2994.75 321.735   2
  -1   2   3 3766.85 274.345   3
  -1   2   2 3972.46 245.035   1
   1  -2  -2 4233.63 239.572   3
  -1  -2   2 4158.12 371.548   1
   1   2  -2 3710.13 322.647   2
  -1   2   2 4733.57 236.454   3
   1   2  -2 3808.17 356.630   1
  -1  -2   2 4338.34 331.200   2
   1  -2  -2 4135.22 257.766   1
  -1   2   1 8431.67 249.345   1
   1  -2  -1 7505.77 254.366   1
  -1  -2   1 7187.55 423.591   1
   1  -2  -1 8504.66 226.922   3
   1   2  -1 8016.38 419.561   1
  -1   2   0 48215.0 558.033   2
   1  -2   0 48315.4 570.618   2
   1   2   0 54173.5 1015.69   1
  -1  -2   0 54904.5 1019.96   1
  -1   2  -1 1436.92 157.301   2
   1  -2   1 805.573 160.389   2
  -1  -2  -1 1030.09 265.894   1
   1   2   1 1339.71 294.626   1
   1  -2   2 6776.19 333.760   2
  -1  -2  -2 7105.51 525.407   1
  -1   2  -2 7198.72 328.136   1
   1  -2   2 7357.83 311.280   1
  -1   2  -2 7735.16 333.205   2
   1   2   2 7051.80 480.102   1
  -1  -2  -3 65440.7 1439.43   1
   1   2   3 71974.0 1488.34   1
   1  -2   3 68738.5 1049.74   1
  -1   2  -3 71174.4 1135.48   1
  -1   2  -3 62520.3 997.616   2
   1  -2   3 60852.4 1004.94   2
   1  -2   4 28822.0 783.766   2
  -1   2  -4 27407.2 745.443   2
  -1  -2  -4 27606.9 1037.41   1
  -1   2  -4 31642.6 898.575   1
   1   2   4 31840.4 1089.75   1
  -1   2  -5 1452.93 267.351   1
   1  -2   5 1597.74 303.397   2
  -1   2  -5 1640.59 297.005   2
  -1   2  -5 1181.01 310.844   1
   1   2   5 1224.17 382.054   1
  -1  -2  -5 1281.85 387.715   1
  -1   2  -6 4831.51 436.518   1
  -1   2  -6 4696.65 518.865   1
   1   2   6 4759.42 401.600   2
   1   2   6 3853.09 499.324   1
  -1  -2  -6 4910.44 600.975   1
   1  -2   6 5102.61 431.122   2
   1   2   7 17324.9 975.587   1
  -1   2  -7 16355.4 785.253   1
  -1   2  -7 16479.3 763.023   2
   1   2   7 17669.4 762.806   2
  -1   2  -7 17105.6 920.178   1
   1  -2   7 17533.9 751.139   3
   1  -2   7 17886.3 793.861   2
  -1  -2  -7 16809.8 1045.97   1
  -1   2  -8 11270.9 713.757   1
  -1   2  -8 11392.0 834.573   1
  -1   2  -8 13423.2 734.876   2
  -1  -2  -8 11140.3 934.918   1
   1  -2   8 11381.5 679.053   3
   1  -2   8 11056.0 693.424   2
   1   2   8 13973.6 740.083   2
   1   2   8 10694.3 825.690   1
  -1   2  -9 4729.47 531.805   1
  -1   2  -9 5667.39 540.728   2
  -1   2  -9 4944.72 625.865   1
  -1  -2  -9 4701.50 683.544   1
   1  -2   9 4553.67 505.346   3
  -1   2 -10 10480.4 721.096   2
  -1   2 -10 8962.94 863.936   1
  -1  -2 -10 9985.17 987.841   1
  -1   2 -11 12962.2 1062.10   1
  -1   2 -11 11508.5 785.828   2
  -1  -2 -11 10912.9 1071.65   1
  -1   2 -12 4233.30 563.870   2
  -1  -2 -12 4499.25 812.695   1
  -1   2 -12 4054.97 735.121   1
  -1  -2 -13 11373.7 1187.93   1
  -1   2 -13 11722.0 1155.51   1
  -1   2 -14 16839.0 1394.64   1
  -1   2 -14 17560.9 1119.68   2
  -1  -2 -14 15571.9 1437.13   1
  -1   2 -15 12609.9 1314.06   1
  -1  -2 -15 9968.40 1281.83   1
  -1   2 -15 10162.4 916.851   2
  -1  -2 -16 888.583 736.771   1
  -1   2 -16 2259.08 794.720   1
  -1   2 -16 1353.99 507.274   2
  -1   2 -17 2361.62 575.470   2
  -1  -2 -17 1275.98 837.517   1
  -1   2 -17 2360.12 892.230   1
  -1   2 -18 1711.93 893.856   1
  -1  -2 -18 1837.02 935.162   1
  -1  -2 -19 19853.1 1982.98   1
  -1   2 -19 17540.1 1822.50   1
  -1  -2 -20 3633.59 1228.86   1
  -1   2 -20 2291.24 1062.71   1
  -1   2 -21-630.629 938.439   1
  -1  -2 -21 164.601 1026.69   1
  -1   2 -22 610.917 1010.35   1
   1   3 -22-221.595 1006.64   1
   1  -3 -22 2349.54 1237.58   1
   1  -3 -21 2141.18 1137.46   1
   1   3 -21 2398.89 758.048   2
   1   3 -21 2138.52 1149.17   1
   1   3 -20 98.3132 552.765   2
   1   3 -20-690.554 858.583   1
   1  -3 -20 1652.20 1036.42   1
   1   3 -19-296.506 725.349   1
   1  -3 -19 824.731 852.836   1
   1   3 -19-33.7050 510.612   2
   1   3 -18 1855.68 905.975   1
   1   3 -18 337.605 523.373   2
   1  -3 -18 673.858 687.731   1
   1  -3 -17 4361.57 981.398   1
   1   3 -17 5754.12 1064.92   1
   1   3 -17 6270.10 794.069   2
   1   3 -16 1693.45 569.276   2
   1   3 -16 359.642 601.072   1
   1  -3 -16 1338.10 746.914   1
   1   3 -15 42095.1 1712.29   2
   1  -3 -15 42147.6 2229.24   1
   1   3 -15 43729.0 2111.27   1
   1   3 -14 1018.25 430.932   2
   1  -3 -14 1309.06 630.077   1
   1   3 -14 529.655 473.458   1
   1  -3 -13 42476.3 2039.88   1
   1   3 -13 45293.8 1605.74   2
   1   3 -13 40728.5 1866.72   1
   1   3 -12 993.174 419.658   2
   1  -3 -12 1068.21 551.092   1
  -1  -3  11 17154.1 1023.90   1
   1   3 -11 15632.0 912.694   2
  -1  -3  10 9561.62 758.710   1
   1  -3 -10 11228.5 967.290   1
   1   3 -10 9735.31 689.689   2
   1   3  -9 10295.9 706.334   3
   1   3  -9 10767.7 869.692   1
  -1   3   9 10785.1 650.617   2
   1  -3  -9 9927.27 890.752   1
   1   3  -9 12583.7 762.657   2
  -1  -3   9 9968.80 779.656   1
  -1   3   8 35290.4 1063.68   2
   1   3  -8 38083.8 1197.58   3
   1  -3  -8 42246.9 1570.92   1
   1  -3  -8 38791.2 1330.21   1
   1   3  -8 39709.9 1249.85   2
   1   3  -8 37765.6 1394.73   1
  -1  -3   8 36238.0 1213.56   2
  -1  -3   8 38829.2 1339.84   1
  -1   3   8 37613.0 1210.85   3
   1   3  -7 118296. 2023.54   2
  -1  -3   7 106708. 2016.55   2
   1   3  -7 97978.9 1733.08   3
   1  -3  -7 112485. 2337.32   1
   1   3  -7 113335. 2221.38   1
   1  -3  -7 111550. 2056.17   1
  -1  -3   7 105044. 2033.61   1
  -1   3   7 112476. 1922.41   3
  -1  -3   6 21028.8 890.726   2
   1   3  -6 22493.7 792.307   3
  -1  -3   6 22020.6 927.285   1
  -1   3   6 22885.8 830.100   3
  -1   3   6 22469.6 711.128   2
   1  -3  -6 22434.8 863.627   1
   1   3  -6 21772.9 948.049   1
   1  -3  -6 22705.9 1014.52   1
   1   3  -5 7280.49 520.755   2
  -1  -3   5 8220.22 581.259   1
   1   3  -5 7103.73 559.875   1
   1  -3  -5 9348.30 623.112   1
  -1   3   5 7464.12 465.941   3
  -1  -3   5 8418.17 573.331   2
  -1   3   5 8086.99 408.766   2
   1  -3  -5 7611.58 500.862   1
  -1  -3   4-515.250 308.269   2
  -1   3   4 146.561 181.880   3
   1   3  -4 90.9773 287.733   2
   1   3  -4 514.818 305.557   1
   1  -3  -4-213.256 285.990   1
  -1  -3   4 316.660 286.119   1
   1  -3  -4-139.374 214.783   1
   1  -3  -3 36213.0 784.694   1
  -1  -3   3 38199.7 1008.99   1
  -1   3   3 39142.5 761.730   3
   1   3  -3 39162.0 1029.18   1
   1  -3  -3 37485.9 893.204   1
  -1  -3   3 37705.0 968.406   2
   1   3  -3 37442.2 989.039   2
  -1   3   2 54672.2 763.863   3
   1  -3  -2 56962.4 809.985   1
   1  -3  -2 57523.9 918.428   1
  -1  -3   2 56741.7 1174.14   1
   1   3  -2 55287.3 1160.37   1
   1  -3  -1 104.750 127.262   1
  -1  -3   1 211.618 265.923   1
  -1   3   1 424.309 108.782   3
   1   3  -1 126.931 246.684   1
   1  -3  -1 219.431 103.016   1
  -1  -3   0 5318.73 408.677   1
   1   3   0 6010.38 437.578   1
  -1  -3  -1 24092.1 815.926   1
   1   3   1 24526.7 808.144   1
  -1   3  -2 128108. 1431.97   2
   1   3   2 124000. 1921.25   1
  -1  -3  -2 124251. 1921.17   1
  -1   3  -2 131116. 1038.49   1
  -1   3  -2 134627. 1167.54   1
   1  -3   2 134197. 899.583   3
   1   3   3 582073. 4414.06   1
  -1   3  -3 574449. 3288.41   2
  -1   3  -3 588579. 3091.91   1
  -1   3  -3 566846. 2827.81   1
   1  -3   3 588644. 2478.59   3
  -1  -3  -3 574780. 4523.79   1
   1  -3   4 5269.90 329.152   3
   1   3   4 4979.05 530.632   1
  -1   3  -4 5409.43 397.772   2
  -1   3  -4 4791.35 386.298   1
  -1  -3  -4 6150.40 638.913   1
  -1   3  -4 5544.48 380.541   1
  -1   3  -5 1847.12 325.893   2
  -1   3  -5 2042.70 367.467   1
  -1  -3  -5 2282.30 515.176   1
  -1   3  -5 2097.92 293.952   1
   1  -3   5 2381.79 275.909   3
   1   3   5 2157.51 451.342   1
   1  -3   5 2150.21 330.309   2
   1   3   6 2927.21 456.048   1
  -1   3  -6 2707.43 415.424   1
  -1  -3  -6 2900.55 532.681   1
  -1   3  -6 2579.96 361.193   1
  -1   3  -6 2296.84 327.219   2
   1  -3   6 2327.79 302.814   3
   1  -3   6 2947.53 398.745   2
  -1   3  -7 7582.26 645.806   1
   1   3   7 5788.19 466.317   2
  -1   3  -7 6379.55 552.661   1
  -1  -3  -7 6577.96 741.419   1
   1  -3   7 7031.57 546.171   2
  -1   3  -7 7425.94 543.415   2
   1   3   7 5623.64 624.987   1
   1  -3   7 6627.77 481.986   3
  -1   3  -8 13777.4 883.286   1
  -1   3  -8 14280.2 792.577   1
   1  -3   8 13732.2 695.769   3
  -1  -3  -8 12576.1 992.501   1
   1  -3   8 14298.7 833.729   2
  -1   3  -8 13590.1 743.859   2
  -1   3  -9 83763.5 1858.05   2
   1  -3   9 78574.4 1710.24   3
  -1   3  -9 82259.8 2201.54   1
  -1   3  -9 84647.4 1991.18   1
  -1   3 -10 15634.5 887.119   2
  -1   3 -10 16046.8 1100.60   1
  -1  -3 -10 15164.9 1223.36   1
  -1   3 -11 52184.1 1637.50   2
  -1  -3 -11 55732.5 2300.92   1
  -1   3 -11 55800.4 2023.04   1
  -1   3 -12 1907.91 621.161   1
  -1   3 -12 2199.67 469.724   2
  -1  -3 -12 1940.19 662.485   1
  -1   3 -13 523.569 501.145   1
  -1   3 -13 320.341 383.702   2
  -1  -3 -13 702.067 631.469   1
  -1  -3 -14 46.2562 577.333   1
  -1   3 -14 111.309 362.984   2
  -1   3 -14 568.278 544.837   1
  -1  -3 -15-654.141 747.942   1
  -1   3 -15 832.993 468.751   2
  -1   3 -15 95.1484 613.492   1
  -1   3 -16 92.9276 682.631   1
  -1   3 -16-291.561 476.817   2
  -1  -3 -16-77.4851 685.953   1
  -1  -3 -17 27593.7 2099.50   1
  -1   3 -17 25155.3 1490.41   2
  -1   3 -17 22683.1 1800.03   1
  -1  -3 -18-349.793 951.822   1
  -1   3 -18 1952.07 633.399   2
  -1   3 -18 1271.64 748.186   1
  -1  -3 -19 8260.67 1465.43   1
  -1   3 -19 7400.97 1324.48   1
  -1   3 -20-20.5745 827.474   1
  -1  -3 -20 286.676 850.502   1
  -1  -3 -21 366.600 913.974   1
  -1   3 -21 80.9131 894.462   1
  -1   3 -22-2370.30 1287.30   1
   1   4 -22-541.266 1091.16   1
   1  -4 -21 795.178 1018.85   1
   1   4 -21 956.075 637.811   2
   1   4 -21-400.753 884.675   1
   1   4 -20 6783.54 1279.57   1
   1  -4 -20 6796.41 1351.35   1
   1   4 -20 6106.37 932.391   2
   1   4 -19 10047.5 1430.64   1
   1  -4 -19 12941.2 1620.84   1
   1   4 -19 8990.00 1017.54   2
   1   4 -18 25568.5 1924.25   1
   1   4 -18 23143.3 1497.78   2
   1  -4 -18 23916.5 2003.23   1
   1   4 -17 15981.8 1189.27   2
   1  -4 -17 15053.2 1566.43   1
   1   4 -17 14513.2 1444.18   1
   1   4 -16 14903.4 1176.53   2
   1   4 -16 13776.1 1286.79   1
   1  -4 -16 14830.4 1496.22   1
   1   4 -15 4195.81 837.546   1
   1   4 -15 3315.10 664.845   2
   1  -4 -15 5119.16 992.712   1
   1  -4 -14 36967.1 2049.52   1
   1   4 -14 34123.7 1791.15   1
   1   4 -13 1985.17 599.728   1
   1  -4 -13 1161.80 535.977   1
   1   4 -13 1226.61 432.101   2
  -1  -4  12 49436.0 1749.84   1
   1   4 -12 46552.9 1608.12   2
  -1  -4  11 3434.22 533.058   1
   1  -4 -11 3793.91 663.367   1
   1   4 -11 3830.48 522.759   2
   1   4 -10 101440. 2191.51   3
   1  -4 -10 93097.0 2576.10   1
  -1  -4  10 97065.5 2263.66   1
   1   4  -9 5071.16 558.683   2
  -1   4   9 4062.58 431.694   2
   1  -4  -9 4616.30 666.004   1
   1   4  -9 4897.25 523.030   3
  -1  -4   9 4578.94 555.929   1
  -1   4   8 4729.66 517.161   3
  -1  -4   8 4790.18 549.023   1
   1  -4  -8 4367.42 646.203   1
   1   4  -8 4514.10 459.671   3
   1   4  -8 4619.98 560.786   1
   1   4  -8 3987.63 465.277   2
  -1   4   8 4383.89 419.128   2
   1  -4  -8 4233.84 507.754   1
  -1  -4   7 315.120 379.442   2
  -1   4   7 200.361 235.763   2
   1   4  -7 145.169 334.013   2
   1  -4  -7-103.397 357.736   1
   1  -4  -7 595.271 310.704   1
  -1   4   7 213.733 291.649   3
   1   4  -7 134.790 250.557   3
   1   4  -7 454.085 357.507   1
  -1  -4   7 529.516 326.692   1
   1  -4  -6 640.172 276.869   1
   1  -4  -6 477.533 342.863   1
   1   4  -6 317.101 308.583   1
   1   4  -6 487.246 243.544   3
  -1  -4   6 158.450 315.600   1
  -1  -4   6 825.516 369.982   2
   1   4  -6 749.556 301.649   2
   1  -4  -5 14067.8 752.704   1
  -1  -4   5 14091.7 748.521   1
   1  -4  -5 14695.9 646.355   1
  -1  -4   5 16062.3 791.670   2
   1   4  -5 13885.2 760.558   1
   1   4  -5 13574.3 707.254   2
   1  -4  -4 12763.2 652.649   1
  -1  -4   4 14189.3 689.477   1
   1  -4  -4 13447.1 560.310   1
   1   4  -4 13284.2 715.662   1
   1   4  -3 79151.3 1533.85   2
  -1  -4   3 79347.3 1500.00   2
  -1  -4   3 82563.3 1509.68   1
   1   4  -2 6586.52 511.813   2
   1   4  -2 7367.09 500.100   1
   1  -4  -2 7120.29 395.206   1
  -1   4   2 7693.30 356.493   1
   1  -4  -1 172608. 1363.88   1
  -1   4   1 172358. 1245.36   1
  -1  -4   0 749.888 334.277   1
   1   4   0 1188.10 346.732   1
   1   4   1 4202.79 434.177   1
  -1  -4  -1 4434.59 476.099   1
  -1   4  -1 4609.19 350.515   2
  -1  -4  -2 48468.8 1302.65   1
  -1   4  -2 52396.5 1054.03   2
   1   4   2 50364.6 1344.07   1
   1  -4   2 48445.9 1015.71   2
  -1   4  -2 49025.1 666.956   1
  -1   4  -3 67706.8 987.839   1
  -1   4  -3 70718.2 1283.13   2
   1   4   3 70250.1 1640.08   1
  -1   4  -3 71458.8 1015.35   1
  -1  -4  -3 70838.0 1698.64   1
   1  -4   3 67116.9 1306.51   2
   1  -4   4 19552.1 524.042   3
  -1  -4  -4 19643.7 1002.65   1
  -1   4  -4 17512.2 690.614   2
  -1   4  -4 17029.7 594.357   1
   1   4   4 18051.8 909.276   1
  -1   4  -4 17949.4 638.406   1
   1  -4   5 1064.50 276.512   2
  -1   4  -5 1638.00 293.054   1
  -1   4  -5 1286.37 300.140   2
   1  -4   5 1349.40 206.584   3
   1   4   5 1788.51 403.797   1
  -1  -4  -5 2421.48 519.352   1
  -1   4  -5 1887.90 315.953   1
   1   4   6 53609.4 1667.54   1
  -1   4  -6 51930.7 1253.49   1
   1  -4   6 51014.4 1335.91   2
  -1   4  -6 54244.9 1324.28   2
   1  -4   6 53183.3 1085.87   3
  -1  -4  -6 49972.4 1722.92   1
  -1   4  -6 53851.2 1372.13   1
   1  -4   7 1272.75 340.591   2
  -1   4  -7 1470.05 318.436   1
   1  -4   7 809.061 213.518   3
  -1   4  -7 1860.56 374.495   2
  -1  -4  -7 2478.78 606.326   1
  -1   4  -7 1994.66 412.050   1
   1   4   7 1202.42 418.845   1
  -1   4  -8 145345. 2669.60   1
  -1  -4  -8 140588. 3167.55   1
   1  -4   8 147973. 2141.46   3
  -1   4  -8 140536. 2427.78   1
   1  -4   9 2227.14 364.715   3
  -1   4  -9 2001.02 432.556   1
  -1  -4  -9 3231.49 721.393   1
  -1   4  -9 2226.37 523.274   1
  -1   4  -9 1377.82 373.969   2
  -1   4 -10 22362.8 1051.62   2
  -1   4 -10 20949.5 1228.20   1
  -1  -4 -10 20276.0 1395.62   1
  -1   4 -11 15896.2 1153.09   1
  -1  -4 -11 15622.4 1266.78   1
  -1   4 -12 42925.4 1577.66   2
  -1   4 -12 44891.0 1904.09   1
  -1  -4 -12 44928.0 2189.12   1
  -1   4 -13-408.015 539.681   1
  -1  -4 -13 205.373 579.328   1
  -1   4 -13 710.555 413.787   2
  -1  -4 -14 9595.15 1242.34   1
  -1   4 -14 9916.09 1089.88   1
  -1   4 -14 8490.16 835.709   2
  -1   4 -15 1042.11 668.686   1
  -1   4 -15 671.891 485.308   2
  -1  -4 -15 1464.29 796.091   1
  -1   4 -16 7998.50 1153.83   1
  -1  -4 -16 8924.84 1307.88   1
  -1   4 -16 9370.51 954.678   2
  -1   4 -17 1775.58 841.506   1
  -1   4 -17 717.531 475.624   2
  -1  -4 -17 2911.86 1028.17   1
  -1  -4 -18 4019.24 1040.55   1
  -1   4 -18 3333.71 979.643   1
  -1   4 -18 3954.99 757.399   2
  -1   4 -19 1551.20 607.708   2
  -1  -4 -19 1002.85 824.466   1
  -1   4 -19 1477.87 889.999   1
  -1   4 -20 637.474 868.096   1
  -1  -4 -20 1272.28 1136.89   1
  -1   4 -20 2.86839 564.806   2
  -1   4 -21 247.782 924.373   1
  -1  -4 -21 2228.75 1275.80   1
  -1   4 -22 306.717 1045.14   1
   1   5 -22 232.762 928.174   1
   1   5 -21 374.353 830.431   1
   1   5 -21 151.076 603.258   2
   1  -5 -21 963.290 1159.25   1
   1   5 -20 3365.68 799.000   2
   1  -5 -20 2544.89 1120.39   1
   1   5 -20 2301.97 986.253   1
   1   5 -19 2357.95 727.761   2
   1   5 -19 2072.51 873.294   1
   1  -5 -19 1503.03 979.526   1
   1   5 -18 4220.15 768.726   2
   1  -5 -18 3334.26 1107.44   1
   1   5 -18 4468.41 1050.61   1
   1   5 -17 2102.30 762.696   1
   1   5 -17 1494.24 538.827   2
   1  -5 -17 1328.05 811.882   1
   1   5 -16 5901.86 804.807   2
   1   5 -16 7517.82 1029.09   1
   1  -5 -16 4909.03 1088.11   1
   1   5 -15 2916.10 612.820   2
   1   5 -15 1998.28 639.871   1
   1  -5 -15 1512.63 786.385   1
   1   5 -14 373.537 414.841   2
   1  -5 -14 1038.32 667.583   1
   1   5 -14 236.585 464.868   1
  -1  -5  13 258.985 384.924   1
   1  -5 -13 406.123 555.224   1
   1   5 -13 429.280 440.747   2
   1   5 -12 1703.44 483.377   2
  -1  -5  12 896.020 446.849   1
   1  -5 -12 1289.75 687.389   1
  -1  -5  11 2573.02 495.130   1
   1   5 -11 2112.14 463.652   2
   1   5 -11 2526.83 495.695   3
   1  -5 -11 2506.72 668.805   1
  -1  -5  10 375.677 377.591   1
   1   5 -10 507.979 404.360   2
   1  -5 -10-189.367 395.570   1
   1   5 -10 233.316 342.120   3
   1  -5  -9 1415.00 497.694   1
  -1  -5   9 1322.29 393.856   1
   1   5  -9 588.543 291.705   3
   1   5  -9 659.897 351.835   2
   1  -5  -8 997.099 379.805   1
   1   5  -8 1189.84 305.134   3
  -1  -5   8 880.536 391.906   1
   1  -5  -8 1794.97 528.555   1
   1   5  -8 1566.99 436.684   1
   1   5  -8 742.093 331.070   2
  -1   5   8 1340.80 322.264   2
   1  -5  -7 34481.5 1168.50   1
   1   5  -7 36454.1 1077.00   3
  -1  -5   7 36861.4 1288.05   1
   1  -5  -7 35756.4 1405.08   1
   1   5  -7 39201.6 1319.06   2
  -1  -5   7 38367.3 1374.35   2
   1   5  -7 32975.9 1288.09   1
   1   5  -6 741.957 342.436   1
  -1  -5   6 1440.74 433.781   2
   1  -5  -6 836.929 289.391   1
  -1  -5   6 1275.76 367.411   1
   1  -5  -6 1020.18 406.373   1
   1   5  -6 682.140 348.258   2
   1  -5  -5 19107.0 900.961   1
   1   5  -5 19023.1 890.854   1
  -1  -5   5 19985.8 892.138   1
   1   5  -4 106.299 329.490   2
  -1   5   4 539.085 249.214   1
  -1  -5   4 374.015 311.313   2
   1   5  -4 189.415 298.470   1
   1  -5  -4-43.5625 285.379   1
  -1  -5   4 351.216 300.701   1
   1   5  -3 3232.58 445.828   2
  -1   5   3 3182.33 325.971   1
   1   5  -3 2936.08 389.696   1
   1  -5  -3 4536.36 438.202   1
  -1  -5   3 4158.50 454.132   1
   1   5  -2 22429.5 863.147   1
   1   5  -2 23260.4 903.798   2
   1  -5  -2 19760.9 659.753   1
  -1  -5   2 20640.6 836.620   1
  -1   5   2 20726.7 611.872   1
   1  -5  -1-56.7281 168.635   1
   1   5  -1 6.62659 276.749   1
  -1   5   1 269.811 149.464   1
  -1  -5   1 290.362 299.982   1
  -1  -5   0 2214.14 391.318   1
   1   5   0 2679.98 405.633   1
  -1  -5  -1 10981.4 674.887   1
  -1   5  -1 10063.6 524.536   2
   1   5   1 11399.3 676.627   1
   1  -5   2 70230.3 754.223   1
  -1  -5  -2 67322.7 1613.81   1
  -1   5  -2 60762.9 1263.70   2
   1   5   2 67588.7 1622.66   1
  -1   5  -2 72424.1 893.499   1
  -1   5  -2 69591.6 646.116   3
   1  -5   2 63154.7 1286.65   2
  -1  -5  -3 27577.2 1116.38   1
   1   5   3 27378.7 1096.02   1
   1  -5   3 27159.9 905.282   2
  -1   5  -3 30403.6 693.825   1
   1  -5   3 29765.3 594.392   1
  -1   5  -4 32682.0 1019.22   2
  -1   5  -4 33639.8 856.296   1
   1  -5   4 32747.0 1067.67   2
   1   5   4 36078.1 1314.22   1
  -1  -5  -4 34464.3 1330.08   1
   1   5   5 6028.56 672.740   1
   1  -5   5 5018.76 503.463   2
  -1   5  -5 3780.20 442.548   2
  -1   5  -5 4602.54 418.736   1
  -1   5  -5 4446.12 402.411   1
  -1  -5  -5 4652.38 636.803   1
   1   5   6 943.060 368.462   1
   1  -5   6 1834.17 419.866   2
  -1   5  -6 663.633 271.941   1
  -1   5  -6 582.383 324.260   2
  -1  -5  -6 787.156 460.805   1
  -1   5  -6 827.500 280.912   1
  -1   5  -7 11553.6 716.646   2
   1   5   7 13644.6 995.361   1
   1  -5   7 12195.0 578.717   3
  -1  -5  -7 12245.4 987.439   1
   1  -5   7 12544.6 818.978   2
  -1   5  -7 13224.1 728.806   1
  -1   5  -7 11981.9 707.000   1
  -1   5  -8 946.421 333.566   2
  -1   5  -8 163.403 293.036   1
  -1   5  -8 713.408 331.361   1
   1  -5   8 480.628 244.941   3
  -1  -5  -8 503.350 491.762   1
   1  -5   9 22587.9 908.951   3
  -1  -5  -9 23401.9 1474.43   1
  -1   5  -9 21337.4 1058.45   1
  -1   5  -9 22198.0 1140.74   1
  -1   5 -10 941.266 388.318   1
  -1   5 -10 1964.01 443.151   2
  -1  -5 -10 1827.10 618.939   1
  -1   5 -11 6524.73 631.126   2
  -1   5 -11 5633.58 757.129   1
  -1  -5 -11 6210.16 885.115   1
  -1   5 -12 2011.51 619.216   1
  -1  -5 -12 1782.40 682.273   1
  -1   5 -12 2514.18 517.861   2
  -1  -5 -13 87.2297 620.625   1
  -1   5 -13 1751.88 506.629   2
  -1   5 -13 94.8654 479.833   1
  -1  -5 -14-106.018 686.622   1
  -1   5 -14 841.777 513.422   2
  -1   5 -14-322.091 538.956   1
  -1   5 -15 27413.9 1451.04   2
  -1  -5 -15 28520.4 2051.33   1
  -1   5 -15 27908.6 1759.41   1
  -1   5 -16 12071.5 1288.29   1
  -1   5 -16 11779.1 1049.25   2
  -1  -5 -16 13173.2 1578.55   1
  -1  -5 -17 18803.5 1907.52   1
  -1   5 -17 14290.8 1184.08   2
  -1   5 -17 15456.9 1576.20   1
  -1  -5 -18-1256.44 958.468   1
  -1   5 -18 808.001 654.629   2
  -1   5 -18 354.019 761.613   1
  -1  -5 -19 2314.57 1107.82   1
  -1   5 -19 1835.19 876.056   1
  -1   5 -19 3496.24 806.272   2
  -1   5 -20 4300.06 1174.78   1
  -1  -5 -20 2933.20 1282.42   1
  -1   5 -20 1176.80 635.688   2
  -1   5 -21 653.725 617.127   2
  -1   5 -21 861.616 1021.17   1
  -1  -5 -21 1541.28 1115.99   1
  -1   5 -22-2906.74 1348.09   1
   1   6 -22-427.702 1072.63   1
   1  -6 -21 8541.29 1670.79   1
   1   6 -21 3806.30 865.383   2
   1   6 -21 6592.81 1378.54   1
   1   6 -20 3854.23 1145.30   1
   1   6 -20 3497.86 830.144   2
   1  -6 -20 3393.79 1210.33   1
   1   6 -19 5806.76 919.227   2
   1   6 -19 5170.09 1205.55   1
   1  -6 -19 5484.91 1251.30   1
   1   6 -18 4356.89 771.245   2
   1   6 -18 4246.52 1009.97   1
   1   6 -17-536.094 689.846   1
   1   6 -17 559.177 584.984   2
   1  -6 -17-520.560 793.226   1
   1   6 -16 9747.60 983.421   2
   1   6 -16 9181.30 1142.33   1
   1  -6 -16 11590.3 1437.19   1
   1   6 -15 1270.53 496.110   2
   1  -6 -15 2738.58 726.738   1
   1   6 -15 1785.09 687.693   1
   1   6 -14 11191.2 967.643   2
   1  -6 -14 10909.1 1241.81   1
   1  -6 -13 1028.40 600.265   1
   1   6 -13 385.677 427.783   2
  -1  -6  13 457.050 425.252   1
  -1  -6  12 14758.9 1007.28   1
   1  -6 -12 13991.4 1273.03   1
   1  -6 -11 12334.3 1142.73   1
  -1  -6  11 10877.1 863.695   1
   1   6 -11 11236.8 848.111   2
   1   6 -11 10792.3 822.783   3
   1   6 -10 64090.2 1893.20   2
   1  -6 -10 64276.3 2302.01   1
   1   6 -10 70823.6 1828.93   3
  -1  -6  10 69806.5 2052.29   1
   1   6  -9 77793.2 2033.71   2
   1   6  -9 72553.7 1717.41   3
  -1  -6   9 74612.7 1963.77   1
   1   6  -8 29960.9 1052.50   3
   1   6  -8 30856.8 1329.07   1
  -1  -6   8 30586.2 1226.67   1
   1  -6  -8 29467.8 1168.66   1
   1  -6  -8 30354.7 1423.20   1
   1   6  -7 10580.7 780.719   1
   1   6  -7 9111.76 592.297   3
   1  -6  -7 8845.35 632.546   1
   1   6  -7 9652.92 765.294   2
   1  -6  -7 8656.14 767.381   1
  -1  -6   7 8634.11 674.356   1
  -1  -6   6 39779.5 1314.29   1
  -1  -6   6 38610.5 1353.99   2
   1  -6  -6 35630.2 1367.77   1
   1   6  -5 2245.45 422.615   1
   1  -6  -5 2982.99 475.864   1
  -1  -6   5 1782.02 422.475   2
  -1   6   5 2020.11 362.761   1
  -1  -6   5 2339.67 430.472   1
   1   6  -5 2952.87 480.336   2
  -1   6   4 23198.1 875.670   1
  -1  -6   4 25293.9 972.421   1
   1  -6  -4 23535.8 939.126   1
   1   6  -4 24916.6 1015.46   1
   1   6  -4 25959.9 1089.77   2
  -1   6   3 506.432 238.057   1
  -1  -6   3 634.635 320.150   1
   1   6  -3 511.938 334.990   1
   1   6  -3-149.915 395.353   2
   1  -6  -3 435.948 248.584   1
  -1   6   2 32733.5 838.375   1
  -1  -6   2 32566.2 1101.59   1
   1   6  -2 31435.5 1086.05   1
   1   6  -2 33173.3 1157.92   2
   1  -6  -2 31132.4 873.527   1
   1  -6  -1 116.033 192.460   1
  -1   6   1 430.892 177.550   1
  -1  -6   1 329.265 316.164   1
   1   6  -1-24.7118 289.666   1
  -1   6   0 14382.8 417.831   1
   1  -6   0 12746.5 406.860   1
   1   6   0 14465.9 773.482   1
  -1  -6   0 14188.5 764.502   1
   1   6   1 17511.7 863.801   1
  -1  -6  -1 17883.7 882.271   1
  -1   6  -1 15722.5 417.269   1
   1  -6   1 15708.3 375.459   1
  -1   6  -2 114591. 877.718   3
  -1   6  -2 113235. 1878.98   2
   1  -6   2 116214. 1063.30   1
  -1   6  -2 115278. 1215.99   1
   1   6   2 119017. 2232.11   1
  -1  -6  -2 116009. 2210.20   1
   1   6   3 115486. 2284.82   1
  -1   6  -3 123814. 1435.75   1
   1  -6   3 120801. 1266.17   1
  -1   6  -3 118147. 1964.92   2
  -1  -6  -3 114382. 2290.32   1
  -1   6  -3 118927. 1098.54   3
   1   6   4 58071.9 1726.98   1
   1  -6   4 49526.0 1349.02   2
   1  -6   4 57204.4 981.491   1
  -1   6  -4 58125.8 1111.42   1
  -1  -6  -4 53499.9 1695.65   1
  -1   6  -4 52651.8 1357.55   2
   1  -6   5 111052. 1515.12   1
  -1  -6  -5 112814. 2591.40   1
  -1   6  -5 115381. 1744.07   1
   1  -6   5 114325. 2151.86   2
  -1   6  -6 90108.4 1678.02   1
  -1   6  -6 94921.2 1928.66   2
   1   6   6 90752.8 2325.79   1
  -1  -6  -6 91281.8 2466.24   1
  -1   6  -6 92565.4 1764.42   1
  -1   6  -7 833.896 325.709   2
  -1   6  -7 421.896 331.227   1
  -1  -6  -7 357.635 413.234   1
  -1   6  -7 538.288 277.716   1
  -1   6  -8 57385.0 1609.95   1
  -1  -6  -8 56392.4 2110.13   1
  -1   6  -8 57000.3 1627.26   1
  -1   6  -9 734.635 396.569   1
  -1   6  -9 201.470 319.267   2
  -1   6  -9 432.095 316.769   1
  -1  -6  -9 361.585 534.446   1
  -1   6 -10 38556.7 1578.29   1
  -1  -6 -10 40787.8 2019.26   1
  -1   6 -11 631.520 398.247   1
  -1   6 -11-313.235 404.286   2
  -1  -6 -11 122.851 606.024   1
  -1   6 -12 42737.3 1629.85   2
  -1  -6 -12 45893.5 2301.22   1
  -1   6 -12 42430.6 1883.38   1
  -1  -6 -13 1590.14 711.125   1
  -1   6 -13 892.054 430.751   2
  -1   6 -13 286.822 520.346   1
  -1  -6 -14 1132.29 761.642   1
  -1   6 -14 719.008 605.238   1
  -1   6 -14 2183.04 553.261   2
  -1  -6 -15 60468.9 2930.32   1
  -1   6 -15 69046.2 2679.39   1
  -1   6 -16 14867.4 1424.39   1
  -1  -6 -16 12043.8 1496.66   1
  -1   6 -16 14066.0 1153.45   2
  -1  -6 -17 28426.5 2255.21   1
  -1   6 -17 33452.9 1772.22   2
  -1   6 -17 26159.2 1906.56   1
  -1   6 -18 809.149 820.056   1
  -1   6 -18 1332.13 622.236   2
  -1  -6 -18 1239.88 839.078   1
  -1  -6 -19 1734.19 1111.90   1
  -1   6 -19 879.136 643.167   2
  -1   6 -19 435.168 814.334   1
  -1   6 -20 1900.67 686.687   2
  -1   6 -20 586.089 942.455   1
  -1   6 -21 96.0764 995.149   1
  -1   6 -22 1444.52 1099.36   1
   1   7 -22 3773.15 1224.00   1
   1  -7 -21 2323.80 1224.69   1
   1   7 -21 176.104 895.822   1
   1  -7 -20 1320.84 1169.30   1
   1   7 -20 1471.96 727.323   2
   1   7 -20 749.782 947.100   1
   1   7 -19 20090.4 1826.01   1
   1  -7 -19 16912.9 1919.10   1
   1   7 -19 19098.7 1508.82   2
   1  -7 -18 482.337 844.537   1
   1   7 -18 1553.16 882.835   1
   1   7 -18 280.022 530.245   2
   1   7 -17 8465.85 978.990   2
   1  -7 -17 8971.62 1402.44   1
   1   7 -17 8818.21 1143.81   1
   1   7 -16 3923.91 717.421   2
   1   7 -16 2017.47 680.795   1
   1  -7 -16 3671.19 1055.64   1
   1   7 -15 2149.08 719.965   1
   1   7 -15 2789.51 661.978   2
   1   7 -14 8560.23 877.282   2
   1  -7 -14 6783.52 1069.85   1
   1   7 -13 468.994 441.486   2
   1  -7 -13 1176.04 727.999   1
  -1  -7  13 355.607 472.535   1
   1  -7 -12 2238.27 707.484   1
   1   7 -12 1263.68 504.014   2
  -1  -7  12 873.508 458.749   1
   1  -7 -11 35167.5 1835.53   1
   1   7 -11 34127.3 1361.86   3
  -1  -7  11 35482.6 1504.19   1
   1   7 -10 12112.1 792.094   3
   1   7 -10 11874.6 915.932   2
   1  -7 -10 10802.5 1049.71   1
  -1  -7  10 13586.5 941.858   1
  -1  -7   9 5692.39 631.286   1
   1   7  -9 5635.08 558.456   3
   1  -7  -9 7058.59 858.000   1
   1   7  -9 5012.00 634.470   2
   1   7  -8 10427.1 850.178   1
  -1  -7   8 11536.2 824.756   1
   1   7  -8 11151.2 679.689   3
   1   7  -8 11235.4 865.516   2
   1  -7  -8 11597.3 939.263   1
   1  -7  -7 86727.8 2307.43   1
  -1  -7   7 86352.6 2010.44   1
   1   7  -7 87723.2 2181.29   1
  -1   7   6 4865.38 545.661   1
   1   7  -6 4811.01 551.314   1
   1  -7  -6 5280.84 612.026   1
  -1  -7   6 5233.72 564.065   1
   1   7  -6 4379.60 559.693   2
  -1   7   5 95248.5 1922.42   1
   1  -7  -5 101664. 2178.20   1
   1   7  -5 100199. 2232.89   2
   1   7  -5 102661. 2237.26   1
  -1   7   4 475.767 260.383   1
  -1  -7   4 526.390 300.633   1
   1   7  -4-159.553 373.680   2
   1   7  -4 621.878 297.515   1
   1  -7  -4 410.487 292.107   1
  -1  -7   3 2493.81 418.077   1
   1  -7  -3 2950.91 408.393   1
   1   7  -3 3732.91 531.484   2
  -1   7   3 3068.40 370.130   1
   1   7  -3 2711.76 421.106   1
   1  -7  -2 178.125 235.284   1
   1   7  -2-184.319 325.659   1
   1   7  -2-248.105 374.450   2
  -1  -7   2 243.908 330.846   1
  -1   7   2-2.62333 193.603   1
   1  -7  -1 419.475 232.838   1
   1   7  -1 11.9143 302.460   1
  -1   7   1 34.9998 184.846   1
  -1  -7   1-2.87169 279.362   1
  -1  -7   0 6751.59 595.983   1
  -1   7   0 6482.96 343.829   1
   1   7   0 5595.35 562.556   1
   1  -7   0 5628.90 316.475   1
   1  -7   1 33920.9 663.811   1
  -1   7  -1 34735.9 1110.14   2
  -1   7  -1 35229.2 701.778   1
   1   7   1 35999.0 1264.56   1
   1   7   2-155.927 341.330   1
  -1  -7  -2 36.0883 353.033   1
  -1   7  -2 168.622 142.633   1
   1  -7   2 85.7870 125.999   1
  -1   7  -2 443.114 321.688   2
   1  -7   3 16697.4 503.139   1
  -1   7  -3 18284.9 597.550   1
  -1   7  -3 16920.1 434.564   3
   1   7   3 16276.4 938.268   1
  -1   7  -3 16715.3 842.480   2
  -1  -7  -3 16146.9 969.719   1
  -1  -7  -4-59.6643 404.854   1
   1  -7   4 221.252 180.253   1
  -1   7  -4 457.759 228.970   1
  -1   7  -4-19.2814 309.602   2
  -1   7  -4 300.426 148.731   3
   1  -7   4-358.451 321.921   2
   1   7   4 55.5406 377.444   1
  -1   7  -5 1208.34 282.909   1
   1   7   5 1319.89 478.787   1
  -1   7  -5 904.549 344.253   2
   1  -7   5 1057.06 221.012   1
   1  -7   5 844.997 324.473   2
  -1  -7  -5 616.528 436.845   1
  -1   7  -6 2112.62 414.971   2
  -1  -7  -6 3099.73 621.687   1
   1  -7   6 1795.07 290.681   1
  -1   7  -6 2192.52 361.139   1
   1   7   6 3137.76 626.111   1
  -1   7  -7 32192.4 1116.52   1
  -1   7  -7 28825.5 1182.90   2
  -1  -7  -7 30094.8 1536.95   1
  -1   7  -7 30754.2 1122.10   1
  -1   7  -8 1460.19 388.980   1
  -1   7  -8 2392.56 401.289   1
  -1   7  -8 2097.00 413.824   2
  -1  -7  -8 2552.44 645.067   1
  -1  -7  -9 1419.03 662.450   1
  -1   7  -9 1209.32 393.126   1
  -1   7  -9 1905.00 445.139   1
  -1   7  -9 2044.16 445.358   2
  -1   7 -10 564.487 403.076   1
  -1   7 -10 832.443 388.533   2
  -1   7 -11-484.740 376.562   2
  -1   7 -11 231.110 391.749   1
  -1  -7 -11-688.416 707.182   1
  -1   7 -12 6054.69 709.933   2
  -1  -7 -12 6797.24 1040.59   1
  -1   7 -12 7056.41 843.672   1
  -1   7 -13 2046.96 607.358   1
  -1   7 -13 1809.60 529.722   2
  -1  -7 -13 1535.71 719.789   1
  -1   7 -14 359.738 540.382   1
  -1   7 -14 15.5566 443.501   2
  -1   7 -15 6594.22 949.763   1
  -1  -7 -15 4638.38 1027.68   1
  -1   7 -15 7644.94 866.311   2
  -1   7 -16 1811.24 772.661   1
  -1   7 -16 548.519 536.285   2
  -1  -7 -16 2103.79 824.894   1
  -1   7 -17-470.230 734.119   1
  -1  -7 -17-912.089 942.625   1
  -1   7 -17 345.706 543.033   2
  -1   7 -18 984.266 653.029   2
  -1   7 -18 329.621 743.842   1
  -1  -7 -18 125.693 851.903   1
  -1  -7 -19 2047.60 1172.47   1
  -1   7 -19 1852.30 886.271   1
  -1   7 -19 1715.46 721.192   2
  -1   7 -20 608.994 631.364   2
  -1  -7 -20-529.471 967.485   1
  -1   7 -20 659.414 905.898   1
  -1   7 -21-554.455 1022.18   1
  -1   7 -22 3145.99 1291.50   1
   1   8 -21 624.140 989.746   1
   1   8 -20 41990.3 2245.14   2
   1   8 -20 40593.8 2679.02   1
   1  -8 -20 37134.2 2849.79   1
   1   8 -19 738.471 691.315   2
   1  -8 -19 585.533 936.507   1
   1   8 -19-63.4249 845.286   1
   1   8 -18 19448.5 1470.98   2
   1  -8 -18 14416.3 1671.88   1
   1   8 -18 16457.9 1610.66   1
   1   8 -17 406.669 716.498   1
   1  -8 -17 1093.45 813.885   1
   1   8 -17 28.8059 535.827   2
   1   8 -16-54.3266 639.759   1
   1   8 -16 540.401 510.041   2
   1  -8 -16-700.162 744.750   1
   1   8 -15 1362.90 659.043   1
   1  -8 -15 2351.57 889.260   1
   1   8 -15 2310.68 636.038   2
   1   8 -14 30.6924 476.951   2
  -1  -8  14-244.604 449.350   1
   1  -8 -14-350.423 644.887   1
   1  -8 -13 43.5891 556.502   1
   1   8 -13-665.744 448.524   2
  -1  -8  13 309.907 431.272   1
   1   8 -12 8723.18 816.507   3
   1  -8 -12 6855.38 945.351   1
   1   8 -12 8318.42 893.518   2
  -1  -8  11 8977.41 843.974   1
   1   8 -11 8207.93 732.894   3
   1  -8 -11 8037.82 1016.02   1
   1   8 -11 8971.96 863.828   2
  -1  -8  10 4481.23 618.090   1
   1   8 -10 4382.46 540.468   3
   1  -8 -10 4768.28 803.623   1
   1   8 -10 5661.59 717.168   2
  -1  -8   9-176.743 347.741   1
   1  -8  -9 177.369 427.528   1
   1   8  -9 60.2080 457.187   2
   1   8  -9 63.9196 281.618   3
   1  -8  -8 3441.41 637.990   1
  -1  -8   8 4237.23 539.570   1
   1   8  -8 4622.41 465.964   3
   1   8  -8 4009.37 660.449   1
   1   8  -8 2906.08 577.374   2
  -1   8   7 6719.27 670.934   1
  -1  -8   7 8207.73 703.046   1
   1   8  -7 6806.96 745.861   1
   1  -8  -7 7947.08 781.939   1
   1   8  -7 7350.91 741.976   2
   1   8  -6 83032.8 2154.85   2
  -1  -8   6 82856.0 1975.35   1
   1   8  -6 83589.7 2199.22   1
  -1   8   6 79167.8 1909.36   1
   1   8  -5 2489.20 466.799   1
   1   8  -5 2687.98 530.562   2
  -1  -8   5 2654.14 422.283   1
  -1   8   5 2914.58 443.817   1
   1  -8  -5 2116.47 454.270   1
   1   8  -4 87950.4 2171.91   2
   1   8  -4 94860.8 2072.81   1
   1  -8  -4 97152.0 2046.07   1
  -1  -8   4 91574.1 1912.11   1
  -1   8   4 101852. 1946.32   1
   1   8  -3 5518.31 573.471   1
   1  -8  -3 5713.25 520.827   1
   1   8  -3 5664.15 639.593   2
  -1   8   3 5500.37 468.556   1
  -1  -8   3 6331.71 574.676   1
  -1  -8   2 114343. 2229.29   1
   1   8  -2 105817. 2129.11   1
  -1   8   2 103601. 1644.92   1
   1  -8  -2 103664. 1729.31   1
   1   8  -2 115197. 2368.41   2
   1  -8  -1 2596.39 303.287   1
   1   8  -1 2577.37 473.340   1
  -1   8   1 2941.58 320.732   1
  -1  -8   1 2592.82 436.095   1
   1  -8   0 76359.8 1174.31   1
  -1   8   0 77309.1 1208.25   1
  -1  -8   0 80055.6 1874.68   1
   1   8   0 82217.1 1900.91   1
   1   8   1 28976.5 1231.10   1
  -1   8  -1 28555.5 704.754   1
   1  -8   1 27436.1 662.286   1
  -1   8  -1 25810.9 1041.65   2
   1  -8   2 5646.94 310.722   1
   1   8   2 5424.34 585.499   1
  -1   8  -2 6234.41 577.480   2
  -1   8  -2 5433.78 343.855   1
  -1  -8  -2 4933.83 574.833   1
  -1   8  -3 44271.0 703.027   3
  -1   8  -3 42544.5 1376.18   2
   1  -8   3 40689.1 809.853   1
   1   8   3 44488.4 1575.47   1
  -1   8  -3 45083.0 966.335   1
  -1  -8  -3 40270.7 1518.55   1
   1   8   4 1060.37 424.375   1
  -1   8  -4 1205.17 265.133   1
  -1   8  -4 1318.63 186.588   3
   1  -8   4 1445.35 355.510   2
  -1  -8  -4 1624.22 455.188   1
   1  -8   4 1671.83 244.959   1
  -1   8  -4 1340.99 434.301   2
  -1  -8  -5 111.187 447.558   1
  -1   8  -5 181.440 218.261   1
   1   8   5 678.677 427.789   1
  -1   8  -5 470.478 189.109   3
   1  -8   5 501.632 202.329   1
  -1   8  -5-70.6796 333.327   2
  -1   8  -6 8029.98 683.558   2
   1  -8   6 7183.76 466.727   1
  -1  -8  -6 7661.16 851.778   1
  -1   8  -6 8670.12 611.570   1
  -1   8  -7 6779.40 577.528   1
  -1   8  -7 8191.78 716.334   2
  -1  -8  -7 7663.56 858.763   1
  -1   8  -8 6753.95 686.666   2
  -1   8  -8 5300.12 559.129   1
  -1   8  -8 6721.40 602.717   1
  -1  -8  -8 5188.96 811.773   1
  -1   8  -9 6543.16 701.191   1
  -1   8  -9 5490.41 584.988   1
  -1  -8  -9 6064.29 868.817   1
  -1   8  -9 6660.69 696.882   2
  -1   8 -10 3821.80 577.004   1
  -1  -8 -10 2102.37 746.037   1
  -1   8 -10 1912.30 466.013   2
  -1   8 -11 9384.40 849.348   2
  -1   8 -11 8572.23 844.894   1
  -1  -8 -11 6508.50 978.186   1
  -1  -8 -12 39239.6 2230.69   1
  -1   8 -12 40403.7 1823.15   1
  -1   8 -12 41485.2 1678.85   2
  -1   8 -13 4103.91 773.487   1
  -1   8 -13 3714.58 647.384   2
  -1  -8 -13 3365.81 892.360   1
  -1   8 -14 53313.1 2273.36   1
  -1   8 -14 56103.9 2083.41   2
  -1  -8 -14 57356.2 2847.79   1
  -1  -8 -15 12124.6 1504.97   1
  -1   8 -15 8471.96 1031.23   1
  -1   8 -15 12068.5 1089.04   2
  -1   8 -16 57684.7 2276.60   2
  -1   8 -16 53942.1 2501.13   1
  -1  -8 -16 49187.5 2870.58   1
  -1  -8 -17 894.741 973.675   1
  -1   8 -17 85.0066 580.288   2
  -1   8 -17 574.452 752.552   1
  -1   8 -18 15888.1 1338.78   2
  -1   8 -18 17035.5 1710.51   1
  -1  -8 -18 14615.7 1856.19   1
  -1   8 -19 11157.2 1222.22   2
  -1  -8 -19 9520.82 1689.26   1
  -1   8 -19 10671.7 1484.56   1
  -1   8 -20 7339.31 1079.34   2
  -1   8 -20 6888.82 1377.75   1
  -1  -8 -20 8378.22 1636.40   1
  -1   8 -21 66.2733 972.031   1
   1   9 -21 1163.81 1002.04   1
   1   9 -20 6311.10 1369.68   1
   1  -9 -20 5342.04 1423.45   1
   1   9 -20 6205.43 1026.28   2
   1   9 -19 5387.58 1165.75   1
   1  -9 -19 5769.71 1346.77   1
   1   9 -19 4523.38 890.615   2
   1   9 -18 175.244 588.841   2
   1   9 -18 145.463 752.024   1
   1  -9 -18 1374.67 1000.47   1
   1  -9 -17 2549.51 1036.37   1
   1   9 -17 3738.23 734.878   2
   1   9 -17 2552.98 790.254   1
   1   9 -16 707.834 546.838   2
   1  -9 -16 918.662 867.360   1
   1   9 -16 488.546 668.874   1
   1   9 -15 124.836 493.127   2
   1  -9 -15 1007.73 769.363   1
   1  -9 -14 871.790 735.661   1
   1   9 -14 1681.78 560.732   2
  -1  -9  14 650.944 471.122   1
   1   9 -13 8372.30 900.456   2
  -1  -9  13 8120.70 823.960   1
   1  -9 -13 8061.58 1154.36   1
   1   9 -12 26165.6 1280.95   3
   1   9 -12 29981.7 1559.50   2
   1  -9 -12 27778.7 1805.89   1
  -1  -9  12 27457.3 1402.94   1
  -1  -9  11 2537.04 581.413   1
   1  -9 -11 1417.88 571.624   1
   1   9 -11 2173.26 456.750   3
   1   9 -11 730.699 475.443   2
   1   9 -10 2273.03 570.531   2
  -1  -9  10 2330.68 470.443   1
   1  -9 -10 2545.63 671.094   1
   1   9 -10 2812.33 470.120   3
   1  -9  -9 4930.99 772.971   1
   1   9  -9 5214.49 531.711   3
  -1  -9   9 5591.50 640.250   1
   1   9  -9 5119.69 737.803   2
  -1  -9   8 7962.20 706.940   1
   1   9  -8 6547.43 554.064   3
   1  -9  -8 6482.43 773.657   1
   1   9  -7 494.082 466.177   1
   1  -9  -7 935.450 514.093   1
  -1  -9   7 702.861 334.836   1
   1   9  -7 552.290 430.192   2
   1  -9  -6-19.7571 366.189   1
   1   9  -6-51.9513 350.675   1
  -1   9   6 26.1372 287.550   1
  -1  -9   6 34.8136 302.848   1
   1   9  -6 388.060 404.483   2
  -1   9   5 1089.21 406.656   1
   1   9  -5 1116.36 392.142   1
   1   9  -5 1292.98 470.935   2
  -1  -9   5 1029.15 320.607   1
   1  -9  -5 884.417 390.610   1
   1   9  -4-308.966 410.733   2
   1   9  -4-220.650 344.063   1
  -1  -9   4 328.436 325.785   1
  -1   9   4 116.747 339.290   1
   1  -9  -4 219.729 368.864   1
  -1   9   3 22737.3 906.171   1
   1   9  -3 19941.6 1006.75   1
   1  -9  -3 19943.8 895.360   1
   1   9  -3 19816.4 1119.08   2
  -1  -9   3 22415.0 1035.24   1
   1  -9  -2 647.074 268.538   1
   1   9  -2 588.067 384.537   1
  -1  -9   2 461.887 353.314   1
  -1   9   2 729.867 288.343   1
   1   9  -2 778.827 435.485   2
  -1  -9   1 112079. 2224.35   1
  -1   9   1 112355. 1679.15   1
   1   9  -1 113345. 2339.78   1
  -1  -9   0 4463.08 580.049   1
   1   9   0 4542.07 551.578   1
  -1   9   0 5082.10 367.906   1
   1  -9   0 4502.03 346.676   1
   1  -9   1 7349.98 398.390   1
  -1   9  -1 7716.32 422.923   1
  -1  -9  -1 7959.32 712.807   1
  -1   9  -1 7441.92 645.774   2
   1   9   2 11815.3 880.322   1
  -1  -9  -2 10575.0 831.810   1
  -1   9  -2 11053.0 495.530   1
   1  -9   2 10733.4 447.596   1
  -1   9  -3 2190.69 483.909   2
  -1  -9  -3 1479.49 500.708   1
   1  -9   3 1849.54 236.470   1
  -1   9  -3 1962.76 267.571   1
   1   9   3 1635.52 462.678   1
   1   9   4 2951.69 558.237   1
  -1   9  -4 3459.45 257.226   3
  -1   9  -4 3820.27 538.349   2
  -1   9  -4 3951.81 389.055   1
   1  -9   4 3637.51 315.051   1
  -1  -9  -4 2959.47 557.368   1
  -1   9  -5 39690.8 1101.67   1
  -1   9  -5 37957.6 856.162   3
  -1  -9  -5 38151.1 1645.05   1
   1  -9   5 38972.8 962.941   1
  -1   9  -6 487.054 373.661   2
  -1   9  -6 496.763 295.343   1
   1  -9   6 957.986 247.068   1
  -1  -9  -6 225.561 437.139   1
   1  -9   7 2933.48 372.279   1
  -1  -9  -7 1849.44 584.674   1
  -1   9  -7 3061.49 481.730   1
  -1   9  -7 2169.15 502.428   2
  -1   9  -8 408.318 357.589   1
  -1   9  -8 270.354 283.789   1
  -1   9  -8 425.467 359.915   2
  -1  -9  -8-397.260 522.526   1
  -1   9  -9 1552.79 429.498   1
  -1   9  -9 1169.55 426.658   2
  -1   9  -9 2369.35 446.906   1
  -1  -9 -10-712.311 583.034   1
  -1   9 -10-154.268 423.035   1
  -1   9 -10-612.365 437.767   2
  -1  -9 -11 2582.94 793.868   1
  -1   9 -11 2348.15 504.171   2
  -1   9 -11 2450.74 556.922   1
  -1   9 -12 177.874 489.234   2
  -1   9 -12-37.5059 443.179   1
  -1  -9 -12 151.399 730.163   1
  -1   9 -13 1773.21 547.809   2
  -1  -9 -13 943.766 697.980   1
  -1   9 -13 1561.73 656.594   1
  -1   9 -14 160.425 536.514   1
  -1   9 -14 169.197 480.277   2
  -1  -9 -14 703.382 832.868   1
  -1  -9 -15 1166.59 841.474   1
  -1   9 -15 1037.54 545.095   2
  -1   9 -15-104.047 532.515   1
  -1  -9 -16-738.243 845.102   1
  -1   9 -16 298.240 514.499   2
  -1  -9 -17-45.0927 963.933   1
  -1   9 -17-135.088 600.601   2
  -1   9 -17 1522.43 790.796   1
  -1  -9 -18 2182.82 1157.86   1
  -1   9 -18 2768.62 968.328   1
  -1   9 -18 1797.65 804.647   2
  -1   9 -19 845.237 894.064   1
  -1   9 -19 2674.86 789.380   2
  -1  -9 -19 906.382 1226.41   1
  -1   9 -20 268.210 1046.03   1
  -1   9 -21 6119.98 1405.95   1
   1  10 -21 2752.12 1178.59   1
   1  10 -20-785.187 962.261   1
   1 -10 -20-1026.13 1272.38   1
   1 -10 -19 344.658 985.785   1
   1  10 -19 214.512 842.695   1
   1  10 -19-455.614 689.435   2
   1  10 -18 1856.28 813.796   1
   1 -10 -18 3706.69 1208.42   1
   1  10 -18 2582.89 711.469   2
   1  10 -17 11479.0 1198.36   2
   1  10 -17 14975.4 1464.37   1
   1 -10 -17 17109.5 1885.94   1
   1 -10 -16 7182.65 1280.17   1
   1  10 -16 7260.91 1076.95   1
   1  10 -16 8847.35 1033.90   2
   1 -10 -15-239.952 724.000   1
   1  10 -15-535.630 498.833   2
   1 -10 -14 8049.34 1203.13   1
  -1 -10  14 8468.86 907.380   1
   1  10 -14 9527.15 1009.90   2
   1  10 -13 3390.14 696.600   2
  -1 -10  13 3788.38 665.832   1
   1 -10 -13 3894.56 897.682   1
  -1 -10  12 20532.4 1251.21   1
   1  10 -12 17936.3 1263.08   2
   1 -10 -12 18184.9 1538.93   1
   1  10 -12 17937.6 1093.96   3
   1  10 -11 6820.80 695.476   3
   1  10 -11 5277.97 789.496   2
  -1 -10  11 7171.18 786.973   1
   1 -10 -11 5731.22 955.766   1
  -1 -10  10 13726.1 983.330   1
   1  10 -10 12397.4 820.139   3
   1  10 -10 12648.3 1103.35   2
   1 -10 -10 14321.0 1234.72   1
  -1 -10   9 15799.6 996.924   1
   1 -10  -9 13722.8 1182.32   1
   1  10  -9 15255.3 846.116   3
   1  10  -8 35488.5 1569.55   2
  -1 -10   8 35282.3 1409.75   1
   1  10  -8 35023.8 1208.07   3
   1 -10  -8 34068.0 1682.19   1
  -1 -10   7 6258.24 653.035   1
   1 -10  -7 3975.94 672.663   1
   1  10  -7 5240.84 705.810   1
   1  10  -7 4416.05 677.755   2
  -1  10   6 14992.2 938.878   1
  -1 -10   6 15550.1 941.613   1
   1  10  -6 17826.8 1069.37   1
   1  10  -6 16707.7 1106.74   2
   1 -10  -6 17805.0 1129.23   1
  -1  10   5 38356.5 1375.71   1
  -1 -10   5 37932.1 1369.64   1
   1 -10  -5 36489.5 1459.00   1
   1  10  -5 36818.0 1458.85   1
   1  10  -4 59866.0 1809.37   1
  -1  10   4 59827.7 1654.28   1
   1 -10  -4 59293.5 1700.31   1
  -1 -10   4 58163.5 1649.70   1
   1  10  -3 557.301 317.276   1
  -1 -10   3 289.192 355.558   1
   1 -10  -3 115.354 288.830   1
   1  10  -3-463.210 403.488   2
  -1  10   3 486.581 301.399   1
   1  10  -2 100.812 339.903   1
  -1 -10   2-133.548 362.498   1
  -1  10   2-44.8476 264.091   1
   1 -10  -2 454.458 272.147   1
   1  10  -2 100.269 387.134   2
  -1  10   1 21492.7 805.222   1
   1  10  -1 23170.2 1130.12   1
   1 -10  -1 24478.9 858.635   1
  -1 -10   1 20500.8 1009.10   1
  -1  10   0 10728.2 802.680   2
  -1 -10   0 13080.3 869.401   1
   1  10   0 12122.7 850.496   1
   1 -10   0 10557.0 523.457   1
  -1  10   0 12189.2 581.274   1
  -1 -10  -1 5414.84 648.006   1
   1  10   1 4912.34 640.360   1
  -1  10  -1 4617.66 585.977   2
  -1  10  -1 5049.65 376.199   1
   1 -10   1 4526.63 353.562   1
   1  10   2 42279.1 1607.50   1
   1 -10   2 42915.0 913.570   1
  -1 -10  -2 39259.3 1530.01   1
  -1 -10  -3 584.993 396.719   1
  -1  10  -3 130.978 199.082   1
   1  10   3-4.04310 370.557   1
   1 -10   3-10.4817 153.037   1
  -1  10  -3 62.6449 349.545   2
  -1  10  -4 34050.7 738.319   3
  -1 -10  -4 30319.9 1470.76   1
  -1  10  -4 31981.7 964.113   1
  -1  10  -4 28571.9 1300.41   2
   1 -10   4 33937.5 853.607   1
   1 -10   5 225.221 204.688   1
  -1  10  -5 258.030 163.323   3
  -1 -10  -5 352.551 473.015   1
  -1  10  -5-10.8445 245.081   1
  -1  10  -5 245.714 406.045   2
  -1 -10  -6 29497.3 1591.20   1
   1 -10   6 30111.4 917.396   1
  -1  10  -6 27110.1 1016.24   1
  -1  10  -6 27521.7 1282.87   2
  -1  10  -7 11411.9 916.842   2
  -1  10  -7 13319.7 836.069   1
   1 -10   7 14406.8 684.630   1
  -1 -10  -7 14629.0 1209.55   1
  -1 -10  -8 10465.0 1120.32   1
  -1  10  -8 7598.62 698.281   1
  -1  10  -8 9278.30 860.326   2
  -1  10  -9 8737.50 811.370   1
  -1  10  -9 9802.06 740.443   1
  -1 -10  -9 10793.3 1207.37   1
  -1  10  -9 11300.4 948.004   2
  -1 -10 -10 2896.49 819.450   1
  -1  10 -10 2827.50 533.813   1
  -1  10 -10 2990.61 570.423   2
  -1  10 -11 11282.3 937.014   1
  -1 -10 -11 10668.7 1299.65   1
  -1  10 -11 13407.1 1048.12   2
  -1  10 -12 23071.7 1377.84   1
  -1  10 -12 20411.2 1314.83   2
  -1 -10 -12 22648.8 1831.26   1
  -1  10 -13 18379.1 1361.72   1
  -1  10 -13 17435.1 1232.83   2
  -1 -10 -13 14289.7 1569.62   1
  -1 -10 -14 19468.3 1806.03   1
  -1  10 -14 20599.2 1444.20   1
  -1  10 -15 1240.24 527.580   2
  -1 -10 -15 1661.00 998.544   1
  -1  10 -15 292.220 640.109   1
  -1 -10 -16 1609.06 971.465   1
  -1  10 -16 2238.86 687.493   1
  -1  10 -16 2035.29 708.665   2
  -1  10 -17 223.934 769.248   1
  -1  10 -17 284.363 554.549   2
  -1  10 -18 1881.75 696.834   2
  -1  10 -18 2283.80 924.136   1
  -1 -10 -18 2602.08 1290.49   1
  -1 -10 -19 2612.29 1412.32   1
  -1  10 -19 2455.13 801.791   2
  -1  10 -19 2309.01 1014.70   1
   1  11 -20 5429.40 1285.03   1
   1  11 -19 510.482 812.877   1
   1 -11 -19 4881.49 1529.95   1
   1 -11 -18 1928.73 1083.19   1
   1  11 -18 2662.40 841.447   2
   1  11 -18 995.537 821.559   1
   1  11 -17 2417.72 690.949   2
   1  11 -17 2406.64 789.267   1
   1  11 -16 4537.86 943.676   2
   1  11 -16 4362.02 923.545   1
   1 -11 -16 4687.47 1135.47   1
   1  11 -15 777.095 599.077   2
   1 -11 -15 1312.85 973.343   1
   1 -11 -14 5220.06 991.336   1
  -1 -11  14 5603.98 794.662   1
   1  11 -14 5462.89 897.450   2
   1 -11 -13 6633.14 1079.02   1
  -1 -11  13 5969.27 795.134   1
   1  11 -13 8093.72 980.356   2
  -1 -11  12 2556.90 578.704   1
   1  11 -12 3388.82 768.902   2
   1  11 -12 1605.79 488.980   3
   1 -11 -12 1811.79 723.632   1
   1  11 -11 15591.7 1221.86   2
   1  11 -11 16803.4 1023.04   3
  -1 -11  11 16806.9 1147.89   1
   1 -11 -11 15389.4 1392.35   1
   1  11 -10 3853.68 738.910   2
   1  11 -10 3952.18 547.593   3
   1 -11 -10 2784.22 785.366   1
  -1 -11  10 3394.70 576.794   1
   1  11  -9 3251.78 597.338   2
   1  11  -9 5311.99 533.856   3
   1 -11  -9 5447.66 834.088   1
  -1 -11   9 5502.71 703.071   1
   1  11  -8 2856.35 472.264   3
   1  11  -8 1863.52 612.010   2
   1 -11  -8 2605.02 639.245   1
   1 -11  -7 5193.78 720.641   1
   1  11  -7 3980.83 701.171   2
   1  11  -6 5612.59 712.384   2
   1 -11  -6 7562.54 797.993   1
   1  11  -6 5999.42 721.511   1
  -1 -11   6 7053.90 693.313   1
  -1  11   6 6945.23 727.632   1
  -1 -11   5 13213.1 869.944   1
   1  11  -5 13816.3 961.831   1
   1  11  -5 12897.4 1079.83   2
  -1  11   5 12417.4 844.275   1
   1 -11  -5 14707.8 993.211   1
  -1  11   4 4842.93 544.972   1
  -1 -11   4 4504.38 575.509   1
   1 -11  -4 4583.86 585.477   1
   1  11  -4 4784.49 628.882   1
   1  11  -3 24098.5 1204.89   1
  -1 -11   3 23284.8 1129.05   1
   1  11  -3 23992.4 1312.52   2
   1 -11  -3 22876.6 1035.15   1
  -1  11   3 22507.6 969.080   1
   1 -11  -2 5659.74 534.216   1
   1  11  -2 4295.35 619.500   1
   1  11  -2 4179.46 621.412   2
  -1  11   2 5129.65 477.461   1
  -1 -11   2 4987.90 557.571   1
  -1 -11   1 30991.1 1310.19   1
  -1  11   1 32759.5 1043.27   1
   1 -11  -1 33343.7 1054.00   1
   1  11  -1 31883.4 1359.36   1
  -1  11   0 3479.01 548.082   2
   1  11   0 3587.33 573.880   1
   1 -11   0 3622.71 368.819   1
  -1  11   0 3292.64 359.277   1
  -1 -11   0 4020.91 600.165   1
  -1  11  -1 6536.77 445.438   1
   1 -11   1 7229.45 450.831   1
   1  11   1 6279.49 701.267   1
  -1  11  -1 6963.38 735.924   2
  -1 -11  -1 6070.95 713.429   1
  -1 -11  -2 7967.51 777.111   1
   1  11   2 6620.50 728.602   1
  -1  11  -2 6586.93 454.123   1
   1 -11   2 6205.59 388.410   1
  -1  11  -2 8174.10 777.421   2
  -1 -11  -3 16418.2 1096.61   1
  -1  11  -3 16319.9 674.401   1
   1 -11   3 18036.8 633.904   1
  -1  11  -3 16487.5 1058.49   2
  -1  11  -4 30552.8 1416.04   2
  -1  11  -4 28118.6 935.674   1
   1 -11   4 28110.5 800.569   1
  -1  11  -4 30085.5 701.764   3
  -1  11  -5 29694.5 774.804   3
  -1  11  -5 30516.1 1419.87   2
  -1  11  -5 30648.0 1036.65   1
  -1 -11  -5 29787.9 1580.15   1
   1 -11   5 29153.1 881.961   1
  -1  11  -6 5973.78 687.119   2
   1 -11   6 6593.84 472.836   1
  -1  11  -6 4991.53 507.978   1
  -1 -11  -6 5773.34 846.801   1
  -1  11  -7 26198.0 1098.18   1
   1 -11   7 26208.9 918.029   1
  -1  11  -7 23130.0 1270.11   2
  -1 -11  -7 26365.8 1573.11   1
  -1  11  -8 2034.54 506.693   1
  -1  11  -8 2717.07 634.712   2
  -1 -11  -8 2877.49 709.256   1
  -1 -11  -9 2084.62 667.633   1
  -1  11  -9 853.363 444.780   2
  -1  11  -9 1401.81 400.154   1
  -1  11 -10 2272.54 500.604   1
  -1  11 -10 2277.74 616.942   2
  -1 -11 -10 2501.80 814.754   1
  -1 -11 -11 1136.94 731.807   1
  -1  11 -11 1847.16 483.986   1
  -1  11 -11 1715.08 570.580   2
  -1  11 -12 2963.58 658.956   1
  -1 -11 -12 2254.40 847.091   1
  -1  11 -12 2786.54 670.352   2
  -1 -11 -13 27671.4 2090.14   1
  -1  11 -13 29112.5 1625.53   2
  -1  11 -13 23847.3 1495.77   1
  -1 -11 -14 1348.04 896.125   1
  -1  11 -14 270.627 609.035   1
  -1  11 -14 1056.33 515.325   2
  -1 -11 -15 10209.5 1518.67   1
  -1  11 -15 10107.8 1141.36   1
  -1  11 -15 9368.80 1047.78   2
  -1  11 -16 5714.33 931.146   2
  -1  11 -16 7466.68 1073.07   1
  -1 -11 -16 6071.16 1283.42   1
  -1  11 -17 458.419 717.784   1
  -1  11 -17 1471.65 747.991   2
  -1 -11 -17 263.577 1029.41   1
  -1  11 -18 2838.43 895.077   2
  -1 -11 -18 993.913 1064.54   1
   1 -12 -19 154.579 1089.52   1
   1  12 -18 4616.86 1059.75   1
   1  12 -18 2525.46 881.671   2
   1 -12 -18 1439.06 1108.79   1
   1  12 -17 1451.28 754.884   2
   1  12 -17 1900.28 859.340   1
   1 -12 -17 2903.63 1222.67   1
   1  12 -16 1934.13 648.826   2
   1 -12 -16 1593.60 950.106   1
   1  12 -16 769.490 645.042   1
   1 -12 -15 2577.25 1135.39   1
   1  12 -15 6058.39 996.933   2
  -1 -12  14 1485.28 651.219   1
   1 -12 -14 256.481 762.978   1
   1  12 -14 1320.64 648.226   2
   1  12 -13 4345.18 871.981   2
  -1 -12  13 4305.27 721.330   1
   1 -12 -13 5440.36 1055.60   1
   1  12 -12 13757.5 986.477   3
   1  12 -12 15691.4 1306.43   2
  -1 -12  12 14689.2 1094.99   1
   1  12 -11 1960.45 511.525   3
   1  12 -11 1495.55 610.888   2
  -1 -12  11 1670.92 544.073   1
   1 -12 -11 729.241 624.818   1
   1  12 -10 14925.4 1214.99   2
   1  12 -10 14818.9 911.945   3
  -1 -12  10 15414.1 1060.33   1
   1 -12 -10 14236.0 1344.11   1
   1  12  -9 4724.52 785.125   2
   1 -12  -9 4557.23 862.834   1
   1  12  -9 3936.98 495.155   3
  -1 -12   9 4396.25 675.523   1
   1 -12  -8 3101.84 657.555   1
  -1 -12   8 2367.16 502.979   1
   1  12  -8 2776.48 455.354   3
   1  12  -8 2612.11 662.183   2
   1 -12  -7 906.755 494.091   1
  -1 -12   7 852.178 389.289   1
   1  12  -7 360.560 490.777   2
   1 -12  -6 27803.4 1428.00   1
  -1 -12   6 26592.9 1264.11   1
   1 -12  -5 237.842 405.060   1
  -1  12   5 168.295 368.030   1
   1  12  -5 397.819 545.701   2
   1  12  -5-199.355 441.801   1
  -1 -12   5 280.903 378.503   1
  -1 -12   4 30109.0 1282.15   1
  -1  12   4 31757.5 1271.79   1
   1  12  -4 32196.7 1634.05   2
   1 -12  -4 29656.6 1291.57   1
   1  12  -4 27781.8 1361.31   1
   1 -12  -3-641.040 318.494   1
   1  12  -3 190.049 370.045   1
  -1 -12   3 84.3209 412.080   1
   1  12  -3 287.641 505.106   2
  -1  12   3-357.649 313.747   1
   1  12  -2 4565.82 631.678   1
  -1  12   2 4329.06 464.054   1
  -1 -12   2 5682.15 646.520   1
   1 -12  -2 6351.55 595.194   1
   1  12  -2 5776.69 804.496   2
   1 -12  -1 1267.98 331.291   1
  -1  12   1 484.499 281.861   1
  -1 -12   1 43.8841 381.750   1
   1  12  -1 693.179 436.336   1
  -1  12   0 9082.60 822.694   2
  -1  12   0 6810.15 501.015   1
  -1 -12   0 7439.37 712.599   1
   1 -12   0 7516.69 530.130   1
   1  12   0 8155.91 807.653   1
  -1 -12  -1 6613.65 721.322   1
  -1  12  -1 8015.90 508.654   1
   1 -12   1 7844.47 483.657   1
  -1  12  -1 7987.01 798.984   2
   1  12   1 5666.70 720.314   1
   1 -12   2 21884.4 734.883   1
  -1  12  -2 22042.0 810.817   1
  -1 -12  -2 24577.5 1342.66   1
  -1  12  -2 21665.2 1220.59   2
  -1 -12  -3 13060.6 1065.83   1
   1 -12   3 13570.2 579.736   1
  -1  12  -3 13017.3 638.501   1
  -1  12  -3 10695.6 934.434   2
  -1 -12  -4 17356.5 1226.16   1
  -1  12  -4 14648.5 1063.06   2
  -1  12  -4 18060.8 560.506   3
  -1  12  -4 15126.6 707.901   1
   1 -12   4 16581.0 640.397   1
  -1  12  -5 4908.63 480.038   1
  -1  12  -5 5654.40 692.709   2
  -1  12  -5 4708.80 344.388   3
   1 -12   5 5445.62 428.332   1
  -1 -12  -5 5696.44 807.028   1
  -1  12  -6 17047.4 859.554   1
   1 -12   6 16481.4 702.626   1
  -1  12  -6 16028.0 1102.96   2
  -1 -12  -6 17516.7 1339.04   1
  -1  12  -7 168.324 440.910   2
  -1  12  -7-343.109 336.565   1
   1 -12   7-51.8373 230.209   1
  -1 -12  -7-242.148 572.306   1
  -1  12  -8 2652.56 576.190   2
  -1 -12  -8 2619.25 717.652   1
  -1  12  -9-211.200 317.630   1
  -1  12  -9 93.4226 422.150   2
  -1 -12  -9 691.271 606.606   1
  -1  12 -10 337.559 489.663   2
  -1  12 -10 953.594 409.701   1
  -1 -12 -10 671.232 670.121   1
  -1 -12 -11 5099.54 1036.14   1
  -1  12 -11 5733.63 732.492   1
  -1  12 -11 5892.59 846.969   2
  -1  12 -12 2019.22 558.419   1
  -1 -12 -12 2731.09 807.885   1
  -1  12 -12 2934.77 724.649   2
  -1  12 -13 7989.81 953.878   1
  -1 -12 -13 7272.21 1257.33   1
  -1  12 -13 7335.21 947.189   2
  -1  12 -14 4644.61 819.307   1
  -1  12 -14 6177.02 893.118   2
  -1 -12 -14 6692.80 1340.09   1
  -1  12 -15 2695.70 726.309   2
  -1 -12 -15 1094.14 934.593   1
  -1  12 -16 50.1025 564.160   2
  -1 -12 -16-1051.39 1146.20   1
  -1  12 -17 6169.90 1027.16   2
  -1 -12 -17 6276.68 1540.50   1
  -1 -12 -18 2093.39 1298.34   1
   1 -13 -18-1148.94 1120.36   1
   1  13 -17 11640.4 1319.25   2
   1 -13 -17 12435.1 1808.13   1
   1 -13 -16-549.982 976.554   1
   1  13 -16 668.395 694.684   1
   1  13 -16 1755.96 737.014   2
   1  13 -15 5165.33 955.055   2
   1 -13 -15 6201.98 1257.28   1
  -1 -13  14 390.067 516.232   1
   1  13 -14-809.866 618.384   2
   1 -13 -14 16.7826 785.993   1
   1 -13 -13 34192.5 2263.15   1
  -1 -13  13 35175.7 1696.09   1
   1  13 -13 31880.6 1836.89   2
  -1 -13  12-200.876 512.709   1
   1  13 -12 1093.16 632.572   2
   1  13 -12 115.381 403.169   3
   1 -13 -12-167.803 712.750   1
   1 -13 -11 61717.5 2731.28   1
   1  13 -11 58571.4 1843.74   3
  -1 -13  11 58513.2 2085.97   1
   1  13 -11 64604.9 2558.92   2
   1  13 -10 1682.12 467.716   3
  -1 -13  10 1855.76 513.905   1
   1 -13 -10 999.228 642.723   1
   1  13 -10 1446.92 544.713   2
  -1 -13   9 35641.5 1535.58   1
   1 -13  -9 36689.2 1928.87   1
   1  13  -9 33296.0 1772.38   2
   1  13  -9 34502.8 1292.30   3
   1 -13  -8-103.418 513.728   1
   1  13  -8 138.427 298.273   3
   1  13  -8 216.413 505.904   2
  -1 -13   8 367.697 398.930   1
  -1 -13   7 949.698 428.691   1
   1  13  -7 543.649 533.665   2
   1 -13  -7 95.3798 566.483   1
  -1 -13   6 6243.84 665.735   1
   1 -13  -6 7087.25 820.462   1
  -1 -13   5 594.066 409.029   1
   1 -13  -5 302.696 460.965   1
   1  13  -5-378.974 502.609   2
  -1  13   4-65.6762 333.638   1
   1 -13  -4 897.668 440.785   1
   1  13  -4 355.250 546.201   2
  -1 -13   4 1075.86 413.770   1
   1  13  -4 703.286 430.095   1
   1  13  -3 3433.30 596.548   1
   1 -13  -3 4055.74 560.067   1
   1  13  -3 1997.31 667.258   2
  -1 -13   3 4124.02 594.679   1
  -1  13   3 3797.61 530.954   1
   1 -13  -2 3320.12 469.216   1
   1  13  -2 2746.54 637.527   2
  -1 -13   2 2988.03 545.857   1
  -1  13   2 2766.74 427.291   1
   1  13  -2 2621.73 548.948   1
  -1 -13   1 452.532 445.208   1
   1  13  -1-521.208 511.657   2
   1 -13  -1 386.219 282.619   1
  -1  13   1 230.750 275.185   1
   1  13  -1 122.157 467.714   1
   1  13   0 8444.27 955.854   1
  -1  13   0 9811.35 925.002   2
   1 -13   0 7268.70 542.632   1
  -1 -13   0 7257.53 759.816   1
  -1  13   0 7555.67 549.182   1
  -1 -13  -1 10529.4 893.557   1
   1 -13   1 11450.2 596.694   1
  -1  13  -1 9088.49 876.537   2
  -1  13  -1 11380.4 613.351   1
  -1  13  -2 11949.8 624.212   1
  -1 -13  -2 12154.4 1020.80   1
   1 -13   2 11886.7 571.477   1
  -1  13  -3 1291.95 285.453   1
   1 -13   3 1470.44 259.567   1
  -1  13  -3 696.506 468.563   2
   1 -13   4 5841.86 415.538   1
  -1  13  -4 6085.08 790.454   2
  -1 -13  -4 6766.88 925.886   1
  -1  13  -4 6525.47 353.777   3
  -1  13  -4 5246.92 459.595   1
  -1 -13  -5 76724.5 2592.28   1
  -1  13  -5 82631.7 1283.95   3
   1 -13   5 79112.1 1443.14   1
  -1 -13  -6 3701.32 821.608   1
  -1  13  -6 2576.46 599.704   2
   1 -13   6 2309.46 318.134   1
  -1  13  -7 30366.1 1542.72   2
  -1 -13  -7 34681.0 1923.48   1
   1 -13   7 34501.4 1045.83   1
  -1 -13  -8 941.267 703.239   1
  -1  13  -8 608.931 514.570   2
  -1 -13  -9 13289.4 1351.87   1
  -1  13  -9 12617.6 1110.54   2
  -1  13  -9 11405.8 804.322   1
  -1  13 -10 22.6001 363.759   1
  -1 -13 -10-111.055 693.361   1
  -1  13 -10-134.994 483.145   2
  -1  13 -11 23121.0 1492.36   2
  -1 -13 -11 21757.1 1827.14   1
  -1 -13 -12-62.3360 704.930   1
  -1  13 -12 1692.39 612.939   2
  -1  13 -13 45035.5 2106.31   2
  -1 -13 -13 37338.6 2454.91   1
  -1 -13 -14 460.964 847.096   1
  -1  13 -14 1600.38 700.186   2
  -1  13 -15 15196.5 1333.78   2
  -1 -13 -15 21045.4 2093.47   1
  -1  13 -16-705.795 690.573   2
  -1 -13 -16-1122.75 1049.30   1
  -1  13 -17 923.152 697.597   2
  -1 -13 -17-1839.16 1339.20   1
   1 -14 -18 3702.35 1442.25   1
   1 -14 -17 1378.02 1102.50   1
   1  14 -16 983.046 714.847   2
   1 -14 -16 1772.71 998.500   1
   1  14 -15 2696.29 841.284   2
   1 -14 -15 4320.71 1176.66   1
   1 -14 -14 494.366 837.665   1
  -1 -14  14 1578.36 545.012   1
   1  14 -14-709.124 604.067   2
   1  14 -13 4952.46 852.157   2
   1 -14 -13 4193.71 1071.62   1
   1 -14 -12-784.547 789.839   1
   1  14 -12-412.149 569.373   2
  -1 -14  12 802.006 548.774   1
   1  14 -12 263.357 446.243   3
   1  14 -11 36698.5 1498.84   3
  -1 -14  11 37614.9 1714.41   1
   1 -14 -11 35994.4 2151.14   1
   1  14 -11 34084.3 1972.92   2
  -1 -14  10 1841.89 569.652   1
   1  14 -10 220.713 666.450   2
   1 -14 -10 2594.72 814.002   1
   1  14 -10 1190.92 411.158   3
  -1 -14   9 8804.49 835.679   1
   1  14  -9 9550.79 1126.61   2
   1 -14  -9 9295.04 1119.05   1
   1  14  -9 8927.69 715.870   3
   1 -14  -8 2274.45 727.888   1
   1  14  -8 921.990 576.717   2
   1  14  -8 1856.46 398.779   3
  -1 -14   8 2239.88 516.428   1
   1  14  -7 10336.4 1116.04   2
   1 -14  -7 9467.52 999.260   1
  -1 -14   7 8581.98 798.971   1
   1 -14  -6-153.893 480.147   1
   1  14  -6 493.462 560.436   2
  -1 -14   6 528.061 461.586   1
  -1 -14   5 23045.8 1238.98   1
   1 -14  -5 24392.2 1337.68   1
  -1 -14   4 1760.44 502.637   1
   1 -14  -4 1640.93 522.011   1
   1  14  -4 250.390 507.658   2
  -1 -14   3 15162.2 1027.37   1
   1 -14  -3 13727.2 898.080   1
   1  14  -2 940.508 540.232   2
   1 -14  -2 1600.19 415.556   1
  -1 -14   2 1456.47 506.589   1
  -1 -14   1 11948.6 986.544   1
   1 -14  -1 10592.3 693.882   1
   1  14  -1 10116.2 1079.74   2
  -1  14   1 11239.4 999.148   2
   1 -14   0 1597.62 336.061   1
  -1  14   0 1210.58 520.214   2
  -1 -14   0 1965.15 518.254   1
  -1 -14  -1 9379.01 928.580   1
  -1  14  -1 10618.8 987.399   2
   1 -14   1 8244.19 515.148   1
   1 -14   2 2142.44 288.713   1
  -1 -14  -2 1803.26 534.057   1
   1 -14   3 226.637 207.139   1
  -1 -14  -3-714.951 507.903   1
  -1  14  -3 324.055 512.440   2
  -1 -14  -4-628.268 513.031   1
   1 -14   4 225.426 174.395   1
  -1  14  -4 185.798 477.318   2
  -1  14  -4 182.083 159.295   3
  -1  14  -5 861.076 211.754   3
  -1  14  -5 572.860 545.130   2
   1 -14   5 1006.90 245.791   1
  -1 -14  -5 908.688 679.514   1
  -1  14  -6-66.8682 536.023   2
  -1 -14  -6-37.6834 617.146   1
   1 -14   6 696.209 245.910   1
  -1  14  -7 2016.58 632.646   2
  -1 -14  -7 1357.07 638.775   1
  -1 -14  -8 500.141 638.948   1
  -1  14  -8 876.901 521.400   2
  -1 -14  -9 126.654 654.214   1
  -1  14  -9 984.268 627.821   2
  -1  14 -10 1752.85 665.311   2
  -1 -14 -10-60.6402 695.570   1
  -1  14 -11 16020.6 1323.62   2
  -1 -14 -11 15223.3 1580.71   1
  -1  14 -12 461.383 564.178   2
  -1 -14 -12 2298.23 943.618   1
  -1 -14 -13 2028.29 914.866   1
  -1  14 -13 882.254 556.231   2
  -1  14 -14 5462.83 968.113   2
  -1 -14 -14 5206.75 1281.25   1
  -1  14 -15 2084.42 766.260   2
  -1 -14 -15 651.029 944.839   1
  -1  14 -16 968.048 610.261   2
  -1 -14 -16 1022.06 1068.53   1
  -1 -14 -17 129.905 1097.53   1
   1 -15 -17 2050.07 1211.23   1
   1 -15 -16 7322.14 1499.56   1
   1  15 -15-986.723 675.186   2
   1 -15 -15 320.725 953.658   1
   1 -15 -14 1777.25 980.607   1
   1  15 -14 929.547 822.401   2
   1 -15 -13 531.710 773.022   1
   1  15 -13-494.568 655.851   2
   1  15 -12 516.514 668.164   2
   1 -15 -12 917.882 766.239   1
  -1 -15  11 12675.1 1074.72   1
   1 -15 -11 10467.2 1300.57   1
   1 -15 -10 4798.59 967.383   1
   1  15 -10 4528.16 947.745   2
  -1 -15  10 4404.92 678.110   1
  -1 -15   9 3843.27 600.413   1
   1 -15  -9 3836.69 850.887   1
   1  15  -9 3992.45 562.312   3
   1  15  -9 3407.52 837.540   2
  -1 -15   8-213.649 415.766   1
   1  15  -8 351.121 323.398   3
   1  15  -8 969.231 612.664   2
   1 -15  -8 185.936 542.743   1
   1 -15  -7 25423.7 1536.69   1
   1  15  -7 24218.0 1635.43   2
  -1 -15   7 24018.8 1298.89   1
  -1 -15   6 10548.1 926.692   1
   1  15  -6 8598.30 1078.96   2
   1 -15  -6 9128.84 944.543   1
  -1 -15   5 142833. 2996.59   1
   1 -15  -5 139024. 3139.91   1
   1  15  -5 140229. 3772.10   2
  -1 -15   4 14112.7 1039.93   1
   1 -15  -4 15254.7 1039.93   1
   1  15  -4 17121.8 1387.78   2
   1 -15  -3 71871.2 1985.74   1
  -1 -15   3 78114.5 2239.34   1
  -1 -15   2 1163.41 498.821   1
   1 -15  -2-79.3449 358.303   1
   1  15  -2 226.124 595.233   2
  -1  15   1 42868.2 1886.84   2
  -1 -15   1 40858.3 1723.28   1
   1 -15   0-125.783 267.237   1
  -1  15   0 565.194 489.231   2
  -1 -15   0-24.2692 471.551   1
  -1  15  -1 8252.34 968.673   2
   1 -15   1 8869.92 570.340   1
  -1 -15  -1 8413.88 943.928   1
  -1  15  -2 5454.23 805.812   2
  -1 -15  -2 4286.68 774.940   1
   1 -15   2 4947.63 418.209   1
  -1 -15  -3 21279.7 1401.98   1
  -1  15  -3 24493.6 1536.64   2
  -1 -15  -4 434.597 590.441   1
  -1  15  -4 307.790 598.372   2
  -1  15  -5 3247.29 729.675   2
  -1 -15  -5 4827.98 857.261   1
  -1  15  -6 6743.19 892.558   2
  -1 -15  -6 10634.0 1171.59   1
  -1 -15  -7-277.169 618.898   1
  -1  15  -7 1128.46 604.173   2
  -1  15  -8 1138.10 606.714   2
  -1 -15  -8 669.609 630.739   1
  -1 -15  -9 578.159 704.503   1
  -1  15  -9 1192.60 608.709   2
  -1 -15 -10 813.618 813.020   1
  -1  15 -10 538.825 623.059   2
  -1  15 -11 2577.63 770.537   2
  -1 -15 -11 3124.41 929.391   1
  -1 -15 -12 786.158 832.005   1
  -1  15 -12 1245.25 683.304   2
  -1 -15 -13 25751.2 2179.08   1
  -1  15 -13 27529.8 1789.48   2
  -1 -15 -14 1323.67 909.560   1
  -1  15 -14 1911.06 753.631   2
  -1  15 -15 9013.28 1212.60   2
  -1 -15 -15 9741.29 1536.49   1
  -1 -15 -16 1247.66 1112.80   1
   1 -16 -16-533.156 1053.27   1
   1 -16 -15-535.072 947.516   1
   1  16 -14-466.047 690.559   2
   1 -16 -14-725.411 998.913   1
   1  16 -13 16538.4 1541.43   2
   1 -16 -13 14225.3 1613.26   1
   1 -16 -12 2225.93 891.631   1
   1  16 -12 1366.56 740.446   2
   1 -16 -11 9546.80 1297.38   1
   1  16 -11 9920.27 1255.90   2
   1 -16 -10 976.331 659.255   1
   1  16 -10 3883.01 950.543   2
   1 -16  -9 3941.07 991.498   1
   1  16  -9 4439.63 935.866   2
   1 -16  -8 395.562 660.752   1
   1  16  -8 697.465 661.159   2
  -1 -16   7 2966.59 616.106   1
   1  16  -7 2862.02 768.265   2
   1 -16  -7 1695.76 669.801   1
   1  16  -6 4070.76 918.442   2
   1 -16  -6 5322.02 836.327   1
  -1 -16   6 5629.70 742.930   1
   1 -16  -5 16678.0 1165.88   1
   1  16  -5 20774.2 1611.91   2
  -1 -16   5 18585.5 1170.01   1
   1 -16  -4 21120.0 1256.09   1
  -1 -16   4 20942.9 1234.31   1
   1  16  -4 17342.4 1486.21   2
  -1 -16   3 1644.68 536.091   1
   1  16  -3 1631.28 669.619   2
   1 -16  -3 2497.05 544.160   1
  -1  16   2 1933.94 711.950   2
  -1 -16   2 2658.64 629.081   1
   1  16  -2 2477.71 776.680   2
  -1 -16   1 783.923 442.618   1
  -1  16   1-89.0847 633.700   2
   1  16  -1 524.399 560.279   2
  -1  16   0 5357.21 852.749   2
   1  16   0 5174.84 925.814   2
  -1 -16   0 6251.85 842.054   1
  -1  16  -1 1775.77 647.753   2
  -1 -16  -1 1838.26 561.103   1
  -1 -16  -2-694.016 576.833   1
  -1  16  -2-233.509 572.060   2
  -1 -16  -3 780.376 556.699   1
  -1  16  -3 1276.90 672.470   2
  -1  16  -4 327.306 570.935   2
  -1 -16  -4 529.247 651.542   1
  -1 -16  -5-294.906 654.740   1
  -1  16  -5 677.206 587.597   2
  -1  16  -6 1941.72 681.550   2
  -1 -16  -6 3495.43 835.297   1
  -1  16  -7 492.740 541.815   2
  -1 -16  -7 344.618 648.508   1
  -1  16  -8 486.903 595.766   2
  -1 -16  -8-704.734 728.432   1
  -1  16  -9 229.608 607.818   2
  -1 -16  -9 987.698 910.974   1
  -1 -16 -10-772.291 858.839   1
  -1  16 -10 1203.52 717.750   2
  -1 -16 -11 8731.24 1376.57   1
  -1  16 -11 10981.7 1263.59   2
  -1 -16 -12-849.428 849.432   1
  -1  16 -12 815.333 694.346   2
  -1  16 -13 9517.68 1165.17   2
  -1 -16 -13 8935.67 1453.27   1
  -1  16 -14 1488.82 783.853   2
  -1 -16 -14 923.998 1039.01   1
  -1 -16 -15-677.223 1096.90   1
   1  17 -13 3170.67 902.444   2
   1  17 -12 2084.81 835.911   2
   1  17 -11 6266.29 1086.44   2
   1  17 -10 10620.2 1307.51   2
   1  17  -9 8310.78 1145.35   2
   1  17  -8 5325.29 1045.00   2
   1  17  -7 12515.9 1302.32   2
   1  17  -6 2323.02 813.352   2
   1  17  -5 4013.48 901.001   2
   1  17  -4 5714.19 1055.75   2
   1  17  -3 50264.0 2426.64   2
  -1  17   2 3940.38 795.572   2
   1  17  -2 2585.46 778.635   2
  -1 -17   2 4302.61 725.190   1
  -1 -17   1 26561.7 1483.25   1
   1  17  -1 23948.7 1735.26   2
  -1  17   1 23466.5 1600.49   2
  -1 -17   0 3490.83 728.246   1
   1  17   0 3871.82 880.600   2
  -1  17   0 3373.70 799.895   2
  -1 -17  -1 1718.69 679.854   1
  -1  17  -1 730.041 651.408   2
  -1 -17  -2 7261.63 930.078   1
  -1  17  -2 8330.48 1130.38   2
  -1  17  -3 6916.24 1027.49   2
  -1 -17  -3 5144.34 857.020   1
  -1  17  -4 1312.63 635.292   2
  -1 -17  -4 1792.09 684.689   1
  -1  17  -5 30164.4 1824.62   2
  -1 -17  -5 27410.9 1791.67   1
  -1  17  -6 218.488 621.918   2
  -1 -17  -6-586.665 688.917   1
  -1 -17  -7 11146.5 1378.85   1
  -1  17  -7 12796.9 1292.56   2
  -1 -17  -8 2293.69 933.686   1
  -1  17  -8 2554.22 823.446   2
  -1 -17  -9 809.595 777.438   1
  -1  17  -9 1942.35 756.906   2
  -1  17 -10 1142.95 710.300   2
  -1 -17 -10 432.085 824.936   1
  -1  17 -11 3224.04 842.671   2
  -1 -17 -11 4007.96 1125.44   1
  -1  17 -12 1320.49 732.214   2
  -1 -17 -12 1628.79 1045.85   1
  -1  17 -13 11262.5 1312.39   2
  -1 -17 -13 9431.94 1599.81   1
  -1 -17 -14 2824.24 1305.54   1
  -1 -17 -15 8650.82 1639.40   1
   1  18 -11-950.193 876.101   2
   1  18 -10 335.317 749.495   2
   1  18  -9 2311.66 898.700   2
   1  18  -8 7617.41 1202.63   2
   1  18  -7 1639.13 803.001   2
   1  18  -6 26626.0 1926.19   2
   1  18  -5 201.057 774.264   2
   1  18  -4 11357.7 1375.38   2
  -1  18   3 1166.10 665.783   2
   1  18  -3-966.729 863.030   2
  -1  18   2 13532.3 1347.25   2
   1  18  -2 15524.8 1541.56   2
  -1  18   1 327.982 631.617   2
   1  18  -1-302.209 706.357   2
   1  18   0 1583.65 794.259   2
  -1  18   0 1858.20 749.853   2
  -1  18  -1 4457.62 909.386   2
   1  18   1 4755.46 911.128   2
  -1  18  -2 11696.2 1282.63   2
  -1  18  -3 10815.5 1267.93   2
  -1  18  -4 741.130 724.957   2
  -1  18  -5 2372.79 799.153   2
  -1  18  -6-372.257 659.048   2
  -1 -18  -6 1845.21 903.010   1
  -1  18  -7 1045.07 737.504   2
  -1 -18  -7 572.775 737.972   1
  -1 -18  -8 2655.75 974.591   1
  -1  18  -8 4236.88 963.136   2
  -1  18  -9 10013.5 1262.52   2
  -1 -18  -9 7538.93 1339.51   1
  -1  18 -10-607.175 646.984   2
  -1 -18 -10 276.502 875.496   1
  -1 -18 -11 1541.99 1084.10   1
  -1  18 -11 3079.35 936.166   2
  -1  18 -12 6147.92 1125.43   2
  -1 -18 -12 4008.04 1335.01   1
  -1 -18 -13 3306.86 1301.29   1
   1  19  -9 4931.23 1013.25   2
   1  19  -8-243.144 762.278   2
   1  19  -7 225.960 773.085   2
   1  19  -6 276.310 802.064   2
   1  19  -5 462.900 763.343   2
  -1  19   4 719.284 897.739   2
   1  19  -4-729.411 930.292   2
   1  19  -3 185.076 721.738   2
  -1  19   3-181.116 665.469   2
  -1  19   2 3661.66 876.557   2
   1  19  -2 4024.40 1028.94   2
  -1  19   1-451.482 678.686   2
   1  19  -1-775.386 814.563   2
   1  19   0 3477.49 968.085   2
  -1  19   0 6842.45 1127.74   2
  -1  19  -1 1326.10 751.293   2
   1  19   1-255.909 722.472   2
  -1  19  -2-78.6630 795.675   2
   1  19   2-96.5622 754.016   2
  -1  19  -3 2576.65 828.420   2
  -1  19  -4 1040.22 743.142   2
  -1  19  -5 11958.3 1349.02   2
  -1  19  -6-77.4832 635.381   2
  -1  19  -7 10081.9 1252.42   2
  -1  19  -8-356.964 754.174   2
  -1  19  -9 2730.10 860.893   2
  -1  19 -10 4686.59 1046.20   2
   1  20  -7 2186.54 987.320   2
   1  20  -6 2676.58 1069.10   2
  -1  20   5 1418.84 817.187   2
   1  20  -5 743.503 822.508   2
   1  20  -4 79.3310 902.383   2
  -1  20   4 3089.50 947.151   2
   1  20  -3 1640.74 959.085   2
  -1  20   3 12.3217 750.660   2
  -1  20   2 4602.64 980.404   2
   1  20  -2 1632.81 772.515   2
   1  20  -1 1924.52 782.992   2
  -1  20   1 2499.75 954.547   2
   1  20   0 6706.59 1192.73   2
  -1  20   0 9478.88 1298.74   2
  -1  20  -1 623.662 738.966   2
   1  20   1 1104.77 891.498   2
  -1  20  -2 8425.34 1215.19   2
   1  20   2 9292.85 1311.46   2
   1  20   3 11345.9 1538.53   2
  -1  20  -3 10513.6 1331.32   2
  -1  20  -4 19903.1 1696.15   2
  -1  20  -5 1153.61 776.913   2
  -1  20  -6 8677.41 1222.41   2
  -1  20  -7-481.695 794.727   2
  -1  20  -8 11037.2 1393.89   2
  -1  21   6 882.652 885.752   2
  -1  21   5 4280.52 1057.79   2
  -1  21   4 204.854 785.101   2
   1  21  -4 2041.89 932.913   2
   1  21  -3 10297.3 1552.30   2
  -1  21   3 15995.9 1654.67   2
  -1  21   2 2788.41 1002.05   2
   1  21  -2 1277.75 931.887   2
   1  21  -1 3400.51 1130.41   2
  -1  21   1 2143.67 863.811   2
  -1  21   0 1096.61 812.566   2
   1  21   0 2365.57 927.021   2
  -1  21  -1 3242.65 1080.90   2
   1  21   1 1521.72 920.553   2
  -1  21  -2 1720.90 883.832   2
   1  21   2 402.161 936.231   2
  -1  21  -3 1499.57 905.031   2
   1  21   3 135.236 880.986   2
  -1  21  -4 34.0993 754.031   2
  -1  21  -5 1004.79 816.924   2
  -1  21  -6 2719.89 925.182   2
  -1  22   3-94.6217 899.572   2
  -1  22   2 3043.30 1079.30   2
  -1  22   1 7263.10 1318.33   2
  -1  22   0 845.005 940.257   2
  -1  22  -1 2088.76 1054.46   2
  -1  22  -2 2771.87 1047.87   2
  -1  22  -3 1120.32 982.710   2
   2   0 -22 12038.1 1779.73   1
   2   0 -21 2073.34 966.346   1
   2   0 -20 106.106 779.395   1
   2   0 -19 778.846 844.906   1
   2   0 -18 29064.9 1494.53   2
   2   0 -18 27062.4 2075.46   1
   2   0 -17 101.642 729.285   1
   2   0 -17-184.907 384.299   2
   2   0 -16 139.573 601.737   1
   2   0 -16-149.119 442.360   2
   2   0 -15-762.972 438.194   2
   2   0 -15 53.2080 546.262   1
   2   0 -14 405.508 336.629   2
   2   0 -14 1209.14 537.589   1
   2   0 -13 289.023 538.286   1
   2   0 -13-67.2925 320.947   2
   2   0 -12 6785.83 636.381   2
   2   0 -11 27.2072 279.288   2
  -2   0  11-288.379 380.794   1
   2   0 -10 121074. 2137.28   2
  -2   0  10 97506.4 2323.11   1
  -2   0   9 125.734 326.737   1
   2   0  -9-154.947 244.954   2
  -2   0   9 153.500 300.070   2
   2   0  -9-727.689 355.453   3
   2   0  -8 302134. 2952.44   2
  -2   0   8 311453. 3114.60   2
   2   0  -8 313642. 3939.95   1
  -2   0   7-309.433 258.683   2
  -2   0   7 287.386 363.999   1
   2   0  -7 79.3360 216.953   2
   2   0  -7 534.530 365.013   1
   2   0  -7 157.062 265.517   3
  -2   0   6 187668. 2632.80   1
   2   0  -6 187859. 2264.06   3
   2   0  -5 57.4426 175.956   2
  -2   0   5-14.2982 202.275   2
  -2   0   5 218.805 307.842   1
   2   0  -5 69.6486 241.834   3
   2   0  -5-108.879 276.156   1
  -2   0   4 994163. 5446.02   1
   2   0  -4 999999. 3796.26   2
   2   0  -4 985794. 5383.15   1
  -2   0   3-610.722 312.968   1
  -2   0   3 192.956 166.880   2
   2   0  -3 92.0167 309.704   1
   2   0  -3-129.919 174.236   2
   2   0  -2 239726. 1517.34   2
   2   0  -2 233496. 2358.22   1
   2   0  -1-291.852 268.226   1
  -2   0   1 171.058 238.550   1
  -2   0   0 12675.9 580.730   1
   2   0   0 11996.4 568.472   1
   2   0   1 54.0448 256.732   1
  -2   0  -1-40.9036 252.059   1
   2   0   2 1973.71 363.198   1
  -2   0  -2 2050.86 379.059   1
   2   0   3-31.2044 173.929   2
   2   0   3 42.8276 302.275   1
  -2   0  -3-535.241 334.653   1
  -2   0  -4-19.0175 331.490   1
   2   0   4-38.1434 195.488   2
   2   0   4 63.0227 329.166   1
  -2   0  -5 164.661 389.293   1
   2   0   5-117.686 219.119   2
   2   0   5 669.809 372.327   1
   2   0   6 29571.2 956.041   2
   2   0   6 28094.4 1159.32   1
  -2   0  -6 27195.2 1217.24   1
   2   0   7 262.871 375.500   1
   2   0   7 18.2420 234.098   2
  -2   0  -7 325.845 422.523   1
   2   0   8 51.0051 367.176   1
  -2   0  -8 307.433 418.476   1
  -2   0  -9-406.583 485.973   1
  -2   0 -10 12052.3 1037.22   1
  -2   0 -11-71.8430 452.757   1
  -2   0 -12 405.911 555.983   1
  -2   0 -13 132.648 527.250   1
  -2   0 -14 11834.7 1323.91   1
  -2   0 -15-507.257 771.639   1
  -2   0 -16 16951.7 1617.44   1
  -2   0 -17 802.707 755.719   1
  -2   0 -18 17631.7 1807.67   1
  -2   0 -19 978.636 945.618   1
  -2   0 -20 19206.0 2037.02   1
  -2   0 -21 1464.45 1165.47   1
   2  -1 -22 112.008 890.532   1
   2   1 -22 1813.75 1106.62   1
   2  -1 -21 3521.86 1145.38   1
   2   1 -21 3441.37 1122.85   1
   2   1 -20 2475.61 691.676   2
   2  -1 -20 2105.68 1013.68   1
   2   1 -20 2109.02 986.288   1
   2   1 -19 1900.97 626.144   2
   2   1 -19 1739.35 943.916   1
   2  -1 -19-226.125 734.788   1
   2   1 -18 18832.3 1266.68   2
   2   1 -18 19685.3 1736.61   1
   2  -1 -18 18075.1 1704.13   1
   2   1 -17 105.601 461.091   2
   2   1 -17-369.025 615.152   1
   2  -1 -17 1200.96 827.332   1
   2   1 -16 54868.7 1929.03   2
   2   1 -16 56369.0 2555.54   1
   2  -1 -16 56861.3 2647.11   1
   2   1 -15 5814.79 711.745   2
   2   1 -15 6806.15 949.277   1
   2  -1 -15 3868.34 801.793   1
   2  -1 -15 3645.70 552.524   2
   2   1 -14 18342.8 1058.17   2
   2  -1 -14 17766.1 1037.63   2
   2  -1 -14 18005.7 1371.66   1
   2   1 -14 19420.0 1402.37   1
   2  -1 -13-201.610 330.166   2
   2  -1 -13-527.577 479.157   1
   2   1 -13 1.11099 341.840   2
   2   1 -12 12548.0 817.804   2
   2  -1 -12 12529.4 1046.04   1
   2  -1 -12 9672.68 708.266   2
  -2  -1  12 10914.6 911.278   1
   2  -1 -11 7176.95 600.925   2
   2   1 -11 5967.26 557.101   2
  -2  -1  11 7417.62 743.465   1
  -2   1  10 10542.8 811.808   1
  -2  -1  10 10526.5 835.478   1
   2   1 -10 9973.59 772.324   3
   2   1 -10 10274.9 666.437   2
  -2   1  10 10215.9 690.276   2
   2  -1 -10 9666.63 634.195   2
   2  -1  -9 11236.8 654.303   2
  -2  -1   9 13275.8 908.902   1
  -2   1   9 14614.5 889.120   1
   2   1  -9 13144.8 781.976   3
  -2  -1   9 13029.3 787.611   2
   2   1  -9 13677.8 735.652   2
  -2   1   9 12066.3 680.131   2
  -2   1   8 141042. 2495.04   1
  -2  -1   8 137244. 2542.89   1
   2  -1  -8 138290. 2342.25   3
  -2  -1   8 148083. 2259.54   2
   2  -1  -8 138190. 1941.64   2
   2   1  -8 142096. 2719.26   1
  -2   1   8 137975. 2005.85   2
   2  -1  -8 138351. 2601.75   1
   2   1  -8 142353. 2305.74   3
  -2   1   7 17911.4 913.102   1
  -2   1   7 14613.4 631.747   2
   2  -1  -7 17285.3 664.093   2
   2   1  -7 16667.9 928.719   1
   2  -1  -7 17705.0 815.062   3
  -2  -1   7 14924.4 852.917   1
   2   1  -7 20173.5 803.507   2
   2   1  -7 15685.7 758.394   3
  -2  -1   7 15802.3 719.791   2
   2  -1  -7 16801.8 901.421   1
   2   1  -6 11025.6 559.638   2
  -2  -1   6 8956.13 525.055   2
   2  -1  -6 9897.98 465.924   2
   2  -1  -6 11177.3 607.708   3
   2   1  -6 12574.7 772.088   1
  -2   1   6 11245.2 692.888   1
  -2   1   6 11225.2 509.599   2
  -2  -1   6 11170.7 716.420   1
   2   1  -6 11168.0 615.693   3
   2  -1  -6 11427.2 712.327   1
  -2  -1   5 109271. 1993.29   1
   2  -1  -5 115065. 1324.09   2
   2   1  -5 96434.1 1885.18   1
  -2   1   5 113784. 1388.56   2
  -2   1   5 105533. 1815.89   1
   2  -1  -5 107546. 1585.96   3
   2  -1  -5 103636. 1857.03   1
  -2  -1   5 109732. 1603.53   2
   2   1  -5 103338. 1480.00   2
   2   1  -4 108569. 1407.13   2
   2  -1  -4 110938. 1464.57   3
   2  -1  -4 108281. 1113.87   2
   2  -1  -4 108093. 1727.93   1
  -2  -1   4 109264. 1888.85   1
  -2  -1   4 112837. 1520.96   2
  -2   1   4 103760. 1150.88   2
  -2   1   4 110791. 1746.58   1
   2   1  -4 103702. 1839.80   1
  -2  -1   3 134008. 1932.55   1
   2  -1  -3 136333. 1010.57   2
   2   1  -3 135644. 1998.34   1
  -2   1   3 139421. 1836.64   1
   2  -1  -3 127722. 1742.72   1
  -2  -1   3 141068. 1541.37   2
   2   1  -3 125313. 1442.57   2
  -2   1   3 138108. 1099.61   2
   2  -1  -2 3144.46 355.073   1
  -2  -1   2 2892.97 375.723   1
   2   1  -2 3786.12 297.846   2
  -2   1   2 3620.75 333.267   1
   2   1  -2 3345.30 407.464   1
   2  -1  -1 1755.10 285.426   1
  -2  -1   1 2636.32 401.837   1
   2   1  -1 1932.66 346.974   1
  -2   1   1 2042.38 298.224   1
  -2  -1   0 4488.10 431.983   1
  -2   1   0 4641.79 338.244   1
   2   1   0 3806.81 394.902   1
   2  -1   0 3612.77 323.631   1
   2  -1   1 45913.7 614.614   2
  -2  -1  -1 45356.7 1158.13   1
  -2   1  -1 46567.3 983.354   1
   2  -1   1 43341.5 942.260   1
  -2  -1  -2 27448.7 975.802   1
  -2   1  -2 28667.0 853.652   1
   2  -1   2 27206.8 586.728   2
   2  -1   2 26344.5 816.733   1
   2   1   2 27077.3 966.381   1
  -2   1  -3 5194.23 476.240   1
   2  -1   3 5087.63 329.065   2
  -2   1  -3 4828.99 323.638   2
  -2  -1  -3 6210.22 595.696   1
   2  -1   3 5829.72 493.707   1
   2   1   3 5704.91 555.890   1
   2  -1   4 7185.13 556.191   1
  -2  -1  -4 6895.73 653.403   1
   2   1   4 7151.49 657.588   1
  -2   1  -4 6887.53 411.127   2
  -2   1  -4 6206.31 552.736   1
   2  -1   4 7682.12 436.726   2
   2  -1   5 8163.93 485.843   2
  -2   1  -5 8685.14 500.648   2
   2  -1   5 7390.74 586.237   1
   2   1   5 8256.44 682.734   1
  -2   1  -5 8559.52 666.789   1
  -2  -1  -5 8447.07 707.863   1
   2   1   5 8282.26 480.719   2
  -2   1  -6 29119.6 1213.99   1
   2  -1   6 28133.5 912.066   2
   2   1   6 29172.9 934.010   2
  -2   1  -6 27194.7 891.729   2
   2   1   6 30292.9 1256.57   1
  -2  -1  -6 29915.0 1296.65   1
   2  -1   6 30450.0 1175.11   1
   2   1   7 19065.8 1053.97   1
   2   1   7 20923.1 884.688   2
   2  -1   7 19555.0 1010.13   1
  -2   1  -7 17128.9 1017.88   1
  -2  -1  -7 17978.3 1106.60   1
   2  -1   7 18731.7 814.174   2
  -2   1  -7 17372.8 779.955   2
  -2   1  -8 17949.5 1088.27   1
   2  -1   8 19006.1 1034.09   1
  -2  -1  -8 19989.9 1224.59   1
  -2   1  -8 19816.4 884.037   2
  -2   1  -9 4201.24 646.166   1
  -2  -1  -9 4744.99 696.896   1
  -2   1  -9 4765.67 512.660   2
  -2  -1 -10 33069.4 1690.87   1
  -2   1 -10 33667.7 1663.01   1
  -2   1 -10 31588.0 1204.56   2
  -2   1 -11 206.179 468.849   1
  -2  -1 -11 1139.62 606.808   1
  -2  -1 -12 1002.84 608.052   1
  -2   1 -12 94.4013 614.867   1
  -2  -1 -13-466.820 564.442   1
  -2   1 -13 255.283 641.138   1
  -2  -1 -14 1881.67 761.060   1
  -2   1 -14 4977.79 986.066   1
  -2  -1 -15 4028.35 996.601   1
  -2   1 -15 3536.14 942.622   1
  -2   1 -16 8800.83 1274.41   1
  -2  -1 -16 12360.7 1429.91   1
  -2  -1 -17 4319.08 1105.96   1
  -2   1 -17 5382.24 1102.02   1
  -2   1 -18 686.879 969.482   1
  -2  -1 -18 1243.74 772.940   1
  -2   1 -19 4764.90 1190.68   1
  -2  -1 -19 2203.02 1056.26   1
  -2  -1 -20 2557.73 1308.36   1
  -2   1 -20 16.8024 934.512   1
  -2  -1 -21 9976.49 1732.88   1
  -2   1 -21 4178.77 1320.91   1
   2   2 -22 2112.68 1022.87   1
   2  -2 -22 3452.94 1338.36   1
   2   2 -21 181.745 881.705   1
   2   2 -21-734.565 637.010   2
   2  -2 -21 850.215 957.176   1
   2  -2 -20 2479.09 1039.28   1
   2   2 -20 1578.76 988.692   1
   2   2 -20 202.149 478.997   2
   2   2 -19 550.299 774.071   1
   2  -2 -19 1518.85 929.097   1
   2   2 -19 1268.24 539.762   2
   2   2 -18-354.227 533.410   2
   2   2 -18 846.208 755.960   1
   2  -2 -18 655.509 782.810   1
   2  -2 -17 856.032 765.754   1
   2   2 -17 1230.66 525.774   2
   2   2 -17-236.778 658.837   1
   2   2 -16 32164.3 1516.13   2
   2   2 -16 31722.6 1927.57   1
   2  -2 -16 34752.7 2139.54   1
   2  -2 -15 14382.7 1383.89   1
   2   2 -15 14639.6 1023.40   2
   2   2 -15 13068.8 1239.64   1
   2   2 -14 43059.4 1604.94   2
   2  -2 -14 48317.1 2212.84   1
  -2  -2  13 8126.99 846.499   1
   2   2 -13 7978.06 730.706   2
   2  -2 -13 8388.41 987.445   1
   2   2 -12 14884.4 910.440   2
  -2  -2  12 17184.2 1111.58   1
   2  -2 -12 17687.0 1223.62   1
   2   2 -11 7456.01 665.011   2
  -2  -2  11 6754.95 720.460   1
   2  -2 -11 6598.10 553.506   2
   2   2 -11 6628.73 679.094   3
   2  -2 -11 6873.63 785.777   1
   2   2 -10 8897.38 652.935   2
   2  -2 -10 7997.22 577.974   2
   2  -2 -10 7641.09 803.963   1
   2   2 -10 8794.58 695.926   3
  -2  -2  10 8931.53 829.435   1
  -2  -2   9 24136.7 1035.66   2
  -2   2   9 24406.4 1101.15   1
   2  -2  -9 28550.8 965.810   2
  -2  -2   9 24663.8 1168.53   1
   2   2  -9 30330.5 1111.51   2
  -2   2   9 25645.8 953.317   2
   2   2  -9 24958.6 1058.38   3
   2  -2  -8 87336.8 2032.79   1
  -2  -2   8 87326.2 1860.21   2
  -2  -2   8 87163.6 2078.58   1
   2  -2  -8 84301.2 1514.20   2
   2   2  -8 90272.9 1848.13   3
   2   2  -8 88842.9 2162.45   1
  -2   2   8 85121.2 1549.15   2
  -2   2   8 85730.4 1908.72   1
  -2   2   8 85133.3 1710.82   3
   2   2  -7 87206.3 1669.71   2
  -2  -2   7 102265. 2170.61   1
   2  -2  -7 103695. 1877.77   3
  -2  -2   7 85594.0 1741.91   2
   2   2  -7 102215. 2186.43   1
   2   2  -7 95354.6 1769.71   3
   2  -2  -7 95670.0 1476.36   2
  -2   2   7 102289. 1981.05   1
  -2   2   7 97845.9 1503.07   2
  -2   2   7 96073.6 1697.98   3
   2  -2  -7 99456.0 2036.12   1
   2   2  -6 26645.5 898.996   2
   2  -2  -6 26950.2 1022.13   1
   2   2  -6 27697.5 1135.78   1
  -2  -2   6 25582.9 919.496   2
   2  -2  -6 24253.6 682.663   2
  -2   2   6 27350.2 724.756   2
  -2   2   6 29061.1 1019.73   1
   2  -2  -6 27904.3 925.164   3
  -2  -2   6 26858.7 1108.61   1
   2  -2  -5-74.6064 158.390   2
  -2  -2   5-330.659 379.513   1
  -2   2   5 364.763 272.894   1
   2  -2  -5-2.29265 281.554   1
  -2  -2   5-136.676 260.224   2
  -2   2   5 137.818 153.889   2
   2   2  -5 59.2091 244.875   2
   2   2  -5 375.565 338.800   1
   2  -2  -5-69.4586 215.903   3
   2  -2  -4 28598.7 764.693   3
  -2  -2   4 29708.9 1042.60   1
   2   2  -4 28510.6 852.584   2
   2  -2  -4 28508.6 902.288   1
  -2  -2   4 32059.2 899.223   2
  -2   2   4 30315.1 578.497   2
  -2   2   4 29867.0 895.692   1
   2   2  -4 26910.2 1024.41   1
  -2   2   3 14393.6 590.494   1
   2  -2  -3 13516.5 478.848   3
   2  -2  -3 14373.8 590.068   1
  -2   2   3 14463.9 323.652   2
  -2  -2   3 14899.4 769.758   1
   2   2  -3 14310.9 753.352   1
  -2  -2   3 14473.0 601.756   2
   2   2  -3 15686.1 625.378   2
  -2   2   2 508.964 198.422   1
   2  -2  -2 662.952 206.676   1
  -2  -2   2 403.651 321.103   1
   2   2  -2 671.150 289.270   1
   2   2  -2 1200.60 277.835   2
  -2   2   1 19999.0 566.723   1
  -2  -2   1 19400.5 811.309   1
   2   2  -1 18672.4 783.255   1
   2  -2  -1 20058.0 592.158   1
   2   2   0 1549.67 353.738   1
  -2   2   0 1796.08 227.988   1
  -2  -2   0 1734.76 404.371   1
   2  -2   0 1780.46 246.624   1
  -2  -2  -1 3998.87 476.477   1
  -2   2  -1 3750.53 202.566   2
   2   2   1 2816.47 436.508   1
  -2   2  -1 4313.43 313.167   1
   2  -2   1 3445.15 206.493   2
   2  -2   1 4469.49 326.883   1
   2  -2   2 107441. 1187.54   2
  -2  -2  -2 113026. 2032.42   1
   2  -2   2 116171. 1506.95   1
  -2   2  -2 117551. 1524.50   1
  -2   2  -2 103557. 1126.64   2
   2   2   2 114509. 2022.48   1
  -2   2  -3 37955.1 791.939   2
   2  -2   3 35936.2 937.337   1
   2   2   3 35481.3 1220.68   1
  -2   2  -3 35043.9 978.354   1
   2   2   4 15105.2 885.868   1
  -2   2  -4 15232.7 736.086   1
  -2   2  -4 13478.0 555.103   2
   2  -2   4 15360.9 686.322   1
   2  -2   4 13568.9 560.253   2
  -2  -2  -4 15435.8 916.408   1
  -2  -2  -5 22656.1 1142.79   1
   2  -2   5 20164.6 740.264   2
  -2   2  -5 20801.4 742.929   2
   2  -2   5 22575.4 928.854   1
   2   2   5 22157.7 1081.72   1
  -2   2  -5 19914.6 902.820   1
   2   2   6 32299.6 991.356   2
  -2   2  -6 28907.9 935.214   2
   2  -2   6 31161.8 1116.11   1
   2   2   6 32549.1 1358.88   1
  -2   2  -6 29570.0 1173.78   1
  -2  -2  -6 33475.4 1435.49   1
  -2  -2  -7 898.642 440.762   1
   2  -2   7 770.139 294.846   2
   2  -2   7 1016.99 334.475   1
  -2   2  -7 1038.20 286.004   2
   2   2   7 933.569 261.550   2
   2   2   7 374.681 414.885   1
  -2   2  -7 1364.28 381.905   1
  -2  -2  -8 88010.8 2518.87   1
   2  -2   8 87057.1 2071.30   1
  -2   2  -8 84535.3 2254.96   1
  -2   2  -8 82537.8 1752.98   2
  -2   2  -9 366.155 421.213   1
  -2  -2  -9 671.680 497.850   1
  -2   2  -9 753.871 331.037   2
  -2  -2 -10 73260.2 2566.32   1
  -2   2 -10 72527.1 2326.31   1
  -2   2 -11 27318.9 1212.54   2
  -2   2 -11 24980.5 1477.26   1
  -2  -2 -11 26913.3 1688.22   1
  -2   2 -12 14455.3 942.364   2
  -2  -2 -12 15303.3 1338.52   1
  -2   2 -12 14251.9 1241.39   1
  -2   2 -13 1321.96 424.073   2
  -2  -2 -13 1266.29 690.525   1
  -2   2 -13 702.920 550.668   1
  -2   2 -14 2286.89 572.076   2
  -2   2 -14 1968.66 809.200   1
  -2  -2 -14 2389.02 838.891   1
  -2   2 -15 4897.03 932.546   1
  -2  -2 -15 5157.60 983.627   1
  -2  -2 -16 3516.97 912.602   1
  -2   2 -16 3732.15 996.580   1
  -2  -2 -17 1185.28 854.900   1
  -2   2 -17 250.597 768.181   1
  -2  -2 -18 48521.4 2884.24   1
  -2   2 -18 52990.8 2906.46   1
  -2   2 -19 1673.18 942.086   1
  -2  -2 -19 1621.28 977.022   1
  -2   2 -20 9695.66 1538.91   1
  -2  -2 -20 9927.27 1671.44   1
  -2   2 -21 1144.72 1179.97   1
  -2  -2 -21 4710.44 1452.13   1
   2   3 -22 4881.35 953.443   2
   2   3 -22 3626.06 1196.15   1
   2  -3 -22 3303.22 1138.91   1
   2   3 -21 1475.11 669.966   2
   2   3 -21 1145.03 994.063   1
   2  -3 -21-135.189 982.965   1
   2   3 -20 751.913 574.258   2
   2   3 -20 464.390 766.312   1
   2  -3 -20-54.2661 852.524   1
   2   3 -19 1979.94 637.033   2
   2   3 -19 1450.44 795.133   1
   2  -3 -19 421.284 832.245   1
   2   3 -18 17462.1 1654.34   1
   2   3 -18 15376.4 1198.28   2
   2  -3 -18 17153.2 1719.97   1
   2   3 -17 6422.34 1067.41   1
   2   3 -17 4871.51 718.670   2
   2  -3 -17 5838.87 1080.74   1
   2   3 -16 29027.6 1851.39   1
   2  -3 -16 32629.9 2056.55   1
   2   3 -16 29976.5 1528.13   2
   2   3 -15 326.882 444.289   2
   2   3 -15 1247.43 519.640   1
   2  -3 -15 599.854 602.343   1
   2  -3 -14 6073.26 948.802   1
   2   3 -14 8411.79 769.489   2
  -2  -3  14 7107.80 835.838   1
   2   3 -13 5875.73 651.653   2
   2  -3 -13 4635.66 795.278   1
  -2  -3  13 4161.40 631.537   1
   2   3 -12 4363.98 567.993   2
   2   3 -12 4189.69 576.929   3
   2  -3 -12 4330.70 740.170   1
  -2  -3  12 4970.03 676.004   1
   2  -3 -11 22470.4 1308.19   1
   2   3 -11 23006.8 1082.47   2
  -2  -3  11 24304.6 1293.55   1
   2   3 -11 21462.6 1118.99   3
  -2  -3  10-79.4999 400.935   1
  -2   3  10 640.296 299.339   2
   2  -3 -10 267.904 389.465   1
   2   3 -10-74.2352 295.960   2
   2   3 -10 410.240 318.161   3
  -2   3   9 12753.8 667.058   2
  -2  -3   9 14125.8 925.850   1
   2  -3  -9 13026.6 933.155   1
   2   3  -9 13919.8 789.242   2
   2   3  -9 12200.3 758.062   3
   2  -3  -8 22006.1 1063.14   1
  -2   3   8 23598.3 814.160   2
   2   3  -8 24437.2 1203.80   1
   2   3  -8 24038.6 987.536   3
   2  -3  -8 26422.8 1193.71   1
  -2  -3   8 23971.4 1152.39   1
  -2   3   8 23209.5 919.671   3
   2   3  -8 23615.1 994.327   2
   2   3  -7 6617.27 560.162   2
   2  -3  -7 6204.22 576.390   1
  -2  -3   7 6721.44 615.970   2
  -2   3   7 6923.10 445.511   2
  -2   3   7 7069.42 563.925   1
   2   3  -7 5822.00 618.081   1
  -2   3   7 7027.17 507.418   3
  -2  -3   7 5903.63 614.541   1
   2   3  -6-36.3797 376.192   1
  -2  -3   6-181.461 358.915   1
  -2   3   6 98.8953 162.072   2
   2   3  -6-93.7413 311.158   2
  -2   3   6 341.223 248.074   3
  -2   3   6 284.720 246.412   1
  -2  -3   6 12.0229 303.452   2
   2  -3  -6 159.667 273.858   1
  -2   3   5 2065.55 296.398   3
  -2   3   5 1383.49 295.518   1
  -2  -3   5 2027.62 448.877   1
  -2  -3   5 1589.26 347.207   2
  -2   3   5 1861.51 224.815   2
   2  -3  -5 1468.88 332.057   1
   2  -3  -5 1260.85 270.605   3
   2   3  -5 1744.39 430.570   1
   2   3  -5 2092.51 384.917   2
  -2   3   4 3392.17 343.960   1
  -2   3   4 3477.51 233.315   2
   2  -3  -4 4093.84 395.362   1
   2   3  -4 2165.82 374.142   2
  -2  -3   4 2063.65 417.830   1
   2  -3  -4 3507.66 332.053   3
   2   3  -4 2985.28 471.419   1
  -2  -3   4 3479.19 419.235   2
   2  -3  -3 63156.6 1176.60   1
  -2   3   3 66094.4 1123.78   1
   2  -3  -3 65106.6 992.503   3
   2  -3  -2 4843.62 263.881   3
  -2   3   2 5444.73 309.991   1
   2  -3  -2 4781.07 340.237   1
   2   3  -2 4888.44 538.337   1
   2   3  -1 14944.2 780.982   1
  -2   3   1 18336.5 469.608   1
  -2  -3   1 14165.6 756.905   1
   2  -3  -1 17725.3 491.811   1
  -2   3   0 44056.4 584.888   2
   2  -3   0 42886.2 673.383   1
   2   3   0 44036.3 1253.81   1
  -2   3   0 43056.0 659.410   1
  -2  -3   0 45026.8 1274.70   1
   2  -3   1 34477.5 667.855   2
   2   3   1 35378.9 1174.57   1
   2  -3   1 37083.0 668.062   1
  -2  -3  -1 36053.1 1197.95   1
  -2   3  -1 36959.0 621.012   2
  -2   3  -2 22615.1 621.213   1
  -2   3  -2 23443.8 579.130   2
   2  -3   2 25548.8 629.508   1
   2   3   2 27321.8 1094.16   1
  -2  -3  -2 26971.2 1086.46   1
   2  -3   2 22612.9 621.523   2
  -2   3  -3 43441.7 887.973   2
  -2   3  -3 50744.7 1072.66   1
   2  -3   3 48004.0 973.954   1
   2  -3   3 47090.9 974.469   2
   2   3   3 52371.2 1535.25   1
  -2  -3  -3 40443.8 1367.66   1
  -2   3  -4 258751. 2349.09   2
  -2  -3  -4 255307. 3589.74   1
   2   3   4 247041. 3413.22   1
   2  -3   4 247755. 2489.97   1
  -2   3  -4 242551. 2636.04   1
  -2   3  -5 28760.4 1044.01   1
  -2  -3  -5 31093.3 1401.82   1
   2  -3   5 29420.7 933.536   2
   2  -3   5 28161.3 927.774   1
   2   3   5 28832.6 1285.66   1
   2  -3   6 472.071 279.073   2
  -2   3  -6 430.503 294.349   2
  -2  -3  -6 1218.28 457.383   1
   2  -3   6 894.567 293.012   1
  -2   3  -6 485.202 340.645   1
   2   3   6 899.029 464.523   1
  -2   3  -7 1977.56 354.727   2
   2  -3   7 1929.21 394.019   2
  -2   3  -7 2105.52 365.395   1
  -2  -3  -7 1200.40 462.975   1
   2   3   7 3561.94 680.399   1
  -2   3  -7 3094.21 514.835   1
  -2  -3  -8 2812.28 631.761   1
  -2   3  -8 1876.46 434.069   1
  -2   3  -8 3120.66 428.610   2
  -2   3  -8 2463.62 430.646   1
  -2   3  -9 15169.6 847.344   2
  -2  -3  -9 17347.0 1241.20   1
  -2   3  -9 14309.0 1008.27   1
  -2   3  -9 18607.1 961.317   1
  -2  -3 -10 1174.38 581.200   1
  -2   3 -10 1643.16 399.105   2
  -2   3 -10 29.8067 469.761   1
  -2   3 -11 4634.54 730.730   1
  -2   3 -11 2886.41 476.330   2
  -2  -3 -11 4679.54 861.381   1
  -2   3 -12 7466.68 946.136   1
  -2  -3 -12 8744.11 1082.54   1
  -2   3 -12 8389.27 778.004   2
  -2   3 -13 516.007 431.550   2
  -2  -3 -13 529.037 734.812   1
  -2   3 -13 248.537 574.486   1
  -2  -3 -14 2071.75 868.346   1
  -2   3 -14 1648.70 695.266   1
  -2   3 -14 1944.21 553.642   2
  -2   3 -15 10727.9 977.219   2
  -2  -3 -15 11617.2 1374.22   1
  -2   3 -15 10602.9 1255.49   1
  -2   3 -16 2120.24 566.554   2
  -2  -3 -16 3876.78 974.280   1
  -2   3 -16 3155.01 938.544   1
  -2  -3 -17-816.941 914.752   1
  -2   3 -17-9.93572 715.104   1
  -2   3 -18 12297.8 1501.84   1
  -2  -3 -18 9233.62 1494.36   1
  -2  -3 -19 4532.74 1264.92   1
  -2   3 -19 2512.53 1057.07   1
  -2   3 -20 1226.28 1023.26   1
  -2  -3 -20 822.664 1003.66   1
  -2  -3 -21-470.964 1096.61   1
  -2   3 -21 677.036 1093.35   1
   2   4 -22 5665.34 1023.44   2
   2   4 -22 2177.41 1019.95   1
   2   4 -21 12531.6 1266.38   2
   2   4 -21 10116.8 1575.04   1
   2   4 -20 596.472 550.720   2
   2   4 -20 2295.33 966.969   1
   2  -4 -20 2736.19 1054.66   1
   2  -4 -19 12239.2 1562.81   1
   2   4 -19 12794.1 1499.78   1
   2   4 -18 3857.65 955.776   1
   2  -4 -18 4331.42 1006.00   1
   2   4 -18 4478.72 788.753   2
   2  -4 -17 15654.1 1565.17   1
   2   4 -17 15661.8 1216.23   2
   2   4 -17 16127.2 1506.42   1
   2   4 -16 25457.0 1427.27   2
   2  -4 -16 21748.2 1711.61   1
   2   4 -16 20086.0 1569.09   1
  -2  -4  15 12552.6 1100.21   1
   2   4 -15 13986.1 1041.90   2
   2  -4 -15 13195.7 1357.85   1
   2   4 -14 36212.2 1538.35   2
  -2  -4  14 33903.5 1666.20   1
   2  -4 -14 34857.3 1942.31   1
   2  -4 -13 6441.31 952.247   1
   2   4 -13 4694.22 621.814   2
  -2  -4  13 5730.34 727.021   1
   2   4 -13 5359.91 698.613   3
  -2  -4  12 4330.98 671.252   1
   2   4 -12 4173.71 557.295   2
   2   4 -12 4056.87 591.665   3
   2  -4 -12 4011.10 745.184   1
  -2  -4  11 1338.31 431.188   1
   2  -4 -11 568.708 436.583   1
   2   4 -11 1296.59 412.476   2
   2   4 -11 808.418 417.977   3
   2   4 -10 270.137 294.443   2
   2   4 -10 855.617 347.685   3
   2  -4 -10 1054.77 495.063   1
  -2  -4  10 807.229 410.281   1
   2   4  -9 10948.7 777.211   2
   2  -4  -9 10647.7 861.438   1
  -2  -4   9 10347.9 801.835   1
  -2   4   9 9928.48 591.296   2
   2   4  -9 9649.21 689.621   3
   2  -4  -8 485.253 345.714   1
   2   4  -8 261.688 342.514   2
  -2  -4   8 429.418 390.653   1
   2  -4  -8-137.906 345.069   1
   2   4  -8 364.673 316.229   1
   2   4  -8 57.0527 271.960   3
  -2   4   8 222.553 253.618   3
  -2   4   8-50.0643 221.464   2
  -2  -4   7 925.370 376.377   2
   2  -4  -7 536.947 304.000   1
  -2  -4   7 1216.42 421.233   1
   2   4  -7 933.612 385.186   1
   2  -4  -7 563.501 362.222   1
  -2   4   7 1123.79 249.651   2
   2   4  -7 271.132 334.234   2
  -2   4   7 999.019 311.761   3
   2   4  -6 20556.3 1070.69   1
   2   4  -6 16255.9 838.437   2
   2  -4  -6 18356.1 870.408   1
  -2   4   6 17730.1 611.116   2
  -2   4   6 18171.4 731.082   3
  -2  -4   6 19132.2 1018.01   1
  -2  -4   6 19415.4 940.765   2
   2  -4  -6 18575.0 840.345   1
   2  -4  -5-257.998 269.230   1
  -2   4   5 48.5063 157.204   2
   2   4  -5 243.951 316.992   2
   2   4  -5-112.198 354.284   1
  -2  -4   5 245.667 345.556   1
  -2  -4   5 37.5393 304.729   2
  -2   4   5-402.681 207.292   3
   2  -4  -5 239.298 251.411   1
  -2  -4   4 61100.6 1594.93   1
   2  -4  -4 60205.9 1219.89   1
  -2   4   4 61776.8 1071.92   3
   2   4  -4 65218.8 1706.87   1
  -2   4   4 61143.3 1159.07   1
   2   4  -4 59782.4 1453.15   2
  -2   4   3 2634.22 256.516   1
  -2  -4   3 3023.58 470.722   1
   2   4  -3 2273.93 392.124   2
   2  -4  -3 2446.68 276.054   1
  -2   4   2 2839.55 221.581   1
   2   4  -2 2677.43 463.001   1
   2  -4  -2 2621.99 213.603   3
  -2  -4   2 2700.15 465.722   1
   2  -4  -2 2451.56 254.519   1
  -2   4   1 3148.47 231.562   2
   2  -4  -1 3197.83 173.825   3
   2   4  -1 2645.58 410.364   1
   2  -4  -1 2856.10 215.051   1
  -2  -4   1 3247.34 471.475   1
  -2   4   1 3331.80 191.606   1
   2   4   0 1718.25 447.934   1
  -2   4   0 974.491 167.401   2
  -2  -4   0 852.808 380.786   1
  -2   4  -1 26671.6 633.565   2
   2  -4   1 27588.5 692.214   2
   2   4   1 26958.0 1071.61   1
  -2  -4  -1 27653.3 1123.05   1
   2  -4   2 71118.9 838.082   1
  -2   4  -2 73978.7 1137.43   2
   2   4   2 73100.1 1812.88   1
  -2  -4  -2 70754.6 1792.87   1
   2  -4   3 21795.1 758.516   2
  -2   4  -3 21668.3 684.032   2
  -2  -4  -3 19659.1 1025.59   1
   2  -4   3 21841.1 582.139   1
   2   4   3 21088.4 1071.53   1
  -2   4  -3 21222.9 647.443   1
  -2   4  -4 43466.2 879.095   1
  -2   4  -4 44741.2 1078.49   1
   2   4   4 43718.5 1547.86   1
  -2  -4  -4 41530.3 1540.16   1
  -2   4  -5 14950.3 737.104   1
   2   4   5 14780.5 973.430   1
  -2   4  -5 13978.2 589.817   1
  -2  -4  -5 13539.9 987.488   1
  -2   4  -5 13430.8 645.820   2
   2  -4   5 14375.5 714.756   2
   2  -4   6 614.568 313.252   2
  -2   4  -6 226.783 236.489   1
  -2   4  -6 264.518 234.068   2
   2   4   6 363.845 452.394   1
  -2   4  -6 218.273 314.590   1
  -2  -4  -6 186.031 411.859   1
   2  -4   7 107.205 301.122   2
  -2   4  -7 726.053 275.388   1
  -2   4  -7 323.136 251.577   2
  -2  -4  -7 351.183 436.706   1
  -2   4  -7 326.761 343.812   1
   2  -4   7 114.828 210.341   3
  -2   4  -8 60889.6 1576.52   1
  -2   4  -8 59911.4 1796.52   1
   2  -4   8 57765.9 1399.31   3
  -2   4  -8 56583.2 1490.60   2
  -2  -4  -9 30.4326 529.691   1
   2  -4   9 216.299 264.037   3
  -2   4  -9 497.390 362.233   1
  -2   4  -9-98.9969 354.337   1
  -2   4  -9 226.640 289.583   2
  -2   4 -10 37248.0 1638.46   1
  -2  -4 -10 37643.4 1934.19   1
  -2   4 -10 37144.1 1353.17   2
  -2  -4 -11 111.832 602.134   1
  -2   4 -11-293.709 297.240   2
  -2   4 -11 311.571 493.558   1
  -2   4 -12 37134.7 1531.64   2
  -2   4 -12 35734.4 1777.49   1
  -2  -4 -12 31476.7 1920.07   1
  -2   4 -13 1002.10 408.155   2
  -2   4 -13 981.767 510.861   1
  -2  -4 -13 436.586 645.117   1
  -2   4 -14-391.637 400.185   2
  -2   4 -14-401.332 626.138   1
  -2  -4 -14-96.2520 743.268   1
  -2  -4 -15 458.558 797.838   1
  -2   4 -15 1088.19 501.333   2
  -2   4 -15 315.007 652.937   1
  -2   4 -16 13871.7 1121.63   2
  -2  -4 -16 13830.1 1642.56   1
  -2   4 -16 12476.8 1415.95   1
  -2   4 -17 5745.58 844.731   2
  -2   4 -17 6372.37 1189.61   1
  -2  -4 -17 4424.47 1141.33   1
  -2  -4 -18 8147.39 1447.57   1
  -2   4 -18 6186.94 865.780   2
  -2   4 -18 7472.74 1280.01   1
  -2  -4 -19 6189.05 1342.86   1
  -2   4 -19 9135.72 1498.93   1
  -2   4 -20 1047.10 885.773   1
  -2  -4 -20 1192.61 1200.16   1
  -2   4 -21 2250.30 1081.15   1
   2   5 -22 552.563 1051.77   1
   2   5 -21 1923.25 772.004   2
   2   5 -21 356.888 924.304   1
   2  -5 -21 1852.05 1182.26   1
   2   5 -20 1104.89 567.953   2
   2   5 -20-495.384 815.995   1
   2  -5 -20 296.102 944.282   1
   2   5 -19 4275.46 775.881   2
   2  -5 -19 6513.16 1318.94   1
   2   5 -19 4079.89 1014.83   1
   2   5 -18 7862.00 896.670   2
   2  -5 -18 8476.43 1328.10   1
   2   5 -18 8527.22 1222.97   1
   2  -5 -17 15797.1 1594.85   1
   2   5 -17 17730.0 1552.02   1
   2   5 -17 20945.7 1376.12   2
   2  -5 -16 2972.63 774.564   1
   2   5 -16 4033.00 709.435   2
   2  -5 -15 37040.9 2122.72   1
  -2  -5  15 36601.6 1760.48   1
   2   5 -14 1910.84 549.737   2
  -2  -5  14 1778.61 586.692   1
   2  -5 -14 1770.08 717.558   1
   2  -5 -13 26285.1 1629.43   1
   2   5 -13 24018.0 1307.64   3
  -2  -5  13 22622.4 1341.13   1
   2   5 -13 23426.3 1231.91   2
   2   5 -12 301.537 382.973   2
  -2  -5  12 74.7681 414.683   1
   2  -5 -12-397.883 536.675   1
   2   5 -12 1.69222 346.063   3
   2  -5 -11 67500.8 2355.32   1
  -2  -5  11 65757.5 2083.61   1
   2   5 -11 66711.6 1878.52   3
   2  -5 -10 11603.1 1017.03   1
   2   5 -10 11568.0 799.008   3
  -2  -5  10 13226.4 964.529   1
   2  -5  -9 25055.4 1317.25   1
   2   5  -9 27035.1 1190.56   2
  -2   5   9 20089.5 838.933   2
   2   5  -9 22043.9 995.210   3
  -2  -5   9 20206.0 1129.62   1
   2   5  -8 18534.0 995.108   2
   2  -5  -8 18879.3 1081.54   1
  -2   5   8 22420.3 817.651   2
  -2   5   8 18817.0 870.795   3
   2  -5  -8 20401.0 1014.58   1
  -2  -5   8 21762.7 1149.65   1
   2   5  -7 10481.9 833.471   1
   2  -5  -7 11412.7 726.032   1
   2  -5  -7 10261.6 770.766   1
  -2   5   7 11121.6 563.326   2
  -2  -5   7 11501.9 862.817   1
  -2   5   7 10724.0 621.679   3
   2   5  -7 11912.0 775.118   2
   2   5  -6 7230.73 635.610   2
   2  -5  -6 7296.66 621.326   1
   2   5  -6 6709.97 675.944   1
  -2   5   6 6628.23 474.406   3
  -2  -5   6 7372.54 653.719   2
   2  -5  -6 6950.48 550.333   1
  -2  -5   6 6620.98 634.625   1
  -2  -5   5 3089.50 528.979   1
   2   5  -5 3526.65 512.777   1
   2  -5  -5 3598.24 399.105   1
   2  -5  -5 3625.83 452.436   1
  -2   5   5 3507.09 341.826   3
  -2  -5   5 3005.96 471.351   2
   2   5  -5 4547.52 566.870   2
  -2  -5   4 3979.22 540.470   1
   2  -5  -4 2552.49 295.499   1
   2  -5  -4 3528.81 384.098   1
  -2   5   4 3280.89 284.980   3
   2   5  -4 3340.85 490.123   1
   2   5  -4 4246.97 497.215   2
  -2   5   3 4954.37 295.634   3
   2  -5  -3 6158.93 385.617   1
  -2  -5   3 6000.52 577.864   1
   2   5  -3 5566.52 573.847   2
   2  -5  -3 6608.69 440.432   1
   2   5  -3 6860.94 618.558   1
   2   5  -2 18549.3 923.556   1
  -2  -5   2 15530.8 876.504   1
   2  -5  -2 17757.5 546.629   1
   2  -5  -2 16660.6 498.840   1
   2   5  -1 78463.3 1828.58   1
  -2  -5   1 81868.5 1871.47   1
   2  -5  -1 78887.9 829.790   1
   2   5   0 12544.5 810.051   1
  -2  -5   0 13566.4 830.593   1
  -2   5  -1 13028.6 531.529   2
   2   5   1 13813.2 816.223   1
  -2  -5  -1 13195.4 837.632   1
   2  -5   1 12295.1 537.686   2
  -2   5  -2 4918.26 387.786   2
   2  -5   2 4184.97 372.773   2
   2   5   2 5631.89 603.856   1
  -2  -5  -2 5116.34 589.021   1
   2  -5   3 120699. 1839.10   2
   2   5   3 118401. 2502.12   1
  -2   5  -3 115378. 1177.63   1
  -2   5  -3 116782. 1359.14   1
   2  -5   3 113776. 988.836   3
  -2   5  -3 120135. 1707.08   2
  -2   5  -4 42617.2 877.447   1
  -2  -5  -4 44780.5 1630.19   1
   2   5   4 43249.4 1585.92   1
   2  -5   4 43198.2 757.628   3
  -2   5  -4 41028.8 1063.01   2
  -2   5  -4 43061.8 1007.37   1
   2  -5   5 26247.1 988.645   2
  -2   5  -5 28604.7 956.350   2
   2   5   5 32915.9 1467.53   1
  -2   5  -5 31542.5 989.256   1
   2  -5   5 30957.3 745.817   3
  -2   5  -5 29213.7 832.985   1
  -2  -5  -5 31064.0 1468.60   1
   2  -5   6 5022.26 385.446   3
  -2   5  -6 5939.42 514.617   1
  -2   5  -6 5997.49 488.939   2
  -2   5  -6 5222.52 429.400   1
  -2  -5  -6 5980.58 732.439   1
   2  -5   6 5354.54 515.512   2
  -2   5  -7 111182. 2213.84   1
  -2   5  -7 112563. 1973.75   1
  -2  -5  -7 107744. 2908.58   1
   2  -5   7 113116. 1716.41   3
  -2   5  -8 30448.2 1142.44   2
  -2   5  -8 30478.9 1279.47   1
  -2   5  -8 31726.3 1150.05   1
   2  -5   8 31684.9 1001.46   3
  -2  -5  -8 30817.7 1662.31   1
   2  -5   9 36985.4 1171.12   3
  -2   5  -9 36379.1 1310.25   2
  -2   5  -9 39294.6 1371.16   1
  -2   5  -9 40101.9 1565.31   1
  -2  -5  -9 34354.8 1818.18   1
  -2   5 -10 599.103 341.149   2
  -2   5 -10 386.498 392.507   1
  -2  -5 -10 979.448 642.699   1
  -2   5 -11 16902.6 1186.27   1
  -2   5 -11 16280.6 988.841   2
  -2  -5 -11 19474.1 1535.38   1
  -2   5 -12 677.789 444.437   2
  -2   5 -12-358.986 528.680   1
  -2  -5 -12-858.958 574.557   1
  -2   5 -13 2958.78 582.419   2
  -2   5 -13 3911.98 833.510   1
  -2  -5 -13 1435.86 747.752   1
  -2   5 -14 19184.9 1464.47   1
  -2   5 -14 17226.5 1152.63   2
  -2  -5 -14 16642.7 1636.33   1
  -2   5 -15-484.278 421.278   2
  -2   5 -15 313.185 614.571   1
  -2  -5 -15-185.317 746.604   1
  -2  -5 -16 27164.7 2153.55   1
  -2   5 -16 27155.4 1912.53   1
  -2   5 -17 5820.07 860.330   2
  -2  -5 -17 7743.79 1392.15   1
  -2   5 -17 6286.99 1108.12   1
  -2   5 -18 921.216 573.221   2
  -2  -5 -18 618.666 905.790   1
  -2   5 -18 2583.46 880.118   1
  -2   5 -19 1532.60 583.870   2
  -2   5 -19 794.328 826.947   1
  -2  -5 -19 2527.56 1162.63   1
  -2   5 -20 1943.64 1070.28   1
  -2  -5 -20 293.931 1059.59   1
  -2   5 -21 2500.33 1143.30   1
   2   6 -22-1629.20 1125.42   1
   2   6 -21 985.409 686.443   2
   2   6 -21 123.172 969.734   1
   2  -6 -21 2017.58 1191.17   1
   2   6 -20 3282.36 757.784   2
   2   6 -20 1974.29 917.259   1
   2  -6 -20 2125.83 922.343   1
   2   6 -19-824.012 645.598   2
   2  -6 -19 1990.02 874.109   1
   2   6 -19 786.980 831.586   1
   2   6 -18 23477.6 1512.43   2
   2   6 -18 20797.2 1757.29   1
   2  -6 -18 18124.9 1817.53   1
   2   6 -17 8374.59 947.910   2
   2  -6 -17 5852.60 1133.62   1
   2   6 -17 7823.44 1132.34   1
   2   6 -16 951.386 553.614   2
  -2  -6  16 482.659 482.865   1
   2  -6 -16 36.5824 719.124   1
   2   6 -15 2762.28 600.676   2
   2  -6 -15 2267.27 881.259   1
  -2  -6  15 3103.42 702.130   1
   2  -6 -14 17446.6 1496.17   1
  -2  -6  14 16570.0 1231.54   1
   2   6 -14 17532.1 1152.90   2
   2   6 -13 304.555 392.675   2
   2   6 -13 1173.99 509.128   3
   2  -6 -13 572.955 582.710   1
  -2  -6  13-318.438 490.311   1
   2  -6 -12 1270.14 582.319   1
  -2  -6  12 1654.04 566.108   1
   2   6 -12 488.355 430.567   2
   2   6 -12 1075.46 437.211   3
   2   6 -11 95.5696 374.186   2
  -2  -6  11-171.993 452.017   1
   2  -6 -11 766.612 440.405   1
   2   6 -11 180.301 324.828   3
   2   6 -10 4041.46 514.228   3
   2  -6 -10 3628.97 671.571   1
   2   6 -10 2571.42 499.213   2
  -2  -6  10 3950.92 599.835   1
   2   6  -9 24384.1 1205.06   2
  -2   6   9 21961.6 895.391   2
   2  -6  -9 22255.0 1233.05   1
  -2  -6   9 23149.8 1204.87   1
   2   6  -9 20641.1 980.258   3
   2   6  -8 6052.17 618.693   2
  -2   6   8 6907.40 576.759   3
  -2   6   8 6831.47 507.527   2
   2  -6  -8 7085.27 712.535   1
  -2  -6   8 7221.14 703.292   1
   2  -6  -8 6962.63 637.373   1
   2   6  -7 6142.61 704.549   1
   2  -6  -7 6724.74 657.317   1
   2  -6  -7 6010.47 533.155   1
   2   6  -7 7677.88 722.289   2
  -2   6   7 6103.32 499.918   3
  -2  -6   7 6381.05 671.137   1
   2  -6  -6 96104.1 1845.62   1
  -2  -6   6 98932.6 2241.77   1
   2  -6  -6 93662.1 2027.35   1
  -2   6   6 95811.8 1658.28   3
   2   6  -6 93707.5 2316.22   1
   2   6  -6 89107.3 2080.64   2
  -2   6   5 15775.5 645.631   3
   2  -6  -5 16491.8 815.518   1
   2   6  -5 16136.1 960.538   1
   2  -6  -5 14607.3 690.418   1
  -2  -6   5 16989.9 953.996   1
  -2   6   4 5927.73 391.036   3
   2   6  -4 4977.01 596.307   2
   2   6  -4 4983.50 548.399   1
   2  -6  -4 5124.34 389.936   1
   2  -6  -4 5581.97 469.038   1
  -2  -6   4 4578.45 593.088   1
   2  -6  -3 5441.77 353.958   1
   2   6  -3 5243.44 588.100   1
   2  -6  -3 5367.03 422.282   1
  -2   6   3 5780.95 334.685   3
  -2  -6   3 5123.50 571.406   1
   2   6  -3 5993.98 590.792   2
   2  -6  -2 5368.77 297.284   1
  -2   6   2 4825.44 250.534   3
   2  -6  -2 5468.62 341.853   1
  -2  -6   2 5387.39 582.556   1
   2  -6  -1 438.841 93.3683   1
   2   6  -1 966.519 407.068   1
  -2  -6   1 458.539 357.895   1
   2  -6  -1 737.395 134.525   1
  -2  -6   0 21215.8 1039.72   1
  -2   6   0 18815.5 668.386   2
   2   6   0 19346.0 1001.94   1
  -2  -6  -1 61438.1 1762.94   1
   2   6   1 67761.9 1818.10   1
   2   6   2 64646.7 1867.68   1
  -2  -6  -2 66575.2 1896.49   1
  -2   6  -2 60121.8 1235.03   2
   2  -6   2 63280.5 1331.68   2
  -2  -6  -3 29786.5 1337.11   1
  -2   6  -3 26916.4 571.104   1
  -2   6  -3 27510.5 617.837   1
   2   6   3 27367.6 1299.69   1
   2  -6   3 27046.9 965.588   2
  -2  -6  -4 41268.0 1617.92   1
   2   6   4 42306.0 1615.86   1
   2  -6   4 44243.7 1292.23   2
  -2   6  -4 43910.4 953.460   1
  -2   6  -4 45951.1 912.161   1
  -2   6  -4 44002.3 1181.12   2
  -2   6  -5 33322.2 1077.58   2
  -2  -6  -5 33047.1 1528.32   1
  -2   6  -5 30660.6 939.290   1
  -2   6  -5 35451.7 912.902   1
   2   6   5 32689.7 1499.39   1
   2  -6   5 31883.7 1161.44   2
   2  -6   6 22135.1 676.659   3
  -2   6  -6 17003.5 830.153   2
  -2  -6  -6 20986.0 1319.86   1
  -2   6  -6 23571.3 852.681   1
  -2   6  -6 23149.3 924.710   1
   2  -6   6 17943.4 926.212   2
  -2   6  -7 1763.51 384.658   2
  -2   6  -7 850.289 305.705   1
  -2  -6  -7 1607.21 597.062   1
   2  -6   7 1003.04 239.558   3
  -2   6  -7 989.949 340.366   1
  -2   6  -8 3204.27 487.442   1
   2  -6   8 3069.21 344.089   3
  -2  -6  -8 2792.83 718.662   1
  -2   6  -8 2979.30 439.162   1
  -2   6  -8 1699.68 399.015   2
  -2  -6  -9 2630.56 740.817   1
  -2   6  -9 2130.08 422.529   2
  -2   6  -9 1635.18 430.109   1
   2  -6   9 2242.21 347.682   3
  -2   6  -9 2191.10 427.825   1
  -2   6 -10-64.4981 336.049   2
  -2   6 -10 553.662 446.327   1
  -2  -6 -10-28.5928 553.130   1
  -2   6 -11 5194.99 722.296   1
  -2   6 -11 6691.82 704.980   2
  -2  -6 -11 7312.58 1110.13   1
  -2   6 -12 213.717 473.419   1
  -2   6 -12 705.369 447.325   2
  -2   6 -13 8681.23 863.172   2
  -2   6 -13 7796.86 971.658   1
  -2  -6 -13 7191.19 1118.21   1
  -2   6 -14 775.521 472.621   2
  -2  -6 -14-495.426 841.365   1
  -2   6 -14 492.724 567.728   1
  -2   6 -15 649.560 516.475   2
  -2  -6 -15 557.625 842.911   1
  -2   6 -15 643.340 596.871   1
  -2  -6 -16 1806.96 1053.29   1
  -2   6 -16 1435.77 589.621   2
  -2   6 -16 85.6647 622.500   1
  -2   6 -17 3077.29 680.043   2
  -2   6 -17 2575.05 910.596   1
  -2  -6 -17 4105.50 1210.14   1
  -2   6 -18 10569.6 1114.04   2
  -2   6 -18 13762.3 1600.32   1
  -2  -6 -18 15808.7 1957.74   1
  -2   6 -19 3032.58 1078.39   1
  -2   6 -19 2556.80 795.786   2
  -2  -6 -19 3596.41 1271.63   1
  -2  -6 -20 5590.23 1477.44   1
  -2   6 -20 7761.93 1154.82   2
  -2   6 -20 8214.81 1466.47   1
  -2   6 -21-1284.92 1060.51   1
   2   7 -21 4500.30 952.388   2
   2   7 -21 5007.74 1218.62   1
   2  -7 -21 2799.75 1264.23   1
   2   7 -20 7961.18 1069.91   2
   2   7 -20 6526.50 1269.45   1
   2  -7 -20 7587.78 1454.28   1
   2   7 -19 20163.5 1512.23   2
   2   7 -19 18564.9 1747.49   1
   2  -7 -19 21923.3 2094.21   1
   2   7 -18 12119.7 1198.44   2
   2   7 -18 11221.7 1377.58   1
   2  -7 -18 10077.6 1495.39   1
   2   7 -17 1586.93 564.554   2
   2   7 -17 577.960 705.339   1
   2  -7 -17 2131.54 968.765   1
   2  -7 -16 365.172 704.876   1
   2   7 -16 620.627 476.175   2
  -2  -7  16 223.771 475.189   1
   2   7 -15 3789.04 715.216   2
  -2  -7  15 3932.86 722.164   1
   2  -7 -15 5718.32 1014.74   1
   2  -7 -14 4216.41 920.549   1
   2   7 -14 3695.80 686.004   2
  -2  -7  14 5108.26 782.986   1
   2   7 -14 3620.83 665.554   3
   2   7 -13 474.449 440.622   2
  -2  -7  13-359.568 457.394   1
   2  -7 -13 163.030 581.312   1
   2   7 -13 295.324 398.646   3
   2   7 -12 5125.38 694.878   2
   2  -7 -12 4547.07 846.063   1
  -2  -7  12 4357.57 741.831   1
   2   7 -12 5837.09 684.014   3
  -2  -7  11 27498.8 1413.24   1
   2   7 -11 25079.3 1352.50   2
   2  -7 -11 27184.2 1558.13   1
   2   7 -11 27593.4 1260.90   3
   2   7 -10 4715.91 575.744   3
   2  -7 -10 4219.17 684.117   1
  -2  -7  10 4374.07 651.412   1
   2   7 -10 5854.76 707.983   2
  -2  -7   9 4426.39 622.908   1
   2   7  -9 4189.10 651.156   2
   2   7  -9 3380.30 479.892   3
   2  -7  -9 4330.67 687.367   1
   2  -7  -8 28259.6 1218.39   1
   2  -7  -8 28142.8 1372.09   1
  -2  -7   8 29330.6 1374.48   1
   2   7  -7 29624.9 1337.26   2
  -2   7   7 26592.2 993.252   3
   2  -7  -7 25053.6 1208.37   1
   2  -7  -7 25992.7 1084.30   1
  -2  -7   7 26840.5 1278.37   1
   2   7  -7 26322.9 1350.88   1
   2   7  -6 8673.76 822.627   1
   2  -7  -6 10219.9 732.375   1
  -2  -7   6 10760.7 814.053   1
   2  -7  -6 10016.8 645.583   1
   2   7  -6 9347.20 764.803   2
  -2   7   6 10934.2 621.680   3
  -2   7   5 60282.4 1265.66   3
   2  -7  -5 63056.2 1425.61   1
   2   7  -5 62328.3 1829.90   2
   2   7  -5 59421.4 1795.49   1
   2  -7  -5 58012.7 1542.94   1
  -2  -7   5 55270.2 1662.88   1
   2  -7  -4 519.506 235.985   1
  -2  -7   4-16.2742 358.333   1
   2   7  -4 589.803 414.890   2
   2   7  -4 291.561 356.452   1
  -2   7   4 248.296 177.598   3
   2  -7  -4 923.872 300.411   1
  -2   7   3 26655.0 669.935   3
   2   7  -3 27011.7 1209.85   1
   2  -7  -3 24956.4 820.904   1
  -2  -7   3 25473.7 1154.17   1
   2  -7  -3 24631.5 705.903   1
   2  -7  -2 604.859 160.941   1
  -2  -7   2 442.339 331.117   1
   2   7  -2 176.337 333.804   1
  -2   7   2 739.115 143.059   3
   2  -7  -2 778.241 214.856   1
   2   7  -1 41474.3 1475.28   1
  -2  -7   1 42943.3 1483.05   1
   2  -7  -1 40066.0 579.168   1
   2  -7  -1 41588.8 665.509   1
  -2  -7   0 11062.0 819.374   1
  -2   7   0 10256.6 563.072   2
   2   7   0 11640.8 847.670   1
  -2  -7  -1 18878.9 1049.92   1
   2   7   1 19606.6 1063.04   1
  -2   7  -2 18526.7 778.936   2
   2   7   2 21336.5 1159.25   1
  -2  -7  -2 21271.5 1148.86   1
  -2   7  -3 2704.73 194.105   1
   2   7   3 3317.67 592.244   1
  -2  -7  -3 3267.21 586.324   1
  -2   7  -3 3073.71 399.994   2
  -2   7  -3 2695.02 198.861   1
   2  -7   3 4296.33 482.619   2
  -2   7  -4 2916.75 262.537   1
  -2   7  -4 3560.78 288.761   1
   2   7   4 2520.88 582.633   1
   2  -7   4 3085.29 460.599   2
  -2  -7  -4 3297.95 608.879   1
  -2   7  -4 2742.95 384.541   2
   2  -7   5 83328.8 1934.70   2
  -2   7  -5 82223.1 1388.22   1
  -2   7  -5 75546.4 1387.03   1
  -2  -7  -5 71731.1 2249.77   1
  -2   7  -5 80506.8 1758.05   2
  -2  -7  -6 301.197 468.498   1
  -2   7  -6 223.659 229.252   1
  -2   7  -6 208.982 310.924   2
  -2   7  -6 137.867 248.792   1
  -2  -7  -7 48405.4 2046.34   1
  -2   7  -7 47216.5 1442.74   2
  -2   7  -7 49904.8 1357.03   1
  -2   7  -7 52034.2 1445.10   1
  -2   7  -8 6166.67 602.036   1
  -2   7  -8 5621.04 602.613   2
  -2   7  -8 5709.57 581.181   1
  -2  -7  -8 6758.10 875.924   1
  -2   7  -9 29373.6 1298.50   1
  -2  -7  -9 25144.1 1644.96   1
  -2   7  -9 26387.0 1185.72   1
  -2   7 -10 14571.7 940.670   2
  -2   7 -10 13411.3 975.315   1
  -2   7 -11 42074.1 1589.46   2
  -2  -7 -11 42448.7 2268.01   1
  -2   7 -11 41785.3 1766.82   1
  -2   7 -12 9006.09 977.334   1
  -2   7 -12 8069.37 797.487   2
  -2  -7 -12 8904.14 1235.67   1
  -2   7 -13 14147.5 1065.44   2
  -2  -7 -13 12838.4 1431.50   1
  -2   7 -13 12476.4 1141.92   1
  -2   7 -14 5515.83 765.953   2
  -2   7 -14 7019.01 993.426   1
  -2  -7 -14 5385.97 1076.65   1
  -2   7 -15 43064.9 1846.17   2
  -2   7 -15 39787.9 2137.39   1
  -2  -7 -15 40539.5 2599.11   1
  -2  -7 -16 5994.52 1235.52   1
  -2   7 -16 8102.34 1177.62   1
  -2   7 -16 6659.04 886.929   2
  -2   7 -17 18654.5 1388.72   2
  -2   7 -17 17104.2 1626.50   1
  -2  -7 -17 16496.3 1929.08   1
  -2  -7 -18-1446.41 1107.50   1
  -2   7 -18-1184.02 639.977   2
  -2   7 -18 706.362 775.325   1
  -2   7 -19 8375.34 1076.50   2
  -2   7 -19 8802.46 1441.49   1
  -2   7 -20 7547.07 1107.86   2
  -2   7 -20 9444.52 1527.67   1
  -2   7 -21 3247.06 1198.58   1
   2   8 -21 78.4581 948.188   1
   2   8 -20 8044.56 1145.81   2
   2   8 -20 8420.21 1354.48   1
   2  -8 -20 10386.1 1669.26   1
   2   8 -19 1462.55 840.268   1
   2   8 -19 2491.39 733.509   2
   2  -8 -19 3769.04 1213.10   1
   2  -8 -18 439.966 818.211   1
   2   8 -18 542.675 594.635   2
   2   8 -17-52.5097 493.241   2
   2  -8 -17 616.466 759.530   1
  -2  -8  16 10042.5 1047.45   1
   2   8 -16 10048.7 1047.86   2
   2  -8 -16 10414.2 1390.02   1
   2   8 -15 943.497 505.723   2
   2  -8 -15 1355.93 899.481   1
  -2  -8  15 1112.53 565.732   1
  -2  -8  14 3129.94 712.668   1
   2   8 -14 2519.54 658.113   2
   2  -8 -14 726.615 702.979   1
   2   8 -14 2302.79 602.911   3
   2  -8 -13 14023.4 1362.47   1
   2   8 -13 16773.5 1190.76   2
  -2  -8  13 15960.9 1239.57   1
   2   8 -13 14094.5 1031.89   3
   2   8 -12 9716.08 936.054   2
   2   8 -12 11153.1 880.767   3
   2  -8 -12 9946.92 1098.51   1
  -2  -8  12 9628.93 974.690   1
   2   8 -11 4931.35 602.670   3
  -2  -8  11 5542.13 730.301   1
   2  -8 -11 4651.63 796.343   1
   2   8 -11 5691.85 766.321   2
   2   8 -10 20973.6 1264.41   2
   2   8 -10 20043.1 1018.19   3
   2  -8 -10 20287.4 1306.79   1
  -2  -8  10 20616.1 1225.61   1
   2  -8  -9 17743.7 1203.00   1
  -2  -8   9 17479.2 1116.93   1
   2   8  -9 16286.8 891.253   3
   2   8  -9 15251.5 1049.13   2
   2  -8  -8 6510.86 716.100   1
   2   8  -8 5128.38 684.657   2
  -2  -8   8 6452.97 767.893   1
   2   8  -7 12163.8 922.569   2
   2  -8  -7 11515.6 765.358   1
   2  -8  -7 10501.2 824.248   1
  -2   8   7 11029.6 695.669   3
  -2  -8   7 11425.8 913.286   1
   2   8  -6 6611.03 743.091   2
  -2  -8   6 8380.57 765.228   1
   2  -8  -6 8200.36 608.007   1
   2   8  -6 6398.67 705.936   1
  -2   8   6 7643.61 537.629   3
   2  -8  -6 7477.79 684.836   1
   2   8  -5 23430.5 1211.43   1
   2  -8  -5 25503.3 935.208   1
  -2  -8   5 25146.0 1185.24   1
   2  -8  -5 27324.9 1114.46   1
  -2   8   5 24738.8 843.571   3
   2   8  -5 22442.2 1197.45   2
   2  -8  -4 365.964 253.205   1
  -2  -8   4 383.736 398.296   1
   2  -8  -4 246.025 199.767   1
   2   8  -4 485.367 370.364   1
  -2   8   4 245.455 200.267   3
   2   8  -4 746.083 447.449   2
   2   8  -3 9130.21 790.960   1
   2  -8  -3 8753.08 464.609   1
   2  -8  -3 8792.61 529.140   1
   2   8  -3 8209.94 764.609   2
  -2   8   3 8065.32 403.059   3
  -2  -8   3 8588.25 732.601   1
   2   8  -2 90253.1 2234.74   1
   2  -8  -2 91888.0 1156.27   1
  -2  -8   2 91857.9 2237.05   1
   2  -8  -2 86722.0 1329.02   1
  -2   8   2 90991.2 1066.79   3
  -2  -8   1 13997.4 899.858   1
   2   8  -1 12834.6 890.950   1
  -2   8   1 13415.0 321.093   3
   2  -8  -1 12385.3 335.974   1
   2   8   0 8080.03 760.878   1
  -2  -8   0 8339.33 783.926   1
  -2   8  -1 34882.7 1175.75   2
  -2  -8  -1 31217.2 1376.10   1
   2   8   1 31277.3 1386.33   1
  -2  -8  -2-60.6876 391.597   1
  -2   8  -2 77.6093 307.679   2
   2   8   2-210.214 442.653   1
  -2   8  -3 58.5032 284.967   2
  -2  -8  -3-202.906 434.412   1
   2   8   3 970.992 494.359   1
  -2   8  -4 1100.76 185.577   1
  -2   8  -4 1149.63 330.347   2
   2  -8   4 1428.53 395.192   2
  -2   8  -4 1212.05 197.631   1
  -2   8  -5 9646.51 498.911   1
  -2  -8  -5 8058.98 871.038   1
  -2   8  -5 9448.02 502.202   1
  -2   8  -5 8308.20 645.853   2
  -2   8  -6 6803.58 494.048   1
  -2   8  -6 6426.76 487.564   1
  -2  -8  -6 5115.86 775.923   1
  -2   8  -6 6351.45 575.471   2
  -2   8  -7 11263.0 708.642   1
  -2  -8  -7 12868.3 1158.54   1
  -2   8  -7 11791.2 689.097   1
  -2   8  -7 9354.57 705.850   2
  -2  -8  -8 1803.39 583.554   1
  -2   8  -8 1537.18 417.077   2
  -2   8  -8 1312.91 370.333   1
  -2   8  -8 1074.06 372.878   1
  -2   8  -9 85.1061 331.376   1
  -2   8  -9-83.4695 366.481   2
  -2  -8  -9-744.287 638.035   1
  -2   8  -9 40.7601 324.893   1
  -2   8 -10 29513.8 1383.22   1
  -2  -8 -10 28247.8 1848.77   1
  -2  -8 -11 458.642 612.980   1
  -2   8 -11 993.861 491.863   1
  -2   8 -11 183.327 412.522   2
  -2   8 -12 1691.04 533.868   2
  -2   8 -12 2703.39 644.252   1
  -2  -8 -12 2346.73 874.879   1
  -2   8 -13 5252.91 761.134   2
  -2   8 -13 6210.42 840.297   1
  -2  -8 -13 6131.17 1187.64   1
  -2   8 -14 732.238 427.982   2
  -2   8 -14-2.10859 535.811   1
  -2  -8 -14 196.676 700.779   1
  -2   8 -15 4958.56 747.380   2
  -2  -8 -15 4161.97 1177.53   1
  -2   8 -15 5073.01 931.384   1
  -2   8 -16 465.160 529.527   2
  -2  -8 -16 1286.83 995.306   1
  -2   8 -16 1368.50 771.427   1
  -2  -8 -17 3902.68 1183.09   1
  -2   8 -17 2773.49 676.376   2
  -2   8 -17 2322.30 911.479   1
  -2   8 -18 533.006 554.001   2
  -2  -8 -18-342.223 1034.26   1
  -2   8 -18-150.584 798.389   1
  -2  -8 -19-297.455 1078.20   1
  -2   8 -19-1390.79 745.849   2
  -2   8 -19 1840.40 1006.89   1
  -2   8 -20-298.684 989.538   1
  -2   8 -21-745.535 1023.80   1
   2   9 -21 5798.34 1400.48   1
   2  -9 -20 9.60399 958.857   1
   2   9 -20 1531.30 973.248   1
   2   9 -20 896.171 725.068   2
   2   9 -19 1071.25 763.819   2
   2   9 -19 1714.64 920.897   1
   2  -9 -19 2726.88 1097.93   1
   2  -9 -18-1151.20 995.904   1
   2   9 -18-837.980 626.598   2
   2   9 -18-682.970 693.227   1
   2   9 -17 2096.03 688.831   2
   2  -9 -17 2553.27 1049.05   1
  -2  -9  16 6292.16 899.751   1
   2   9 -16 5566.78 860.812   2
   2  -9 -16 4443.96 1052.01   1
   2   9 -15 3121.02 728.076   2
  -2  -9  15 4198.11 738.261   1
   2  -9 -15 3600.49 986.325   1
   2   9 -14 818.813 489.785   3
   2   9 -14 667.849 536.224   2
  -2  -9  14 1384.09 603.317   1
   2  -9 -14 2233.29 871.124   1
   2   9 -13 5635.88 833.157   2
   2  -9 -13 4352.34 882.878   1
  -2  -9  13 3433.22 688.460   1
   2   9 -13 3981.41 645.157   3
   2   9 -12 920.821 435.088   3
   2   9 -12 0.55901 501.928   2
  -2  -9  12 377.806 444.998   1
   2  -9 -12 452.665 616.460   1
   2   9 -11 2159.25 627.469   2
   2   9 -11 2282.12 478.169   3
   2  -9 -11 1800.93 638.234   1
  -2  -9  11 2407.63 611.833   1
   2   9 -10 1261.25 521.443   2
   2   9 -10 254.747 388.316   3
   2  -9 -10 303.591 509.765   1
  -2  -9  10 645.191 447.076   1
   2  -9  -9 19869.9 1293.62   1
   2   9  -9 17160.9 1131.14   2
  -2  -9   9 18414.3 1158.98   1
  -2  -9   8 1339.05 437.496   1
   2   9  -8 1366.91 452.868   2
   2  -9  -8 1546.68 462.004   1
  -2   9   7 30274.9 1093.05   3
   2  -9  -7 30362.3 1401.25   1
  -2  -9   7 30179.1 1403.26   1
   2   9  -7 27284.6 1389.26   2
   2  -9  -7 30168.3 1182.08   1
   2   9  -6 12742.4 1017.88   2
  -2  -9   6 13870.5 995.167   1
   2  -9  -6 16011.6 988.511   1
  -2   9   6 14976.8 745.550   3
   2  -9  -6 13601.7 757.199   1
   2  -9  -5 42692.3 1192.61   1
   2   9  -5 44889.6 1711.61   1
  -2  -9   5 43204.8 1581.24   1
   2  -9  -5 42854.5 1414.68   1
  -2   9   5 43222.5 1131.77   3
  -2   9   4 21819.2 746.435   3
   2  -9  -4 21181.4 768.613   1
   2  -9  -4 21153.1 929.609   1
   2   9  -4 21466.8 1195.17   1
  -2  -9   4 22492.0 1214.69   1
   2  -9  -3 63486.6 1397.37   1
   2   9  -3 70930.8 2075.36   1
   2   9  -3 56951.9 1885.00   2
  -2   9   3 64696.6 1117.93   3
  -2  -9   3 64043.6 1922.92   1
   2  -9  -3 62186.2 1148.01   1
   2  -9  -2 7849.40 446.320   1
   2   9  -2 8096.96 761.221   1
  -2  -9   2 9737.22 813.286   1
   2  -9  -2 8675.43 391.007   1
  -2   9   2 8428.60 358.377   3
   2  -9  -1 29699.9 633.702   1
   2   9  -1 34321.3 1477.88   1
  -2  -9   1 31259.7 1376.10   1
   2  -9  -1 32790.9 573.705   1
  -2   9   1 34460.5 544.705   3
  -2   9   0 209.491 241.908   2
   2   9   0 587.540 415.824   1
  -2  -9   0 1249.52 469.136   1
  -2  -9  -1 16142.0 1078.94   1
   2   9   1 15313.0 1054.89   1
  -2   9  -1 13275.8 769.049   2
  -2  -9  -2 11227.3 939.575   1
   2   9   2 11152.4 946.417   1
  -2   9  -3 33722.0 1238.03   2
  -2  -9  -3 41723.7 1728.90   1
  -2  -9  -4 309.865 447.789   1
  -2   9  -4 704.817 158.770   1
  -2   9  -4 808.852 154.476   1
  -2   9  -4 520.920 293.957   2
  -2   9  -5 73558.0 1257.32   1
  -2  -9  -5 75406.3 2490.38   1
  -2   9  -6 5281.07 435.451   1
  -2   9  -6 5475.30 455.180   1
  -2  -9  -6 4443.39 766.069   1
  -2   9  -7 19084.7 862.643   1
  -2   9  -7 17922.9 1024.34   2
  -2   9  -7 19560.6 870.803   1
  -2  -9  -8 875.956 564.907   1
  -2   9  -8 760.126 324.614   1
  -2   9  -8 1667.59 395.953   1
  -2   9  -8 344.221 358.262   2
  -2   9  -9 8414.91 728.515   1
  -2   9  -9 9009.43 721.659   1
  -2  -9  -9 9053.12 1108.17   1
  -2   9  -9 7137.14 743.970   2
  -2   9 -10 18894.8 1133.43   2
  -2   9 -10 18646.0 1104.08   1
  -2  -9 -10 17144.4 1523.55   1
  -2  -9 -11 14377.9 1453.38   1
  -2   9 -11 12953.3 1015.14   1
  -2   9 -12 37668.6 1749.79   1
  -2   9 -12 39968.5 1714.25   2
  -2  -9 -12 37821.0 2310.14   1
  -2  -9 -13 3585.54 885.422   1
  -2   9 -13 3318.81 728.171   1
  -2   9 -13 5322.39 760.910   2
  -2   9 -14 16101.0 1234.83   2
  -2   9 -14 14387.7 1312.71   1
  -2  -9 -14 13088.9 1558.41   1
  -2   9 -15 12597.0 1134.67   2
  -2   9 -15 12712.1 1257.38   1
  -2  -9 -15 10536.9 1503.64   1
  -2   9 -16-12.9080 535.093   2
  -2   9 -16 173.053 648.715   1
  -2  -9 -16-404.566 967.454   1
  -2   9 -17 5662.63 1145.74   1
  -2  -9 -17 6659.69 1476.09   1
  -2   9 -17 4356.62 791.467   2
  -2   9 -18 2585.29 817.380   2
  -2  -9 -18 1812.79 1283.31   1
  -2   9 -18 1399.82 853.076   1
  -2   9 -19 5074.56 988.003   2
  -2   9 -19 5654.50 1238.16   1
  -2  -9 -19 4485.12 1408.91   1
   2  10 -21 8096.24 1498.25   1
   2  10 -20 728.195 938.272   1
   2 -10 -20 4729.40 1383.88   1
   2  10 -19 343.151 686.506   2
   2  10 -19 580.035 764.155   1
   2 -10 -19 1509.25 1148.97   1
   2  10 -18 9125.14 1134.61   2
   2  10 -18 8877.59 1291.29   1
   2 -10 -18 10018.9 1536.38   1
   2 -10 -17 1368.69 872.432   1
   2  10 -17 2150.88 685.913   2
   2  10 -16 571.777 510.213   2
  -2 -10  16 1592.61 665.665   1
   2 -10 -16-444.913 810.055   1
  -2 -10  15 7312.14 945.387   1
   2 -10 -15 6340.06 1186.28   1
   2  10 -15 8056.88 977.695   2
   2 -10 -14 2341.72 930.920   1
   2  10 -14 1815.80 509.635   3
   2  10 -14 102.551 478.728   2
  -2 -10  14 3014.80 746.533   1
   2  10 -13 835.658 468.098   3
   2 -10 -13 1279.49 753.707   1
  -2 -10  13 446.587 488.676   1
   2  10 -13 918.647 507.994   2
   2  10 -12 177.031 559.673   2
   2 -10 -12 1310.47 715.451   1
   2  10 -12 882.204 464.306   3
   2  10 -11 2898.24 520.865   3
   2  10 -11 4057.35 772.989   2
   2 -10 -11 3124.99 793.457   1
  -2 -10  11 2917.90 613.163   1
   2  10 -10 6568.98 880.459   2
   2 -10 -10 5780.48 835.638   1
  -2 -10  10 6529.80 805.116   1
   2  10 -10 5313.07 622.440   3
   2 -10  -9 2302.97 537.807   1
   2  10  -9 2252.79 576.617   2
  -2 -10   9 3631.60 651.323   1
  -2 -10   8 39709.9 1681.94   1
   2  10  -8 41310.0 1822.29   2
  -2 -10   7 3350.16 580.994   1
   2 -10  -7 4107.53 506.923   1
  -2  10   7 4369.09 509.421   3
   2 -10  -7 3231.34 590.558   1
   2  10  -7 5060.84 744.078   2
   2 -10  -6 369.665 269.939   1
   2 -10  -6 527.752 445.365   1
   2  10  -6 844.182 500.944   2
  -2 -10   6 1007.55 456.575   1
  -2  10   6 633.184 286.737   3
   2 -10  -5 1058.50 308.272   1
  -2  10   5 1346.00 296.611   3
  -2 -10   5 1516.13 443.642   1
   2  10  -5 1498.04 560.008   2
   2 -10  -5 1160.38 379.399   1
   2 -10  -4 8217.66 511.560   1
   2 -10  -4 9485.33 668.706   1
  -2  10   4 8074.79 490.139   3
   2  10  -4 9368.49 902.516   1
  -2 -10   4 8403.64 816.758   1
   2 -10  -3 18797.4 657.606   1
   2 -10  -3 20628.0 825.639   1
   2  10  -3 18428.0 1150.77   1
  -2  10   3 17739.8 617.010   3
  -2 -10   3 19581.3 1132.09   1
   2 -10  -2 58795.2 987.385   1
   2  10  -2 54363.9 1881.32   1
   2 -10  -2 54794.2 1141.53   1
  -2 -10   2 59217.2 1950.02   1
  -2  10   2 59711.3 961.892   3
   2  10  -1 8444.17 818.380   1
  -2  10   1 8813.37 304.275   3
   2 -10  -1 9382.01 337.936   1
  -2 -10   1 9305.06 840.270   1
   2 -10  -1 8142.56 362.685   1
  -2 -10   0 61791.8 2015.33   1
   2  10   0 56625.9 1977.52   1
  -2 -10  -1 21393.2 1252.55   1
  -2  10  -1 24383.0 1094.54   2
  -2 -10  -2 2117.39 564.947   1
  -2  10  -2 2241.07 446.684   2
  -2 -10  -3 54615.9 2070.02   1
  -2  10  -3 45888.9 1526.01   2
  -2  10  -4 1751.89 407.670   2
  -2  10  -4 887.360 135.584   1
  -2 -10  -4 1409.84 552.925   1
  -2  10  -4 947.067 148.041   1
  -2  10  -5 42228.2 1521.27   2
  -2  10  -5 44868.3 981.250   1
  -2  10  -5 47843.3 975.349   1
  -2 -10  -5 50619.0 2090.90   1
  -2  10  -6 15023.8 979.748   2
  -2  10  -6 15303.4 668.101   1
  -2  10  -6 14712.6 707.767   1
  -2 -10  -6 14433.2 1237.72   1
  -2  10  -7 7079.73 745.509   2
  -2  10  -7 5650.97 513.326   1
  -2  10  -7 6421.91 539.923   1
  -2 -10  -7 5228.60 846.292   1
  -2  10  -8 4136.70 605.925   2
  -2  10  -8 3424.56 496.477   1
  -2 -10  -8 4996.36 903.674   1
  -2  10  -8 4178.82 524.101   1
  -2  10  -9 4418.31 624.287   2
  -2 -10  -9 3445.39 798.802   1
  -2  10  -9 2715.85 476.583   1
  -2  10  -9 2737.01 473.632   1
  -2  10 -10 1231.29 498.529   2
  -2 -10 -10 471.536 679.879   1
  -2  10 -10 1389.96 453.922   1
  -2 -10 -11 4171.56 985.752   1
  -2  10 -11 3344.33 644.842   2
  -2  10 -11 4686.68 732.361   1
  -2  10 -12-161.785 416.773   2
  -2  10 -12 83.3807 562.549   1
  -2 -10 -12 697.903 692.389   1
  -2  10 -13 2364.69 637.723   2
  -2 -10 -13 2550.69 946.585   1
  -2  10 -13 2746.07 694.169   1
  -2  10 -14 12070.7 1108.60   2
  -2  10 -14 8351.85 1029.15   1
  -2 -10 -14 11627.7 1543.33   1
  -2 -10 -15 1183.48 997.248   1
  -2  10 -15 1844.85 709.055   2
  -2  10 -15 955.639 632.595   1
  -2 -10 -16 11167.2 1606.33   1
  -2  10 -16 9182.89 1213.59   1
  -2  10 -16 8852.86 1005.60   2
  -2  10 -17-118.880 706.275   1
  -2 -10 -17-1460.45 1010.80   1
  -2  10 -17 716.337 601.830   2
  -2  10 -18 1813.54 722.894   2
  -2 -10 -18 3708.49 1347.64   1
   2  11 -21 1463.32 1124.69   1
   2  11 -20 3247.80 1116.06   1
   2  11 -19 3336.59 1062.80   1
   2 -11 -19 2862.06 1266.48   1
   2  11 -18 887.786 753.233   1
   2 -11 -18 177.508 868.073   1
   2  11 -18 1022.32 745.858   2
   2  11 -17 8892.35 1119.51   2
   2 -11 -17 10055.7 1432.16   1
  -2 -11  16 342.004 549.531   1
   2  11 -16 286.579 700.934   2
   2 -11 -16 617.080 953.804   1
  -2 -11  15 12153.4 1171.49   1
   2 -11 -15 12717.0 1527.04   1
   2  11 -15 11376.3 1162.49   2
   2  11 -14 898.673 555.050   2
   2 -11 -14 452.530 692.859   1
  -2 -11  14 825.016 570.613   1
   2  11 -14-260.547 447.683   3
   2  11 -13 4509.20 714.165   3
   2  11 -13 5017.91 945.159   2
   2 -11 -13 6331.05 1089.42   1
  -2 -11  13 5059.80 839.621   1
   2  11 -12 27654.0 1641.63   2
   2  11 -12 24566.4 1308.47   3
  -2 -11  12 25544.8 1505.50   1
   2 -11 -12 25894.8 1758.42   1
   2  11 -11 3330.84 728.448   2
   2 -11 -11 3144.00 749.411   1
   2  11 -11 1944.61 476.167   3
  -2 -11  11 2793.70 614.641   1
  -2 -11  10 5283.02 740.473   1
   2  11 -10 4985.38 595.035   3
   2 -11 -10 3613.46 762.217   1
   2  11 -10 4373.60 802.663   2
   2 -11  -9-108.209 524.787   1
   2  11  -9 20.0988 470.773   2
  -2 -11   9 362.755 410.653   1
  -2 -11   8 2280.70 610.246   1
   2  11  -8 2493.78 613.425   2
   2 -11  -8 2648.86 574.979   1
   2  11  -7 1784.51 574.268   2
  -2 -11   7 2228.85 545.806   1
   2 -11  -7 2709.27 601.893   1
   2 -11  -6 31265.4 1407.83   1
   2 -11  -6 26132.7 1071.47   1
   2  11  -6 28821.1 1581.54   2
  -2  11   6 23463.3 959.632   3
  -2 -11   6 28084.8 1404.43   1
   2 -11  -5 566.690 377.777   1
  -2 -11   5 1724.41 500.356   1
   2 -11  -5 1220.11 311.416   1
  -2  11   5 1304.35 299.762   3
   2  11  -5 973.206 491.042   2
  -2 -11   4 17061.6 1107.16   1
   2 -11  -4 14743.5 665.757   1
   2 -11  -4 14751.5 828.125   1
  -2  11   4 14599.3 653.472   3
   2 -11  -3 12485.7 555.454   1
  -2 -11   3 13320.6 983.809   1
   2 -11  -3 11463.3 646.652   1
   2 -11  -2 1118.68 187.606   1
  -2 -11   2 1038.53 447.104   1
   2 -11  -2 1176.71 255.365   1
  -2  11   2 1275.67 192.076   3
   2  11  -2 1931.18 578.419   2
   2 -11  -1-12.6023 91.4230   1
  -2 -11   1 176.151 394.521   1
  -2  11   1 62.5281 85.2541   3
  -2  11   1 358.623 360.790   2
   2 -11  -1 65.5580 116.932   1
  -2  11   0 1257.30 376.710   2
  -2 -11   0 1792.19 509.100   1
  -2 -11  -1 9877.26 949.628   1
  -2  11  -1 11101.5 832.965   2
  -2 -11  -2 24098.1 1369.97   1
  -2  11  -2 23760.4 1173.00   2
  -2  11  -3 18434.2 1032.67   2
  -2 -11  -3 17824.0 1224.85   1
  -2  11  -4 3789.41 518.097   2
  -2 -11  -4 5507.91 813.403   1
  -2  11  -5 29899.0 779.908   1
  -2  11  -5 32831.1 763.218   1
  -2 -11  -5 32134.5 1748.77   1
  -2  11  -6 2158.29 288.392   1
  -2  11  -6 2267.44 522.746   2
  -2 -11  -6 1914.35 672.634   1
  -2  11  -6 1905.95 295.042   1
  -2  11  -7 26793.5 990.027   1
  -2  11  -7 28657.9 988.022   1
  -2  11  -8 96.2350 405.220   2
  -2  11  -8 787.590 354.467   1
  -2  11  -9 29830.1 1429.25   2
  -2 -11  -9 32349.8 1970.09   1
  -2  11  -9 32195.5 1278.81   1
  -2  11 -10 545.436 444.940   2
  -2 -11 -10 208.593 644.245   1
  -2  11 -10 2.02717 372.426   1
  -2  11 -11 10388.1 964.525   2
  -2 -11 -11 13571.0 1434.51   1
  -2  11 -11 11749.8 977.246   1
  -2 -11 -12 1336.58 804.208   1
  -2  11 -12 1405.74 562.109   2
  -2  11 -12 1416.03 542.209   1
  -2 -11 -13 1746.28 934.760   1
  -2  11 -13 2623.93 625.579   2
  -2  11 -13 1855.58 597.500   1
  -2  11 -14 11448.8 1091.55   2
  -2  11 -14 8188.23 1008.03   1
  -2 -11 -14 9363.88 1430.29   1
  -2 -11 -15 5135.08 1395.82   1
  -2  11 -15 1707.23 635.593   2
  -2 -11 -16-828.000 863.709   1
  -2  11 -16-159.693 620.186   2
  -2  11 -17 588.616 624.393   2
  -2 -11 -17-298.174 980.762   1
  -2  11 -18-1226.36 774.330   2
  -2 -11 -18-13.3239 1081.96   1
   2  12 -20 2602.06 1126.33   1
   2 -12 -19 4261.75 1385.01   1
   2  12 -19 4202.58 1072.77   1
   2  12 -18 16741.5 1486.61   2
   2  12 -18 13268.9 1521.80   1
   2 -12 -18 13012.7 1793.10   1
   2  12 -17 1631.77 687.298   2
   2 -12 -17 2946.74 1110.76   1
   2  12 -16 9078.71 1104.01   2
  -2 -12  16 9135.03 1047.82   1
   2 -12 -16 8201.16 1350.54   1
   2 -12 -15 1585.73 919.515   1
   2  12 -15 493.553 674.731   2
  -2 -12  15 1656.65 609.676   1
   2  12 -14 5751.18 982.074   2
  -2 -12  14 7946.98 981.099   1
   2  12 -14 7064.40 851.297   3
   2 -12 -14 7562.90 1249.64   1
   2  12 -13 912.898 654.559   2
  -2 -12  13 2892.04 722.473   1
   2  12 -13 2327.91 577.924   3
   2 -12 -13 1518.48 789.160   1
   2  12 -12 31400.7 1818.84   2
   2  12 -12 30624.9 1451.47   3
  -2 -12  12 32372.8 1686.25   1
   2 -12 -12 30750.2 1956.93   1
  -2 -12  11-35.0390 453.657   1
   2 -12 -11-413.317 616.762   1
   2  12 -11 403.859 571.088   2
   2  12 -11 372.408 404.760   3
  -2 -12  10 5957.82 771.860   1
   2  12 -10 6735.77 904.211   2
   2  12 -10 5416.63 632.564   3
   2 -12 -10 4917.03 823.470   1
   2  12  -9 1336.04 623.683   2
  -2 -12   9 1166.43 507.974   1
   2 -12  -9 1451.66 644.957   1
   2  12  -8-267.661 585.875   2
  -2 -12   8-215.557 424.694   1
   2 -12  -8 454.942 479.876   1
   2  12  -7-26.0440 570.313   2
  -2 -12   7 423.652 442.344   1
   2 -12  -7-455.464 434.144   1
   2 -12  -6 861.481 339.422   1
  -2 -12   6 1603.06 531.051   1
   2 -12  -6 1362.62 481.679   1
  -2  12   6 1193.37 367.969   3
   2  12  -6 1743.17 704.458   2
  -2 -12   5-372.084 413.113   1
   2 -12  -5 181.046 254.078   1
   2 -12  -5-383.797 336.070   1
   2  12  -5 639.610 531.969   2
  -2  12   5 378.679 269.348   3
   2 -12  -4-34.1711 352.886   1
  -2  12   4 367.620 239.920   3
  -2 -12   4-337.512 471.344   1
   2  12  -4 169.937 468.770   2
   2 -12  -4-30.1369 223.809   1
   2 -12  -3 15255.8 628.438   1
   2  12  -3 15702.8 1209.05   2
  -2 -12   3 14115.6 1051.97   1
   2 -12  -3 15682.3 769.832   1
   2 -12  -2 21287.8 633.721   1
   2 -12  -2 22234.0 770.307   1
  -2  12   2 21601.5 623.954   3
   2  12  -2 20289.4 1356.95   2
  -2 -12   1 27724.4 1413.76   1
   2 -12  -1 27486.8 602.780   1
   2 -12  -1 28609.6 765.270   1
  -2  12   1 29568.0 594.442   3
  -2  12   0 1523.94 438.191   2
  -2 -12   0 1163.66 543.892   1
  -2 -12  -1 10296.4 964.083   1
  -2  12  -1 11328.5 874.631   2
  -2 -12  -2 14688.0 1162.14   1
  -2  12  -2 15992.0 1061.70   2
  -2 -12  -3 19862.2 1361.03   1
  -2  12  -3 18529.3 1108.07   2
  -2  12  -4 42486.9 1671.25   2
  -2 -12  -4 41558.8 1966.93   1
  -2 -12  -5 30505.6 1786.53   1
  -2  12  -5 26951.8 1315.59   2
  -2  12  -5 19822.7 573.721   1
  -2  12  -5 21310.4 586.127   1
  -2  12  -6 92989.3 2464.26   2
  -2 -12  -6 94377.5 3107.52   1
  -2  12  -6 89120.8 1412.27   1
  -2 -12  -7 303.083 579.941   1
  -2  12  -7 625.135 248.130   1
  -2  12  -7-454.649 455.809   2
  -2 -12  -8 42244.0 2262.75   1
  -2  12  -8 40708.8 1702.71   2
  -2  12  -8 39242.0 1243.95   1
  -2  12  -9 16558.1 1158.11   2
  -2  12  -9 13250.7 833.778   1
  -2 -12  -9 14967.4 1408.89   1
  -2 -12 -10 6641.03 1096.25   1
  -2  12 -10 6906.97 807.348   2
  -2  12 -10 8510.41 771.280   1
  -2  12 -11 2608.05 616.887   2
  -2 -12 -11 1527.83 827.932   1
  -2  12 -12 11578.7 1076.67   2
  -2 -12 -12 12552.5 1555.90   1
  -2 -12 -13 5394.64 1212.32   1
  -2  12 -13 5294.04 814.136   2
  -2  12 -14 16075.8 1301.84   2
  -2 -12 -14 16385.5 1841.67   1
  -2 -12 -15 132.898 905.448   1
  -2  12 -15 307.159 607.011   2
  -2 -12 -16 747.973 1064.47   1
  -2  12 -16 122.367 539.846   2
  -2  12 -17 1226.44 686.884   2
  -2 -12 -17 1144.29 1017.36   1
   2 -13 -19-355.417 1099.79   1
   2 -13 -18 2020.75 1140.96   1
   2  13 -18 2949.76 991.874   1
   2  13 -17-697.009 731.237   2
   2 -13 -17 81.3397 959.290   1
   2  13 -16 2426.00 802.212   2
  -2 -13  16 1659.65 666.179   1
   2 -13 -16 2005.78 1053.12   1
   2  13 -15-82.4918 616.192   2
  -2 -13  15-646.569 593.456   1
   2 -13 -15-689.278 921.411   1
   2  13 -14 3140.26 821.252   2
   2 -13 -14 1987.85 841.345   1
   2  13 -14 2085.08 604.793   3
  -2 -13  14 2862.89 747.904   1
   2  13 -13 2569.91 785.016   2
  -2 -13  13 1635.10 663.907   1
   2 -13 -13 3076.78 964.425   1
   2  13 -13 2413.62 591.339   3
   2 -13 -12 15814.2 1531.13   1
  -2 -13  12 15440.6 1204.66   1
   2  13 -12 16563.5 1411.94   2
   2  13 -12 15224.6 1095.02   3
   2  13 -11 106.703 654.625   2
  -2 -13  11 737.733 527.192   1
   2  13 -11 1083.78 493.029   3
   2 -13 -11 2166.01 822.719   1
   2  13 -10 1796.84 475.572   3
   2  13 -10 1489.68 665.400   2
  -2 -13  10 2542.06 647.205   1
   2  13  -9-351.547 640.537   2
  -2 -13   9 51.4554 454.474   1
   2 -13  -9 286.840 557.989   1
   2  13  -8-468.471 580.452   2
  -2 -13   8-312.445 491.871   1
   2 -13  -8-81.1788 594.868   1
   2 -13  -7 3531.22 652.084   1
  -2 -13   7 5448.01 771.321   1
   2  13  -7 3626.94 770.628   2
   2  13  -6 16.1372 576.132   2
   2 -13  -6-196.247 388.260   1
  -2 -13   6-7.67200 401.556   1
   2 -13  -5 6077.57 664.643   1
   2 -13  -5 4931.01 510.403   1
  -2 -13   5 6232.58 760.659   1
  -2  13   5 5544.57 496.154   3
   2 -13  -4 4376.06 543.129   1
   2 -13  -4 3756.73 429.116   1
   2  13  -4 5556.66 849.994   2
  -2  13   4 3950.77 407.699   3
  -2 -13   4 3399.88 646.033   1
  -2 -13   3 2419.16 570.425   1
   2 -13  -3 1609.84 291.313   1
  -2  13   3 1552.20 266.346   3
   2 -13  -3 1772.07 373.452   1
   2  13  -3 2657.35 722.265   2
  -2 -13   2 33068.5 1607.68   1
   2 -13  -2 30134.8 913.814   1
  -2  13   2 29802.6 750.590   3
  -2  13   2 31017.4 1438.92   2
   2  13  -2 30851.7 1683.13   2
   2 -13  -2 29032.0 766.860   1
  -2  13   1-57.8439 105.417   3
   2 -13  -1 39.9585 125.999   1
  -2  13   1 146.934 399.527   2
   2 -13  -1 9.24732 104.392   1
  -2 -13   1-129.726 462.884   1
  -2 -13   0 2386.36 577.652   1
  -2  13   0 3049.55 580.663   2
  -2 -13  -1 1555.78 625.463   1
  -2  13  -1 1329.14 512.029   2
  -2  13  -2 5794.35 763.523   2
  -2 -13  -2 4031.58 698.970   1
  -2  13  -3 12785.3 989.647   2
  -2 -13  -3 15445.4 1292.96   1
  -2 -13  -4 51028.8 2201.18   1
  -2  13  -4 45190.7 1774.27   2
  -2  13  -5 10497.2 919.833   2
  -2 -13  -5 12066.2 1203.04   1
  -2 -13  -6 20758.2 1567.46   1
  -2  13  -6 18292.0 1205.46   2
  -2 -13  -7-384.503 632.198   1
  -2  13  -7 513.467 506.807   2
  -2  13  -8 2869.66 612.360   2
  -2 -13  -8 3876.65 892.124   1
  -2 -13  -9 840.761 674.934   1
  -2  13  -9 1472.11 546.098   2
  -2 -13 -10 171.376 819.202   1
  -2  13 -10 1198.36 609.172   2
  -2 -13 -11 1096.43 865.425   1
  -2  13 -11 894.924 480.648   2
  -2 -13 -12 2563.13 921.237   1
  -2  13 -12 2706.82 616.191   2
  -2  13 -13 519.980 626.280   2
  -2 -13 -13 67.8983 879.694   1
  -2 -13 -14 2528.67 1015.83   1
  -2  13 -14 721.063 558.139   2
  -2  13 -15 4406.83 870.291   2
  -2 -13 -15 2800.61 1132.06   1
  -2 -13 -16 702.883 1032.22   1
  -2  13 -16 287.459 618.532   2
  -2 -13 -17 619.312 1152.48   1
   2 -14 -18 4321.16 1408.24   1
   2 -14 -17 1013.04 1140.10   1
  -2 -14  16 263.893 587.666   1
   2  14 -16 2199.96 868.327   2
   2 -14 -16 216.248 925.884   1
   2  14 -15-360.591 673.924   2
  -2 -14  15 518.782 643.742   1
   2 -14 -15 540.424 831.866   1
   2 -14 -14 3236.45 1005.00   1
   2  14 -14 2417.02 676.718   2
   2  14 -14 2466.75 648.739   3
  -2 -14  14 2318.93 710.175   1
   2  14 -13 754.615 669.450   2
  -2 -14  13-251.742 562.715   1
   2 -14 -13 578.939 815.051   1
   2  14 -13 1379.64 592.196   3
  -2 -14  12 13296.7 1197.07   1
   2  14 -12 11772.7 962.581   3
   2 -14 -12 10616.7 1340.85   1
   2  14 -12 12056.6 1300.34   2
   2 -14 -11 3027.50 821.880   1
   2  14 -11 441.457 618.180   2
  -2 -14  11 1496.22 646.654   1
   2  14 -11 2303.41 512.597   3
  -2 -14  10 11956.9 1088.57   1
   2  14 -10 13460.5 1331.54   2
   2  14 -10 11847.2 886.742   3
   2 -14 -10 12005.4 1214.22   1
   2  14  -9 7892.54 1068.30   2
   2 -14  -9 6360.75 977.988   1
  -2 -14   9 7562.26 896.031   1
  -2 -14   8 11559.6 1050.20   1
   2  14  -8 14402.9 1307.40   2
   2  14  -7 1334.34 753.704   2
  -2 -14   7 1261.84 459.052   1
   2 -14  -7 1713.21 586.906   1
   2  14  -6 330.246 653.928   2
   2 -14  -6 73.9297 412.119   1
  -2 -14   6 493.730 451.735   1
   2 -14  -5 15343.3 994.375   1
  -2 -14   5 14234.6 1131.60   1
   2  14  -5 17862.3 1384.54   2
  -2 -14   4 13152.4 1074.01   1
   2 -14  -4 11577.2 803.798   1
   2  14  -4 10330.0 1194.08   2
  -2 -14   3 957.588 506.133   1
   2 -14  -3 1651.02 388.484   1
   2  14  -3 318.809 601.562   2
  -2 -14   2 391.491 484.484   1
   2 -14  -2 1521.46 290.161   1
   2  14  -2 342.440 598.842   2
  -2  14   2 1553.23 487.162   2
   2 -14  -1 164.298 133.381   1
  -2 -14   1 515.343 556.563   1
  -2  14   1 192.465 438.848   2
  -2  14   0 292.976 433.147   2
  -2 -14   0-86.8982 427.948   1
  -2 -14  -1 9356.91 1008.37   1
  -2  14  -1 7173.65 826.636   2
  -2  14  -2 1937.53 587.161   2
  -2 -14  -2 1981.17 613.305   1
  -2  14  -3 4077.83 682.876   2
  -2 -14  -3 6771.52 939.134   1
  -2 -14  -4 24643.4 1607.86   1
  -2  14  -4 21038.4 1316.20   2
  -2  14  -5 291.065 482.914   2
  -2 -14  -5 290.500 613.230   1
  -2 -14  -6 36608.9 2091.85   1
  -2  14  -6 49962.8 2005.88   2
  -2  14  -7 5634.57 806.361   2
  -2 -14  -7 5190.22 966.737   1
  -2 -14  -8 29302.0 2004.02   1
  -2  14  -8 35086.9 1711.08   2
  -2  14  -9 624.915 560.263   2
  -2 -14  -9 1112.64 890.987   1
  -2 -14 -10 17302.6 1691.86   1
  -2  14 -10 18199.9 1326.38   2
  -2  14 -11 45.1590 531.174   2
  -2 -14 -11-283.199 834.341   1
  -2 -14 -12 3526.90 1081.30   1
  -2  14 -12 3423.63 787.143   2
  -2  14 -13 8864.33 1072.62   2
  -2 -14 -13 5838.14 1302.59   1
  -2  14 -14 11750.1 1184.79   2
  -2 -14 -14 13123.9 1713.63   1
  -2 -14 -15 252.672 949.803   1
  -2  14 -15 786.795 670.651   2
  -2 -14 -16 716.813 1084.23   1
  -2  14 -16 3532.70 928.028   2
   2 -15 -17 2162.94 1163.64   1
   2 -15 -16 1412.00 1075.07   1
   2 -15 -15-853.384 951.010   1
   2  15 -15-103.495 724.218   2
   2 -15 -14 10158.7 1476.71   1
   2  15 -14 12167.3 1360.01   2
   2 -15 -13 1446.12 937.590   1
  -2 -15  13 890.565 634.394   1
   2  15 -13 1777.46 834.395   2
   2  15 -12 33682.0 2054.15   2
  -2 -15  12 33778.8 1828.65   1
   2  15 -12 34253.1 1583.09   3
   2 -15 -12 28161.0 2008.39   1
   2 -15 -11 1419.71 808.380   1
   2  15 -11 2905.74 634.526   3
  -2 -15  11 2417.91 704.607   1
   2  15 -11 1409.72 768.358   2
   2  15 -10 7674.49 785.311   3
   2 -15 -10 7907.24 1106.73   1
  -2 -15  10 8067.35 956.642   1
   2  15 -10 6780.67 1008.38   2
   2  15  -9 181.231 641.999   2
  -2 -15   9-62.3878 462.255   1
   2 -15  -9-531.520 572.124   1
   2  15  -8 5059.04 957.165   2
   2 -15  -8 3605.79 746.771   1
  -2 -15   8 3359.13 715.505   1
  -2 -15   7 476.764 489.046   1
   2 -15  -7 421.518 506.348   1
   2  15  -7 976.033 700.784   2
   2 -15  -6 12091.0 984.967   1
  -2 -15   6 14945.4 1126.13   1
   2  15  -6 15925.0 1418.45   2
   2 -15  -5 896.725 446.652   1
  -2 -15   5 1259.46 526.627   1
  -2 -15   4 30098.0 1584.76   1
   2 -15  -4 30211.5 1234.90   1
   2  15  -4 28095.5 1800.12   2
  -2 -15   3 147.805 500.748   1
   2  15  -3-527.218 666.897   2
  -2 -15   2-189.043 488.377   1
   2  15  -2 380.220 571.477   2
  -2  15   2 173.544 486.333   2
  -2  15   1 4809.83 761.936   2
  -2 -15   1 4781.32 895.436   1
   2  15  -1 4217.17 843.802   2
  -2  15   0 1505.30 549.390   2
  -2 -15   0 1797.42 652.507   1
  -2  15  -1 1243.17 514.291   2
  -2 -15  -1 877.663 596.518   1
  -2  15  -2 1373.51 560.394   2
  -2 -15  -2 656.972 603.631   1
  -2  15  -3 685.617 547.137   2
  -2 -15  -3 594.363 645.427   1
  -2 -15  -4 14177.0 1315.56   1
  -2  15  -4 11008.5 1055.96   2
  -2  15  -5 1323.53 522.423   2
  -2 -15  -5 1212.18 685.299   1
  -2  15  -6 3734.94 709.667   2
  -2 -15  -6 2982.97 858.582   1
  -2 -15  -7-730.224 702.127   1
  -2  15  -7-521.255 574.273   2
  -2 -15  -8-382.854 796.157   1
  -2  15  -8-1303.13 602.807   2
  -2 -15  -9 1908.70 872.555   1
  -2  15  -9 1069.50 550.057   2
  -2 -15 -10 3200.76 971.740   1
  -2  15 -10 5966.02 944.520   2
  -2  15 -11 2224.73 704.698   2
  -2 -15 -11 4417.67 1145.53   1
  -2 -15 -12 7863.00 1435.24   1
  -2  15 -12 8390.05 1072.37   2
  -2  15 -13-511.725 634.977   2
  -2 -15 -13 933.836 964.941   1
  -2  15 -14 5733.46 988.382   2
  -2 -15 -14 6207.56 1446.43   1
  -2 -15 -15-1007.67 1171.54   1
  -2  15 -15 914.824 684.131   2
   2  16 -14 1062.20 799.064   2
   2  16 -13 1142.17 810.749   2
   2  16 -12 2014.95 890.710   2
   2  16 -11 1806.30 828.697   2
   2  16 -10 17162.4 1513.41   2
  -2 -16  10 20194.0 1398.74   1
   2  16  -9 4064.31 998.518   2
  -2 -16   9 4137.21 716.815   1
   2  16  -8 7022.94 1144.73   2
  -2 -16   8 8067.41 959.983   1
   2  16  -7 7355.83 1098.25   2
  -2 -16   7 7599.22 930.182   1
  -2 -16   6 22550.1 1425.89   1
   2  16  -6 21087.0 1667.08   2
   2  16  -5 16.2555 749.853   2
  -2 -16   5-69.1941 511.933   1
  -2 -16   4 12286.8 1069.31   1
   2  16  -4 15208.2 1422.48   2
  -2  16   3 5714.80 846.849   2
   2  16  -3 5364.30 974.803   2
  -2  16   2 30980.6 1685.41   2
   2  16  -2 34359.6 2017.15   2
  -2 -16   1-84.9175 549.292   1
  -2  16   1 229.071 545.621   2
   2  16  -1 1355.84 619.699   2
  -2  16   0-796.694 589.454   2
  -2 -16   0 608.509 542.026   1
  -2  16  -1 3227.40 720.059   2
  -2 -16  -1 1956.23 651.158   1
  -2  16  -2 1617.07 600.966   2
  -2 -16  -2 1105.76 638.009   1
  -2  16  -3-259.239 564.300   2
  -2 -16  -3-33.7354 660.905   1
  -2  16  -4 2341.42 640.727   2
  -2 -16  -4 3214.57 854.479   1
  -2 -16  -5 1849.29 806.455   1
  -2  16  -5 119.175 545.040   2
  -2 -16  -6 5480.40 1114.22   1
  -2  16  -6 5225.77 837.977   2
  -2 -16  -7-120.798 666.956   1
  -2  16  -7 612.018 613.654   2
  -2 -16  -8 5787.29 1158.78   1
  -2  16  -8 6117.65 899.244   2
  -2  16  -9 1804.69 679.868   2
  -2 -16  -9 2021.64 951.529   1
  -2 -16 -10 749.011 903.661   1
  -2  16 -10 1612.32 656.605   2
  -2  16 -11 349.546 641.836   2
  -2 -16 -11 521.462 984.995   1
  -2 -16 -12 5377.07 1333.74   1
  -2  16 -12 3818.89 844.109   2
  -2 -16 -13-1343.76 1163.63   1
  -2  16 -13-219.212 728.528   2
  -2 -16 -14 10220.8 1711.12   1
  -2  16 -14 10628.1 1233.62   2
  -2 -16 -15 2419.55 1348.58   1
   2  17 -12 10913.0 1413.44   2
   2  17 -11 1299.20 809.077   2
   2  17 -10 4102.49 1032.21   2
   2  17  -9 2267.35 938.723   2
   2  17  -8 1699.09 817.732   2
   2  17  -7 11903.2 1366.41   2
   2  17  -6 6216.78 1065.76   2
  -2 -17   6 8314.67 961.420   1
  -2 -17   5 14184.2 1202.62   1
   2  17  -5 15050.1 1564.43   2
  -2 -17   4 2977.15 670.311   1
  -2  17   4 3040.73 727.688   2
   2  17  -4 2191.11 870.935   2
  -2 -17   3 522.730 558.021   1
   2  17  -3 2074.45 857.387   2
  -2  17   3 1009.58 642.255   2
   2  17  -2 2229.89 853.759   2
  -2  17   2 2196.52 745.165   2
  -2 -17   2 1766.45 592.889   1
   2  17  -1-143.972 696.796   2
  -2  17   1-489.043 651.653   2
  -2 -17   1 1273.16 655.000   1
  -2  17   0-332.732 590.160   2
   2  17   0-453.005 718.648   2
  -2 -17   0-716.960 671.104   1
  -2 -17  -1 7235.06 1014.37   1
  -2  17  -1 5843.97 942.943   2
  -2  17  -2-363.347 580.559   2
  -2 -17  -2 472.559 603.070   1
  -2  17  -3-498.771 617.208   2
  -2 -17  -3 186.045 648.033   1
  -2 -17  -4 8848.31 1160.39   1
  -2  17  -4 8853.47 1035.21   2
  -2  17  -5-115.339 564.877   2
  -2 -17  -5 1151.37 754.880   1
  -2  17  -6 3427.70 788.719   2
  -2 -17  -6 2918.76 883.802   1
  -2  17  -7 530.793 621.083   2
  -2 -17  -7 1174.11 745.205   1
  -2 -17  -8 1025.95 778.065   1
  -2  17  -8 443.635 684.568   2
  -2  17  -9 913.308 617.979   2
  -2 -17  -9-260.401 795.806   1
  -2 -17 -10 242.350 862.646   1
  -2  17 -10 1016.78 676.600   2
  -2  17 -11 1469.77 708.264   2
  -2 -17 -11 2606.22 1127.28   1
  -2  17 -12 2450.07 861.635   2
  -2 -17 -12 1944.94 1011.16   1
  -2 -17 -13 898.521 1045.34   1
  -2  17 -13 980.035 788.139   2
  -2 -17 -14 566.383 1158.00   1
   2  18 -11 1579.80 973.232   2
   2  18 -10 2459.80 900.346   2
   2  18  -9 1338.58 806.958   2
   2  18  -8 3674.80 994.029   2
   2  18  -7 4129.50 1011.99   2
   2  18  -6 983.923 760.085   2
   2  18  -5 3128.51 1027.37   2
  -2  18   4 7021.50 984.474   2
   2  18  -4 9545.11 1276.37   2
   2  18  -3 2310.82 819.112   2
  -2  18   3 4812.19 940.591   2
  -2  18   2 15780.1 1350.73   2
   2  18  -2 28428.6 1995.43   2
  -2 -18   1 1180.56 722.969   1
   2  18  -1 303.791 667.869   2
  -2  18   1 523.539 608.991   2
  -2 -18   0 3974.87 842.216   1
  -2  18   0 5326.45 972.069   2
   2  18   0 4393.61 1004.32   2
  -2 -18  -1 1379.40 766.589   1
  -2  18  -1 367.920 659.535   2
  -2  18  -2 80.0569 642.751   2
  -2 -18  -2 1823.54 765.473   1
  -2  18  -3 512.021 636.912   2
  -2 -18  -3 685.955 722.142   1
  -2 -18  -4 9650.35 1277.22   1
  -2  18  -4 8907.04 1147.36   2
  -2  18  -5-288.517 637.880   2
  -2 -18  -5 440.288 735.684   1
  -2  18  -6 25501.3 1723.27   2
  -2 -18  -6 21858.6 1893.05   1
  -2 -18  -7 470.498 889.655   1
  -2  18  -7 701.878 638.269   2
  -2  18  -8 5646.07 989.404   2
  -2 -18  -8 3356.07 1052.81   1
  -2 -18  -9 2107.26 1025.96   1
  -2  18  -9 664.322 676.371   2
  -2 -18 -10 381.789 885.976   1
  -2  18 -10 442.769 696.337   2
  -2  18 -11 1954.92 740.410   2
  -2 -18 -11 696.254 1045.21   1
  -2 -18 -12 5418.18 1445.75   1
  -2  18 -12 7386.76 1188.75   2
  -2 -18 -13 2292.88 1301.82   1
   2  19  -9-1026.47 910.193   2
   2  19  -8 8241.44 1353.62   2
   2  19  -7 1715.75 917.948   2
   2  19  -6 41.9307 746.692   2
   2  19  -5 4517.22 1063.78   2
  -2  19   5 3808.98 919.777   2
   2  19  -4 1686.24 862.727   2
  -2  19   4 834.340 709.891   2
   2  19  -3-1020.23 885.099   2
  -2  19   3 683.644 753.848   2
  -2  19   2 363.676 666.385   2
   2  19  -2 176.262 824.818   2
   2  19  -1 3044.48 940.511   2
  -2  19   1 1740.20 746.838   2
   2  19   0 4698.68 1125.03   2
  -2  19   0 6752.45 1072.06   2
  -2  19  -1 1949.73 776.303   2
   2  19   1 2969.78 927.020   2
  -2  19  -2 20538.0 1575.62   2
  -2  19  -3 4538.92 929.265   2
  -2  19  -4 15321.2 1410.22   2
  -2  19  -5 81.8126 644.281   2
  -2  19  -6 5747.73 1000.71   2
  -2  19  -7 3118.94 923.819   2
  -2  19  -8-1459.25 730.557   2
  -2  19  -9-232.853 670.359   2
  -2  19 -10 2751.61 856.174   2
   2  20  -6 329.984 937.375   2
  -2  20   5 1288.06 825.875   2
   2  20  -5 2780.45 1044.52   2
   2  20  -4 257.443 805.412   2
  -2  20   4 2036.33 791.104   2
   2  20  -3 2894.90 1013.09   2
  -2  20   3 2633.90 889.668   2
   2  20  -2 1945.32 895.361   2
  -2  20   2 832.796 717.545   2
  -2  20   1 4286.63 1009.19   2
   2  20  -1 4950.00 1092.34   2
   2  20   0 2370.37 976.687   2
  -2  20   0 1452.90 909.605   2
   2  20   1 8903.31 1409.31   2
  -2  20  -1 9853.87 1261.88   2
  -2  20  -2 1512.79 811.309   2
   2  20   2-172.989 809.037   2
  -2  20  -3 692.093 702.527   2
  -2  20  -4 1439.93 790.464   2
  -2  20  -5 944.682 716.339   2
  -2  20  -6 2377.48 863.223   2
  -2  20  -7 3058.55 877.714   2
  -2  20  -8 1526.83 796.521   2
  -2  20  -9 21.6421 788.491   2
  -2  21   0 2361.73 893.491   2
   2  21   0 4996.96 1159.30   2
  -2  21  -1 9241.31 1308.34   2
   2  21   1 8112.02 1409.41   2
  -2  21  -2-209.818 753.554   2
  -2  21  -3 2470.51 869.275   2
  -2  21  -4 1008.51 802.199   2
  -2  21  -5 18688.0 1675.60   2
  -2  21  -6 1892.91 942.084   2
   3   0 -22 1283.56 1120.15   1
   3   0 -21-661.290 945.915   1
   3   0 -20 216.459 876.607   1
   3   0 -19 3700.75 663.142   2
   3   0 -19 1363.33 787.054   1
   3   0 -18-413.030 435.196   2
   3   0 -18-1140.13 734.247   1
   3   0 -17 5827.24 731.601   2
   3   0 -17 6217.68 1095.21   1
   3   0 -16 91.8173 383.340   2
   3   0 -16 856.754 585.078   1
   3   0 -15 47442.6 1692.48   2
   3   0 -15 43138.7 2119.81   1
  -3   0  14-43.8015 426.658   1
   3   0 -14 375.799 372.263   2
   3   0 -13 25737.4 1154.95   2
  -3   0  13 24632.3 1368.74   1
   3   0 -12-26.9701 338.569   3
   3   0 -12-387.600 284.240   2
  -3   0  12-649.947 450.988   1
   3   0 -11-153.368 290.050   2
  -3   0  11 257.134 409.244   1
   3   0 -11 113.731 343.456   3
  -3   0  10 386.841 295.950   2
  -3   0  10 27.0341 366.337   1
   3   0 -10-376.805 280.299   2
   3   0 -10 88.7685 309.240   3
   3   0  -9 30359.5 1003.49   2
  -3   0   9 28050.5 1042.40   2
  -3   0   9 30869.5 1352.53   1
   3   0  -9 29584.2 1180.00   3
  -3   0   8 426.434 274.121   2
  -3   0   8-46.3391 328.711   1
   3   0  -8-416.153 231.053   2
   3   0  -8-263.593 320.689   3
   3   0  -8 456.414 388.836   1
  -3   0   7 54877.6 1643.08   1
   3   0  -7 52309.7 1645.89   1
  -3   0   7 52341.2 1250.28   2
   3   0  -7 54807.3 1402.57   3
   3   0  -6-299.260 193.707   2
  -3   0   6-215.828 217.758   2
  -3   0   6 545.046 342.226   1
   3   0  -6 31.0483 376.305   1
   3   0  -5 28443.4 746.610   2
   3   0  -5 28998.9 1161.20   1
  -3   0   5 30237.1 1165.42   1
  -3   0   5 27401.5 802.768   2
   3   0  -4-246.952 358.339   1
   3   0  -4 103.861 162.681   2
  -3   0   4 204.273 335.082   1
  -3   0   4-89.0745 174.125   2
  -3   0   3 19436.9 878.242   1
   3   0  -3 19856.4 955.117   1
  -3   0   2-188.342 312.314   1
   3   0  -2-57.2622 150.900   2
   3   0  -2 388.275 338.814   1
  -3   0   1 38687.9 1148.46   1
   3   0  -1 36692.2 1125.51   1
   3   0   0-260.617 292.605   1
  -3   0   0-705.703 369.920   1
  -3   0  -1 59265.4 1461.85   1
   3   0   1 65669.8 1541.48   1
  -3   0  -2 263.764 315.652   1
   3   0   2 257.242 346.767   1
  -3   0  -3 952.654 414.686   1
   3   0   3 1019.52 369.378   1
   3   0   4 401.090 377.014   1
   3   0   4-115.448 203.902   2
  -3   0  -4-48.6829 357.533   1
  -3   0  -5-38.6413 429.236   1
   3   0   5 378.859 254.792   2
   3   0   5-13.4228 367.917   1
   3   0   6-186.298 253.390   2
  -3   0  -6 660.489 436.578   1
   3   0   6-137.170 377.251   1
  -3   0  -7 49979.1 1857.32   1
   3   0   7 50401.9 1762.71   1
  -3   0  -8-825.712 536.618   1
  -3   0  -9 44725.8 1902.20   1
  -3   0 -10 90.5983 512.743   1
  -3   0 -11 3991.11 813.269   1
  -3   0 -12 629.479 739.149   1
  -3   0 -13 1254.95 716.825   1
  -3   0 -14 557.455 771.943   1
  -3   0 -15-920.437 809.871   1
  -3   0 -16-1024.81 742.902   1
  -3   0 -17 11462.0 1487.13   1
  -3   0 -18 1510.54 1010.10   1
  -3   0 -19-1159.68 963.984   1
  -3   0 -20-414.260 980.321   1
  -3   0 -21 1676.02 1209.45   1
   3   1 -22 753.217 1082.78   1
   3  -1 -22 801.697 964.446   1
   3   1 -21 11169.4 1119.33   2
   3   1 -21 10680.4 1611.78   1
   3  -1 -21 11671.4 1696.94   1
   3   1 -20 709.688 586.475   2
   3   1 -20 652.202 874.126   1
   3  -1 -20 2043.82 1104.32   1
   3   1 -19 1085.10 534.129   2
   3   1 -19 2628.13 838.022   1
   3  -1 -19 2590.73 886.301   1
   3   1 -18 2933.27 622.809   2
   3   1 -18 2128.77 769.166   1
   3  -1 -18 1909.79 868.529   1
   3   1 -17 8491.62 877.935   2
   3   1 -17 9255.06 1197.04   1
   3  -1 -17 8549.64 1209.97   1
   3   1 -16 1199.08 503.197   2
   3  -1 -16 2269.13 503.095   2
   3  -1 -16 2531.13 769.357   1
   3   1 -16 2470.26 755.154   1
   3  -1 -15 3715.02 835.959   1
   3   1 -15 3076.36 576.992   2
   3  -1 -15 2498.44 532.149   2
  -3  -1  15 4073.80 728.013   1
  -3  -1  14 1375.55 557.991   1
   3   1 -14 752.574 407.705   2
   3  -1 -14 780.505 372.798   2
   3  -1 -14 1577.98 622.973   1
  -3   1  13 48527.0 1876.32   1
   3   1 -13 46105.3 1542.11   2
   3   1 -13 46149.4 1792.64   3
  -3   1  12 2304.75 566.475   1
   3   1 -12 1988.54 506.164   3
   3   1 -12 858.616 324.287   2
   3  -1 -12 1377.87 349.004   2
  -3  -1  12 1196.99 486.492   1
   3   1 -11 7527.32 620.618   2
   3  -1 -11 6177.56 566.449   2
   3  -1 -11 7105.92 682.874   3
  -3  -1  11 6764.44 763.553   1
   3   1 -11 8164.38 757.900   3
  -3   1  11 7253.12 740.755   1
  -3   1  10 13489.5 939.575   1
  -3   1  10 11927.3 735.486   2
   3  -1 -10 12982.3 701.730   2
  -3  -1  10 14884.2 1032.93   1
   3   1 -10 11786.8 726.321   2
   3  -1 -10 12787.5 853.835   3
   3   1 -10 13853.2 852.305   3
   3  -1  -9 5688.72 580.160   3
  -3   1   9 5790.40 504.428   2
   3  -1  -9 4934.84 444.477   2
  -3   1   9 6324.09 674.327   1
   3   1  -9 6705.26 524.687   2
   3   1  -9 4836.37 517.472   3
  -3  -1   9 5741.72 663.139   1
  -3  -1   9 6499.89 617.398   2
  -3  -1   8 42275.8 1273.27   2
  -3   1   8 41258.8 1455.39   1
   3  -1  -8 39471.0 1022.49   2
   3   1  -8 39158.8 1132.30   2
   3  -1  -8 36971.5 1455.53   1
  -3   1   8 46073.0 1188.15   2
   3   1  -8 37248.0 1224.06   3
   3  -1  -8 40115.4 1271.54   3
  -3  -1   8 42758.5 1557.21   1
  -3  -1   7 19023.6 1037.56   1
   3   1  -7 17346.8 979.815   1
   3  -1  -7 19252.1 669.740   2
  -3   1   7 18647.1 982.617   1
   3   1  -7 18867.3 770.710   2
   3  -1  -7 18002.2 985.957   1
   3  -1  -7 16937.4 808.432   3
  -3   1   7 16833.8 688.476   2
  -3  -1   7 15433.3 761.953   2
  -3  -1   6 13911.9 681.990   2
  -3   1   6 12518.3 541.140   2
   3  -1  -6 13991.0 692.312   3
   3   1  -6 12599.7 860.374   1
   3   1  -6 13753.6 633.153   2
   3  -1  -6 11745.8 490.831   2
   3  -1  -6 12930.7 810.770   1
  -3   1   6 12453.5 781.492   1
  -3  -1   6 12810.5 847.378   1
   3   1  -5 33700.7 886.205   2
  -3   1   5 38022.0 834.765   2
  -3  -1   5 38947.0 1335.30   1
  -3   1   5 38149.0 1243.61   1
   3  -1  -5 36562.2 1232.16   1
   3  -1  -5 31960.5 681.823   2
  -3  -1   5 37763.4 1001.44   2
   3   1  -5 38114.9 1363.07   1
   3  -1  -4 15025.4 810.094   1
   3  -1  -4 14962.3 421.439   2
  -3  -1   4 14849.1 804.253   1
   3   1  -4 16105.2 611.466   2
  -3  -1   4 16489.4 625.034   2
  -3   1   4 15710.1 489.859   2
  -3   1   4 15871.2 806.925   1
   3   1  -4 16537.0 882.927   1
   3  -1  -3 81625.7 837.701   2
   3   1  -3 80770.2 1817.16   1
   3  -1  -3 75860.7 1611.03   1
   3   1  -3 78643.1 1247.14   2
  -3   1   3 74980.3 1549.39   1
  -3  -1   3 82656.6 1832.88   1
  -3  -1   2 934.804 380.902   1
   3   1  -2 1974.01 413.625   1
   3  -1  -2 1635.16 144.364   2
  -3   1   2 1183.05 315.972   1
   3  -1  -2 1153.91 332.028   1
   3   1  -1 12293.1 725.121   1
   3  -1  -1 11277.6 616.172   1
  -3  -1   1 11513.0 703.102   1
  -3   1   1 12980.8 688.560   1
  -3  -1   0 17432.8 858.417   1
   3  -1   0 16786.7 756.197   1
  -3   1   0 17549.4 756.535   1
   3   1   0 17308.4 849.966   1
   3   1   1 56741.6 1499.29   1
  -3   1  -1 53860.9 1303.75   1
   3  -1   1 53747.7 778.772   2
   3  -1   1 53339.1 1313.64   1
  -3  -1  -1 53047.5 1471.20   1
  -3   1  -2 40313.8 1213.73   1
   3  -1   2 39836.7 1191.71   1
   3  -1   2 40006.8 785.318   2
  -3  -1  -2 43526.5 1394.25   1
   3   1   2 39025.9 1305.32   1
   3  -1   3 24956.0 1009.90   1
   3  -1   3 24192.5 692.789   2
  -3  -1  -3 26870.2 1150.82   1
  -3   1  -3 24695.8 1015.12   1
   3   1   3 24772.3 1122.95   1
  -3  -1  -4 30841.1 1278.42   1
   3  -1   4 32004.5 899.655   2
   3  -1   4 33376.5 1205.96   1
   3   1   4 31444.6 1290.14   1
  -3   1  -4 31891.4 1205.37   1
   3  -1   5 48986.3 1177.89   2
   3   1   5 46090.1 1150.67   2
  -3   1  -5 51433.2 1623.50   1
   3  -1   5 47991.2 1528.55   1
   3   1   5 50932.2 1690.92   1
  -3  -1  -5 47034.6 1681.06   1
  -3  -1  -6 2307.75 577.452   1
   3  -1   6 2738.24 346.516   2
   3   1   6 2308.59 355.039   2
   3  -1   6 2692.76 489.835   1
   3   1   6 3031.75 570.678   1
  -3   1  -6 2910.46 559.446   1
   3  -1   7 4858.82 479.327   2
   3  -1   7 5392.99 653.816   1
  -3  -1  -7 4654.24 679.243   1
  -3   1  -7 5935.95 717.900   1
  -3   1  -8 11414.8 962.430   1
  -3  -1  -8 11133.2 1017.61   1
  -3  -1  -9 20131.7 1356.39   1
  -3   1  -9 19710.5 1287.70   1
  -3   1 -10 2669.84 612.968   1
  -3  -1 -10 3016.68 638.021   1
  -3   1 -11 82900.2 2788.37   1
  -3  -1 -11 77998.1 2808.81   1
  -3  -1 -12 13671.7 1264.70   1
  -3   1 -12 15369.5 1343.64   1
  -3   1 -13 12418.2 1313.50   1
  -3  -1 -13 11647.5 1316.55   1
  -3   1 -14 3399.63 827.164   1
  -3  -1 -14 3048.32 909.775   1
  -3   1 -15 674.350 729.151   1
  -3  -1 -15 968.391 868.675   1
  -3   1 -16 2494.96 959.172   1
  -3  -1 -16 269.325 807.158   1
  -3   1 -17 18030.7 1808.70   1
  -3  -1 -17 20141.8 1943.13   1
  -3   1 -18 3659.73 1099.68   1
  -3  -1 -18 5292.20 1225.57   1
  -3   1 -19 27217.6 2285.26   1
  -3  -1 -19 29806.7 2418.88   1
  -3  -1 -20 302.628 1116.06   1
  -3   1 -20 1930.25 1025.45   1
  -3   1 -21 2775.58 1201.84   1
   3   2 -22 341.920 639.653   2
   3   2 -22 8.18543 897.695   1
   3  -2 -22-264.814 1025.78   1
   3   2 -21 5712.98 908.600   2
   3   2 -21 3660.93 1160.83   1
   3  -2 -21 3828.75 1048.06   1
   3   2 -20 579.639 571.317   2
   3   2 -20 761.660 884.087   1
   3  -2 -20 513.463 937.998   1
   3   2 -19 2509.69 677.874   2
   3   2 -19 2467.45 920.244   1
   3  -2 -19 4030.83 1117.82   1
   3   2 -18-249.316 472.893   2
   3   2 -18 1581.78 869.775   1
   3  -2 -18 1227.30 836.607   1
   3   2 -17 33942.1 1606.01   2
   3   2 -17 32436.9 2031.73   1
   3  -2 -17 35861.8 2220.47   1
  -3  -2  16 621.976 573.579   1
   3  -2 -16 976.741 702.378   1
   3   2 -16 286.972 390.272   2
  -3  -2  15 41416.8 1921.23   1
   3   2 -15 39008.2 1586.32   2
   3  -2 -15 42444.8 2127.36   1
   3   2 -14 417.407 355.519   2
   3  -2 -14 677.695 576.347   1
  -3  -2  14 511.266 544.391   1
   3   2 -13 4408.62 575.287   2
   3   2 -13 3483.57 638.915   3
   3  -2 -13 3560.25 692.911   1
   3  -2 -13 3374.79 496.904   2
  -3  -2  13 3526.52 660.992   1
   3   2 -12 404.887 356.641   2
   3  -2 -12-136.587 270.729   2
  -3  -2  12 371.676 474.171   1
   3   2 -12 458.397 503.246   3
  -3   2  12 518.788 467.977   1
   3   2 -11 27575.7 1120.93   2
   3  -2 -11 26027.2 1009.72   2
  -3  -2  11 31169.1 1504.52   1
   3   2 -11 29276.1 1290.22   3
  -3   2  11 29794.9 1351.24   1
   3   2 -10 2106.50 377.106   2
   3  -2 -10 2750.47 381.584   2
  -3  -2  10 3269.37 570.473   1
  -3   2  10 3274.25 541.569   1
  -3   2  10 3025.40 423.339   2
   3  -2 -10 2728.62 498.147   3
   3   2 -10 2491.17 453.412   3
  -3  -2   9-62.7840 398.185   1
  -3   2   9 111.792 221.069   2
   3   2  -9 7.80969 262.137   2
  -3   2   9 179.859 384.078   1
  -3  -2   9-83.8344 325.745   2
   3   2  -9-350.296 345.942   3
   3  -2  -9-59.9923 312.641   3
   3  -2  -9-17.9757 213.559   2
   3  -2  -8 238.100 184.636   2
  -3  -2   8 332.747 328.990   2
  -3   2   8 564.567 231.134   2
   3   2  -8 343.755 285.312   2
  -3   2   8 42.9042 305.417   1
  -3  -2   8 93.5131 373.211   1
   3  -2  -8 263.909 280.474   3
   3  -2  -8 631.777 356.914   1
  -3   2   7 115723. 1641.69   2
   3   2  -7 121030. 2599.90   1
   3  -2  -7 115466. 1541.72   2
   3  -2  -7 117039. 2364.54   1
   3  -2  -7 129151. 2110.03   3
  -3  -2   7 123888. 2136.96   2
  -3   2   7 123411. 2328.27   1
   3   2  -7 114544. 1941.66   2
  -3  -2   7 118646. 2546.91   1
   3   2  -6 27213.3 929.830   2
  -3   2   6 29370.7 746.974   2
  -3   2   6 27903.6 1069.16   1
   3  -2  -6 26029.3 670.940   2
   3  -2  -6 29714.0 1148.21   1
  -3  -2   6 27293.8 1212.50   1
  -3  -2   6 27516.2 979.305   2
   3  -2  -6 25903.8 893.781   3
   3   2  -6 28848.5 1274.61   1
  -3  -2   5 4867.52 575.679   1
   3   2  -5 5070.06 460.142   2
   3  -2  -5 5213.15 534.192   1
  -3   2   5 4633.00 495.225   1
   3   2  -5 4311.16 550.754   1
   3  -2  -5 5200.17 276.659   2
  -3   2   5 4545.46 295.045   2
   3  -2  -5 5026.11 418.028   3
  -3  -2   5 4138.65 432.969   2
  -3   2   4 5798.96 264.929   2
   3  -2  -4 5260.66 510.716   1
   3  -2  -4 5884.00 241.183   2
  -3  -2   4 5608.44 576.938   1
  -3   2   4 6067.51 498.791   1
   3   2  -4 6877.04 689.619   1
   3   2  -4 5447.95 444.134   2
   3  -2  -3 14962.0 713.096   1
   3   2  -3 14371.8 640.920   2
  -3   2   3 15119.4 701.178   1
  -3  -2   3 13205.5 806.691   1
   3   2  -3 14785.9 827.851   1
  -3   2   2 92940.1 1583.91   1
   3   2  -2 95235.8 1981.41   1
   3  -2  -2 99157.3 1672.69   1
  -3  -2   1 263229. 3258.03   1
   3   2  -1 259562. 3233.19   1
   3  -2   0 102799. 1614.36   1
   3   2   0 108184. 2127.88   1
  -3  -2   0 109751. 2144.53   1
  -3   2   0 107567. 1624.86   1
  -3  -2  -1 343632. 3853.62   1
  -3   2  -1 347027. 3034.75   1
   3   2   2-193.279 389.969   1
   3  -2   2 124.131 146.770   2
   3  -2   2-140.453 246.127   1
  -3  -2  -2-280.975 359.246   1
  -3   2  -2-22.4932 277.349   1
  -3  -2  -3 11466.3 841.860   1
   3   2   3 10742.8 812.812   1
   3  -2   3 10504.3 651.592   1
   3  -2   3 10335.5 487.497   2
  -3   2  -3 10003.2 629.253   1
   3  -2   4 10981.6 530.018   2
  -3   2  -4 11277.9 514.141   2
  -3   2  -4 11125.3 723.266   1
   3  -2   4 12053.2 722.175   1
   3   2   4 12027.4 888.933   1
  -3  -2  -4 10536.5 818.145   1
  -3   2  -5 16002.8 666.507   2
   3  -2   5 18959.4 940.915   1
   3   2   5 17884.9 1092.58   1
  -3   2  -5 17023.1 939.213   1
  -3  -2  -5 17367.9 1083.66   1
   3  -2   5 18714.4 731.191   2
   3  -2   6 12035.5 654.170   2
   3  -2   6 14518.4 864.896   1
  -3   2  -6 11909.9 621.575   2
  -3  -2  -6 11976.5 997.499   1
   3   2   6 13842.0 1027.71   1
  -3   2  -6 11095.4 824.495   1
  -3  -2  -7 14829.1 1126.59   1
   3  -2   7 13509.3 716.079   2
  -3   2  -7 13726.3 716.983   2
   3  -2   7 16113.5 978.388   1
  -3   2  -7 14815.1 1012.47   1
  -3  -2  -8 3746.50 748.475   1
   3  -2   8 3285.62 525.661   1
  -3   2  -8 3152.10 411.404   2
  -3   2  -8 2896.21 548.742   1
  -3   2  -9 5977.66 569.631   2
  -3   2  -9 6307.29 796.207   1
  -3  -2  -9 4993.60 839.077   1
  -3   2 -10 8764.58 948.640   1
  -3  -2 -10 9170.18 1055.70   1
  -3   2 -11 3097.76 728.320   1
  -3  -2 -11 3164.11 721.582   1
  -3   2 -12-203.204 538.810   1
  -3  -2 -12 220.545 629.187   1
  -3  -2 -13 2041.27 742.510   1
  -3   2 -13 2718.99 779.563   1
  -3   2 -14 11826.2 1298.37   1
  -3  -2 -14 11614.7 1394.74   1
  -3  -2 -15 352.236 729.732   1
  -3   2 -15 937.586 769.557   1
  -3   2 -16 8754.44 1262.27   1
  -3  -2 -16 6402.41 1258.06   1
  -3   2 -17 15458.6 1687.22   1
  -3  -2 -17 15313.5 1732.09   1
  -3   2 -18 9252.67 1488.07   1
  -3  -2 -18 10038.9 1471.55   1
  -3   2 -19 20585.6 2064.62   1
  -3  -2 -19 20637.9 2176.99   1
  -3   2 -20 5612.67 1400.27   1
  -3  -2 -20 4361.32 1343.89   1
  -3   2 -21 364.555 1002.75   1
   3   3 -22 379.864 697.733   2
   3   3 -22 2517.97 1210.89   1
   3   3 -21 10623.3 1173.70   2
   3   3 -21 13299.5 1750.52   1
   3  -3 -21 14400.5 1887.55   1
   3  -3 -20 329.899 839.717   1
   3   3 -20 1725.59 636.079   2
   3   3 -20 108.670 835.489   1
   3   3 -19 10026.0 1061.81   2
   3   3 -19 10057.5 1342.11   1
   3  -3 -19 10489.5 1448.03   1
   3   3 -18 4978.19 750.856   2
   3   3 -18 6387.25 1074.94   1
   3   3 -17 595.249 516.246   2
   3  -3 -17 1054.84 798.961   1
   3   3 -16-308.753 429.919   2
  -3  -3  16 413.238 529.848   1
   3  -3 -16-393.931 646.009   1
   3   3 -15 7298.99 793.556   2
   3  -3 -15 7281.68 1015.91   1
  -3  -3  15 7808.01 946.298   1
   3   3 -14 4870.59 655.648   2
   3  -3 -14 3510.22 761.178   1
   3   3 -14 3890.41 690.135   3
  -3  -3  14 5370.98 793.399   1
   3  -3 -13 57645.5 2252.07   1
   3   3 -13 56298.7 1962.15   3
  -3  -3  13 60649.1 2232.40   1
   3   3 -12 5394.07 619.971   2
   3  -3 -12 6513.06 837.563   1
  -3  -3  12 6619.84 822.806   1
   3   3 -12 6212.98 671.526   3
  -3  -3  11 19071.8 1192.14   1
   3   3 -11 17882.8 1026.05   3
   3   3 -10 16823.9 973.218   3
  -3   3  10 16713.6 989.373   1
   3   3 -10 19484.4 949.655   2
  -3  -3  10 19176.1 1178.87   1
  -3   3  10 18578.0 827.993   2
  -3   3   9 1677.11 387.700   1
   3   3  -9 1693.66 408.016   2
  -3  -3   9 2757.83 558.504   1
   3   3  -9 1720.28 386.283   3
  -3   3   9 1499.77 280.736   2
  -3   3   8 7437.51 487.666   2
  -3   3   8 7600.02 648.373   1
   3  -3  -8 7349.60 623.795   3
   3  -3  -8 8690.88 738.142   1
  -3  -3   8 8715.49 784.968   1
   3   3  -8 8097.52 627.901   2
  -3  -3   8 7071.43 656.739   2
  -3  -3   7 260.598 316.505   2
   3   3  -7 533.964 315.018   2
  -3   3   7 533.905 213.415   2
   3  -3  -7 651.483 347.214   1
  -3  -3   7 180.438 417.865   1
  -3   3   7 535.281 316.329   1
   3   3  -7 101.497 341.446   1
   3  -3  -7 344.717 294.845   3
   3  -3  -6 89809.5 1639.84   3
  -3   3   6 91545.8 1246.56   2
  -3  -3   6 94658.6 2247.06   1
   3  -3  -6 88624.4 1927.35   1
   3   3  -6 91669.3 1820.93   2
  -3   3   6 93225.1 1889.41   1
   3   3  -6 93684.1 2272.57   1
  -3  -3   6 97112.5 1904.03   2
   3   3  -5 1371.41 402.946   1
  -3   3   5 1308.58 174.877   2
   3   3  -5 805.309 357.740   2
  -3   3   5 835.128 311.981   1
  -3  -3   5 735.720 453.087   1
   3  -3  -5 1268.67 368.901   1
  -3  -3   5 1159.01 360.565   2
   3  -3  -5 830.893 239.170   3
  -3   3   4 8017.60 535.764   1
  -3   3   4 7426.44 261.282   2
  -3  -3   4 7437.71 725.082   1
   3  -3  -4 7316.20 536.579   1
   3   3  -4 6395.82 510.991   2
   3   3  -4 7121.19 666.705   1
   3  -3  -4 7443.49 453.838   3
  -3   3   3-155.744 282.730   1
  -3  -3   3 363.491 409.309   1
   3  -3  -3 209.216 258.220   1
   3   3  -3 347.110 368.471   1
   3   3  -3 550.367 265.047   2
  -3  -3   2-31.2779 394.291   1
  -3   3   2 114.501 227.611   1
   3  -3  -2 715.732 272.023   1
   3   3  -2 319.959 374.909   1
  -3   3   1-21.8911 222.790   1
   3   3  -1 427.459 371.207   1
   3  -3  -1 398.199 243.248   1
  -3  -3   1 297.738 412.598   1
   3  -3   0 18586.3 404.957   2
  -3   3   0 20775.1 362.142   2
   3   3   0 17788.8 951.969   1
   3  -3   0 20705.4 690.548   1
  -3  -3   0 19253.8 990.673   1
  -3   3   0 21819.7 700.230   1
   3   3   1 71345.7 1855.85   1
  -3  -3  -1 67710.9 1842.75   1
   3  -3   1 75344.6 958.581   2
  -3   3  -1 68352.8 844.846   2
  -3   3  -1 69110.4 1244.36   1
   3  -3   1 75958.2 1303.58   1
   3   3   2 698.592 443.342   1
   3  -3   2 557.893 170.499   2
  -3   3  -2 302.351 226.698   1
  -3  -3  -2 758.688 436.898   1
  -3   3  -2 496.935 159.056   2
   3  -3   2 711.072 236.041   1
  -3  -3  -3 72454.1 2037.68   1
  -3   3  -3 68243.7 1443.74   1
  -3   3  -3 71222.4 1138.46   2
   3  -3   3 68653.6 1425.91   1
   3   3   3 72714.8 2008.15   1
  -3   3  -4 21464.6 713.850   2
  -3   3  -4 20766.7 909.253   1
   3  -3   4 20198.6 717.046   2
   3  -3   4 19605.1 841.958   1
   3   3   4 21433.2 1172.50   1
  -3  -3  -4 21315.7 1170.50   1
   3  -3   5 13996.2 649.804   2
  -3   3  -5 14639.7 853.468   1
  -3  -3  -5 15462.8 1068.64   1
   3  -3   5 13306.3 738.247   1
  -3   3  -5 14473.6 649.899   2
   3   3   5 13861.0 994.941   1
   3  -3   6 609.204 265.564   2
  -3   3  -6 1124.93 298.904   2
  -3  -3  -6 538.665 503.110   1
   3  -3   6 1008.76 345.872   1
  -3   3  -6 654.925 331.649   1
  -3   3  -7 43734.3 1248.16   2
   3  -3   7 45438.2 1486.44   1
   3  -3   7 49487.6 1381.70   2
  -3   3  -7 44446.9 1585.40   1
  -3  -3  -7 46855.6 1926.53   1
  -3   3  -8 2277.66 554.331   1
  -3   3  -8 1087.24 323.614   2
   3  -3   8 2080.96 450.702   1
  -3  -3  -8 2181.03 621.325   1
  -3  -3  -9 33241.1 1805.59   1
  -3   3  -9 34960.8 1275.37   2
  -3   3  -9 33121.0 1572.84   1
  -3   3 -10 1865.45 428.263   2
  -3  -3 -10 1923.08 645.996   1
  -3   3 -10 1528.44 533.296   1
  -3   3 -11 14389.0 919.862   2
  -3   3 -11 15087.5 1228.21   1
  -3  -3 -11 15812.0 1418.77   1
  -3   3 -12 3609.57 571.689   2
  -3  -3 -12 1700.00 719.128   1
  -3   3 -12 2958.98 749.549   1
  -3   3 -13-89.3588 384.292   2
  -3   3 -13 210.145 577.365   1
  -3  -3 -13-185.004 632.258   1
  -3   3 -14 2540.55 831.653   1
  -3  -3 -14 2358.58 815.682   1
  -3  -3 -15 6278.02 1207.12   1
  -3   3 -15 4763.83 992.323   1
  -3   3 -16 2520.63 989.537   1
  -3  -3 -16 698.464 867.866   1
  -3  -3 -17 6895.22 1314.54   1
  -3   3 -17 5603.67 1165.02   1
  -3   3 -18 1176.50 961.133   1
  -3  -3 -18 1444.40 956.553   1
  -3   3 -19 1468.08 931.633   1
  -3  -3 -19 2334.41 1243.46   1
  -3   3 -20 1898.51 1158.10   1
  -3  -3 -20 2461.18 1197.89   1
  -3   3 -21 2792.76 1216.72   1
   3   4 -22 1816.83 1162.50   1
   3   4 -22 2627.88 810.151   2
   3   4 -21 3459.33 800.847   2
   3   4 -21 5415.87 1312.81   1
   3  -4 -21 2837.14 1158.84   1
   3   4 -20 2926.64 736.540   2
   3   4 -20 3753.10 1139.81   1
   3  -4 -20 2743.37 1042.86   1
   3   4 -19 626.472 545.317   2
   3   4 -19 58.1129 698.033   1
   3  -4 -19-1156.04 966.277   1
   3   4 -18 6651.45 1137.60   1
   3  -4 -18 5938.27 1160.66   1
   3   4 -18 6736.11 868.524   2
   3   4 -17 16928.7 1223.64   2
  -3  -4  17 16989.7 1408.64   1
   3  -4 -17 16076.4 1608.62   1
   3   4 -16 9015.18 897.886   2
  -3  -4  16 8415.30 985.203   1
  -3  -4  15 15083.4 1249.10   1
   3   4 -15 17454.0 1152.24   2
   3  -4 -15 12789.5 1290.73   1
   3   4 -15 15041.2 1165.31   3
   3   4 -14 1676.10 509.504   2
   3   4 -14 1208.48 517.391   3
  -3  -4  14 534.166 488.691   1
   3   4 -13 2317.53 491.951   2
  -3  -4  13 3078.96 658.375   1
   3  -4 -13 3173.28 738.732   1
   3   4 -13 4089.10 648.853   3
   3   4 -12 10067.7 829.063   3
   3   4 -12 10430.8 843.573   2
   3  -4 -12 9486.35 972.451   1
  -3  -4  12 11535.7 1034.40   1
   3   4 -11 8723.03 748.002   2
   3  -4 -11 6550.66 776.847   1
   3   4 -11 7409.31 713.116   3
  -3  -4  11 8993.49 884.786   1
  -3  -4  10 1366.87 505.572   1
   3  -4 -10 913.020 425.050   1
  -3   4  10 705.823 296.433   2
   3   4 -10 657.921 376.141   3
   3   4 -10 878.332 356.532   2
  -3   4   9 9406.22 736.870   1
   3   4  -9 10574.5 758.702   2
  -3   4   9 9581.68 559.136   2
  -3  -4   9 10836.5 930.624   1
  -3  -4   8 1646.45 522.634   1
  -3   4   8 599.482 215.295   2
   3  -4  -8 902.481 419.574   1
  -3   4   8 664.546 355.194   1
   3   4  -8 1110.59 357.327   2
   3   4  -7 4790.19 533.563   2
  -3   4   7 3866.71 321.678   2
  -3   4   7 3614.89 454.361   1
  -3  -4   7 3898.63 593.848   1
  -3  -4   7 3889.53 544.491   2
   3  -4  -7 4404.82 563.073   1
   3   4  -6 19331.3 930.042   2
  -3   4   6 15414.5 775.557   1
   3  -4  -6 17125.7 879.804   1
   3   4  -6 15443.0 988.763   1
   3  -4  -6 16412.9 761.260   3
  -3   4   6 17698.2 549.763   2
  -3  -4   6 17352.4 902.487   2
  -3  -4   6 16080.1 1009.15   1
  -3  -4   5 64005.2 1836.58   1
   3  -4  -5 64332.1 1289.90   3
  -3   4   5 60819.5 871.250   2
   3  -4  -5 62186.9 1486.18   1
   3   4  -5 67711.3 2013.20   1
  -3   4   5 67974.5 1490.32   1
   3   4  -5 65706.8 1633.00   2
  -3   4   4 11441.7 592.244   1
  -3   4   4 11337.0 330.435   2
   3  -4  -4 10998.7 613.557   1
   3   4  -4 11763.6 822.458   1
   3  -4  -4 12360.2 538.634   3
   3   4  -4 12897.4 751.839   2
  -3  -4   4 10984.6 831.626   1
   3  -4  -3 8421.87 512.720   1
   3   4  -3 8018.78 697.252   1
  -3   4   3 7978.48 474.855   1
   3   4  -3 8636.53 619.366   2
  -3   4   3 8395.25 219.446   2
  -3  -4   3 7639.09 735.367   1
   3  -4  -3 8533.55 412.685   3
   3   4  -2 39248.2 1412.19   1
  -3  -4   2 38024.4 1382.58   1
  -3   4   2 37572.4 885.226   1
   3  -4  -2 41306.3 977.273   1
  -3   4   1 35286.8 456.591   2
   3   4  -1 36794.4 1373.82   1
   3  -4  -1 35964.7 839.026   1
  -3  -4   1 37485.1 1408.26   1
  -3   4   0 30978.4 719.472   1
   3  -4   0 31686.0 748.230   1
   3   4   0 30306.5 1272.01   1
  -3  -4   0 30629.2 1280.68   1
  -3   4   0 27712.1 476.094   2
   3   4   1 133976. 2647.79   1
  -3   4  -1 128265. 1233.46   2
  -3  -4  -1 135200. 2659.72   1
   3  -4   1 135035. 1557.30   1
  -3   4  -2 82696.9 1133.13   2
  -3  -4  -2 81680.3 2161.51   1
   3  -4   2 79910.3 1289.51   1
  -3   4  -2 77139.7 1273.44   1
   3   4   2 81035.3 2116.29   1
  -3   4  -3 22811.6 797.660   1
  -3   4  -3 22233.1 677.867   2
   3  -4   3 20530.8 732.167   1
  -3  -4  -3 16185.9 1054.57   1
   3  -4   3 16644.9 655.007   2
   3   4   3 22532.9 1200.56   1
  -3  -4  -4 85854.0 2384.86   1
   3  -4   4 87450.4 1565.12   1
  -3   4  -4 87379.5 1447.08   2
   3   4   4 92184.0 2412.32   1
  -3   4  -4 89439.9 1713.93   1
  -3   4  -5 6274.91 456.133   2
   3  -4   5 6860.11 550.187   1
   3  -4   5 6529.72 501.001   2
  -3   4  -5 7729.90 612.409   1
   3  -4   6 54172.2 1428.45   2
  -3   4  -6 54336.3 1335.13   2
  -3  -4  -6 54108.4 2046.53   1
   3  -4   6 56340.1 1460.60   1
  -3   4  -6 58962.9 1644.21   1
  -3  -4  -7 1059.83 567.758   1
  -3   4  -7 716.055 296.780   2
   3  -4   7 948.238 339.933   1
  -3   4  -7 1122.17 401.443   1
  -3  -4  -8 62092.8 2366.45   1
  -3   4  -8 63186.6 1955.16   1
  -3   4  -9 59184.4 1628.80   2
  -3   4  -9 53406.6 1907.09   1
  -3  -4  -9 56451.5 2359.23   1
  -3  -4 -10 24872.1 1677.39   1
  -3   4 -10 25468.0 1157.17   2
  -3   4 -10 27167.8 1477.83   1
  -3   4 -11 2774.73 494.726   2
  -3   4 -11 2904.89 626.433   1
  -3  -4 -11 2434.25 836.393   1
  -3   4 -12 298.439 367.272   2
  -3   4 -12 831.631 534.232   1
  -3  -4 -12 755.665 753.633   1
  -3   4 -13-33.9922 383.188   2
  -3  -4 -13-437.735 659.643   1
  -3  -4 -14 1001.93 836.705   1
  -3   4 -14 538.981 400.706   2
  -3   4 -14-35.0539 561.667   1
  -3   4 -15 477.670 446.393   2
  -3   4 -15 775.396 672.986   1
  -3  -4 -15 652.831 828.931   1
  -3   4 -16 509.169 763.129   1
  -3  -4 -16 415.389 820.769   1
  -3   4 -17 19430.6 1797.15   1
  -3  -4 -17 18304.2 1910.08   1
  -3   4 -18 1922.95 894.041   1
  -3  -4 -18 1214.42 1121.13   1
  -3  -4 -19 898.530 1136.83   1
  -3   4 -19 1338.05 992.470   1
  -3   4 -20 1139.25 1020.48   1
  -3  -4 -20-425.498 1126.59   1
  -3   4 -21 2877.14 1302.30   1
   3   5 -21 14490.6 1380.60   2
   3   5 -21 12544.6 1636.92   1
   3  -5 -21 9855.31 1676.45   1
   3   5 -20 5252.58 918.492   2
   3   5 -20 5433.38 1224.58   1
   3  -5 -20 6886.42 1327.60   1
   3   5 -19 1018.73 572.237   2
   3   5 -19 2353.66 887.920   1
   3   5 -18 10203.4 1075.65   2
   3  -5 -18 6442.38 1085.45   1
  -3  -5  17 1146.39 624.728   1
   3   5 -17 2070.45 630.262   2
   3  -5 -17 2754.26 889.362   1
   3   5 -16 21013.7 1333.87   2
   3  -5 -16 18617.1 1599.53   1
  -3  -5  16 19932.9 1460.16   1
   3   5 -15 18707.1 1211.86   2
  -3  -5  15 17013.1 1324.50   1
   3  -5 -15 17845.4 1539.02   1
   3   5 -15 17711.8 1275.08   3
   3   5 -14 470.978 474.365   2
   3  -5 -14 814.122 614.388   1
  -3  -5  14 386.306 516.353   1
   3   5 -14 347.264 450.998   3
   3  -5 -13 44969.7 2117.71   1
  -3  -5  13 40677.7 1872.81   1
   3   5 -13 41586.5 1687.99   3
   3   5 -12 589.733 396.472   2
   3   5 -12 584.997 372.940   3
   3  -5 -12 730.870 549.725   1
  -3  -5  12 818.758 518.244   1
  -3  -5  11-254.141 439.855   1
   3   5 -11 530.002 395.204   2
   3  -5 -11 420.417 425.527   1
   3   5 -11 162.945 316.073   3
   3   5 -10 2123.49 522.269   2
  -3   5  10 2436.63 389.102   2
  -3  -5  10 2125.25 553.242   1
   3  -5 -10 1338.85 542.186   1
   3   5 -10 1922.58 417.357   3
  -3  -5   9 8848.33 878.445   1
   3   5  -9 10040.3 786.118   2
  -3   5   9 8379.15 538.633   2
   3  -5  -9 11039.1 878.605   1
   3   5  -8 11986.0 807.744   2
  -3   5   8 12071.1 568.941   2
   3  -5  -8 11790.6 849.435   1
  -3  -5   8 13971.5 1039.57   1
   3  -5  -8 9887.86 767.865   1
   3   5  -7 2857.10 503.879   2
  -3   5   7 3040.70 295.313   2
  -3  -5   7 3643.36 585.783   1
   3  -5  -7 3143.44 462.662   1
  -3  -5   6 17871.3 1061.53   1
  -3   5   6 20597.1 616.233   2
   3  -5  -6 17623.0 887.591   1
   3   5  -6 18576.4 1179.19   1
  -3   5   6 18704.5 812.419   1
  -3   5   5 122899. 1304.35   2
   3  -5  -5 132711. 2155.46   1
   3   5  -5 123399. 2616.50   1
  -3   5   5 133576. 1956.83   1
  -3  -5   5 136424. 2773.30   1
   3   5  -5 121369. 2337.18   2
  -3   5   4 88556.6 1474.65   1
   3  -5  -4 84749.6 1560.94   1
   3   5  -4 86630.2 2166.04   1
   3  -5  -4 80958.7 1348.09   3
  -3  -5   4 86469.1 2210.01   1
   3   5  -4 87665.2 1936.21   2
  -3   5   3 6733.75 411.619   1
   3   5  -3 6687.23 715.822   1
   3  -5  -3 6627.51 432.349   1
  -3  -5   3 6764.30 731.120   1
   3  -5  -3 7142.67 381.251   3
   3   5  -3 6181.44 598.015   2
  -3   5   2 72345.8 880.846   2
   3   5  -2 73693.2 2006.48   1
  -3   5   2 76724.4 1110.12   1
  -3  -5   2 69766.2 1914.57   1
   3  -5  -2 73331.9 1191.17   1
   3  -5  -2 78513.4 1007.76   3
  -3   5   1 7514.75 311.884   2
   3   5  -1 7796.33 750.250   1
   3  -5  -1 7045.95 359.954   1
  -3  -5   1 7761.12 742.602   1
  -3   5   1 7456.51 328.331   1
   3  -5  -1 8221.22 297.387   3
   3   5   0 117816. 2541.56   1
  -3   5   0 98544.4 1110.06   2
  -3   5   0 113117. 1110.18   1
  -3  -5   0 116817. 2523.79   1
   3  -5   0 103510. 1131.52   1
   3   5   1 1924.01 504.206   1
  -3   5  -1 1228.66 188.318   2
  -3  -5  -1 1417.35 483.165   1
  -3   5  -1 1520.80 191.721   1
   3  -5   1 1823.79 193.403   1
   3  -5   1 1813.63 267.392   2
  -3   5  -2 9275.11 416.193   1
  -3  -5  -2 10990.0 936.037   1
   3  -5   2 9984.50 397.346   1
   3  -5   2 10556.0 536.442   2
   3   5   2 9270.85 809.949   1
  -3  -5  -3 39609.4 1632.53   1
   3  -5   3 41535.8 1066.29   2
  -3   5  -3 42053.4 963.669   1
   3  -5   3 41853.7 893.112   1
   3   5   3 39763.0 1613.11   1
  -3  -5  -4 22381.0 1292.13   1
  -3   5  -4 21677.3 815.339   1
  -3   5  -4 24028.6 801.702   2
   3   5   4 23180.4 1336.42   1
   3  -5   4 23286.5 747.502   1
   3  -5   5 2930.86 430.190   2
  -3   5  -5 3340.56 386.750   2
   3  -5   5 2806.52 345.142   1
  -3  -5  -5 2875.56 605.703   1
  -3   5  -5 2843.24 421.121   1
   3  -5   6 14672.5 816.292   2
  -3   5  -6 15774.7 685.140   1
  -3   5  -6 17132.2 787.616   2
  -3   5  -6 14927.1 819.673   1
  -3  -5  -6 14245.2 1132.86   1
  -3   5  -7 56678.1 1470.02   2
  -3   5  -7 55436.8 1371.20   1
  -3   5  -7 58280.3 1718.58   1
  -3  -5  -7 55430.2 2224.24   1
  -3  -5  -8-70.1178 537.417   1
  -3   5  -8 949.289 290.034   2
  -3   5  -8 235.861 273.282   1
  -3   5  -8 256.328 414.713   1
   3  -5   9 5059.05 533.914   3
  -3   5  -9 4280.23 535.579   1
  -3   5  -9 5659.87 584.404   2
  -3  -5  -9 4731.81 844.761   1
  -3   5  -9 3284.53 564.902   1
  -3  -5 -10 994.595 669.438   1
  -3   5 -10 1330.13 497.453   1
  -3   5 -10 1394.47 397.173   2
  -3  -5 -11 61700.3 2746.20   1
  -3   5 -11 58941.1 2211.85   1
  -3   5 -12 5675.42 674.892   2
  -3   5 -12 5247.47 814.333   1
  -3  -5 -12 4534.17 1015.62   1
  -3   5 -13 24382.0 1634.90   1
  -3   5 -13 23804.1 1313.26   2
  -3  -5 -13 22880.8 1863.17   1
  -3  -5 -14 1597.28 874.657   1
  -3   5 -14 2280.94 506.841   2
  -3   5 -14 2213.11 725.214   1
  -3   5 -15 815.775 543.690   2
  -3   5 -15 179.895 675.040   1
  -3  -5 -15-439.264 737.591   1
  -3   5 -16 17229.0 1263.10   2
  -3   5 -16 13005.0 1451.65   1
  -3  -5 -16 15469.0 1743.58   1
  -3   5 -17 5221.75 821.745   2
  -3   5 -17 3499.85 1045.71   1
  -3  -5 -17 2797.67 1100.14   1
  -3   5 -18 19700.1 1900.69   1
  -3  -5 -18 19425.2 2067.17   1
  -3   5 -19 11108.2 1607.01   1
  -3  -5 -19 6281.43 1535.55   1
  -3   5 -20 2729.32 1154.96   1
  -3   5 -21 2074.62 1182.11   1
   3   6 -21 1103.84 723.428   2
   3   6 -21 662.662 841.780   1
   3  -6 -21-353.503 1049.35   1
   3   6 -20 2709.56 762.119   2
   3   6 -20 3891.82 1113.28   1
   3  -6 -20 2882.50 1075.70   1
   3   6 -19 6358.05 916.726   2
   3   6 -19 5168.97 1142.57   1
   3  -6 -19 5860.97 1213.23   1
   3   6 -18 13271.8 1219.46   2
  -3  -6  18 10145.3 1144.21   1
   3  -6 -18 10662.2 1455.44   1
   3   6 -17 678.808 541.329   2
  -3  -6  17-459.203 529.747   1
   3  -6 -17 30.2634 734.667   1
   3   6 -16 452.685 484.963   2
  -3  -6  16-368.228 555.965   1
   3  -6 -16 1207.26 786.470   1
   3   6 -15 21853.2 1388.85   3
  -3  -6  15 22821.6 1542.58   1
   3   6 -15 22213.9 1337.74   2
   3  -6 -15 20813.0 1608.33   1
   3   6 -14 12622.9 1019.72   2
   3  -6 -14 12752.1 1293.41   1
   3   6 -14 11981.5 1018.32   3
  -3  -6  14 11060.0 1107.25   1
   3   6 -13 15948.1 1065.34   2
   3  -6 -13 14458.8 1297.88   1
  -3  -6  13 18163.2 1302.92   1
   3   6 -13 16755.8 1115.68   3
   3   6 -12 29035.5 1366.17   3
   3   6 -12 29343.8 1428.64   2
  -3  -6  12 25552.9 1487.81   1
   3  -6 -12 26373.3 1605.54   1
  -3  -6  11 1285.69 537.515   1
   3  -6 -11 2528.10 659.054   1
   3   6 -11 1711.48 458.657   3
   3   6 -11 2289.34 547.348   2
  -3   6  10 23093.1 917.772   2
   3   6 -10 27004.2 1319.87   2
   3  -6 -10 23981.2 1370.82   1
   3   6 -10 24888.3 1171.01   3
  -3  -6  10 24195.7 1395.03   1
  -3   6   9 11716.1 637.209   2
   3  -6  -9 10431.1 866.379   1
   3   6  -9 12720.3 911.207   2
  -3  -6   9 11250.4 978.365   1
   3   6  -8 3426.01 507.091   2
   3  -6  -8 4476.38 605.995   1
  -3  -6   8 5018.46 674.178   1
  -3   6   8 5178.18 506.797   3
   3  -6  -8 4262.91 559.870   1
  -3   6   8 4079.08 388.114   2
   3   6  -7 51109.9 1682.01   2
  -3   6   7 47734.9 1063.73   2
  -3  -6   7 51051.1 1824.64   1
   3  -6  -7 48534.5 1536.31   1
   3  -6  -7 48541.1 1503.45   1
  -3   6   6 8336.03 424.982   2
   3  -6  -6 7777.42 608.621   1
  -3  -6   6 7279.23 747.028   1
   3  -6  -6 7591.80 587.716   1
   3   6  -6 7716.16 759.583   2
  -3  -6   5 5220.26 667.118   1
   3   6  -5 5625.44 694.689   1
   3  -6  -5 5013.16 468.041   1
   3  -6  -5 4812.82 464.462   1
   3   6  -5 5621.66 646.920   2
   3  -6  -4 13477.7 652.474   1
   3   6  -4 14084.9 989.397   1
   3  -6  -4 13524.3 629.504   1
  -3  -6   4 15851.1 1019.84   1
   3   6  -4 13799.2 881.129   2
   3  -6  -3 48471.5 1030.80   1
   3  -6  -3 46648.4 1045.70   1
   3   6  -3 47445.2 1681.49   1
  -3  -6   3 50672.9 1764.07   1
   3   6  -2 51236.8 1742.69   1
  -3  -6   2 50803.8 1699.14   1
   3  -6  -2 51546.5 957.638   1
   3   6  -1 17346.7 1056.83   1
   3  -6  -1 14822.8 446.009   1
  -3  -6   1 18377.4 1093.42   1
  -3   6   1 17279.3 556.694   2
   3   6   0 194867. 3396.88   1
  -3  -6   0 191906. 3363.43   1
   3   6   1 3084.52 580.011   1
  -3   6  -1 4974.82 347.130   2
  -3  -6  -1 3808.15 614.942   1
  -3  -6  -2 19345.1 1169.32   1
  -3   6  -2 18951.8 689.792   2
   3   6   2 17808.0 1122.53   1
  -3   6  -3 32371.1 750.475   1
  -3  -6  -3 34346.4 1580.87   1
  -3   6  -3 35603.7 958.848   2
  -3   6  -3 33628.7 627.302   1
   3  -6   3 33480.8 1034.31   2
  -3   6  -4 42511.0 1116.37   2
   3  -6   4 46317.6 801.234   3
  -3   6  -4 43553.4 858.440   1
  -3   6  -4 43964.6 1035.23   1
   3  -6   5 439.914 295.840   2
  -3  -6  -5 241.949 425.222   1
  -3   6  -5 414.924 247.023   2
  -3   6  -5 342.777 184.764   1
   3  -6   5 273.545 166.550   3
  -3   6  -5 91.1077 258.168   1
   3  -6   6 12736.8 807.626   2
  -3   6  -6 15108.2 759.748   2
  -3   6  -6 16463.7 716.102   1
  -3   6  -6 14811.3 794.287   1
   3  -6   6 15956.3 620.152   3
  -3  -6  -6 14285.1 1145.27   1
  -3   6  -7 136876. 2310.00   2
  -3  -6  -7 131935. 3409.66   1
   3  -6   7 136896. 1937.10   3
  -3   6  -7 139542. 2235.14   1
   3  -6   8 29266.3 978.542   3
  -3   6  -8 36069.4 1272.43   2
  -3   6  -8 28873.5 1277.60   1
  -3   6  -8 34263.6 1227.25   1
  -3  -6  -8 31348.4 1792.23   1
  -3   6  -9 50673.7 1583.28   2
  -3  -6  -9 53870.2 2411.47   1
  -3   6  -9 46802.9 1503.67   1
  -3   6  -9 50638.8 1800.78   1
   3  -6   9 48413.5 1340.91   3
  -3  -6 -10 2156.81 781.550   1
  -3   6 -10 1678.23 425.972   2
  -3   6 -10 1707.65 547.597   1
  -3   6 -11 55448.9 1797.23   2
  -3   6 -11 50525.9 2019.06   1
  -3  -6 -11 52826.9 2567.41   1
  -3   6 -12 1275.23 444.243   2
  -3   6 -12 3006.66 733.708   1
  -3  -6 -12 1677.91 920.311   1
  -3  -6 -13 8526.98 1293.58   1
  -3   6 -13 8791.16 850.811   2
  -3   6 -13 6664.58 951.189   1
  -3   6 -14 1519.95 627.407   1
  -3   6 -14 2714.37 622.285   2
  -3  -6 -14 1292.72 761.585   1
  -3   6 -15 4862.04 743.468   2
  -3   6 -15 6390.50 1039.61   1
  -3   6 -16-765.601 584.473   2
  -3   6 -16-471.597 688.785   1
  -3   6 -17 594.506 869.177   1
  -3   6 -17-892.802 584.568   2
  -3  -6 -17-472.744 1001.56   1
  -3   6 -18 3215.82 723.528   2
  -3  -6 -18 1999.09 1198.42   1
  -3   6 -18 4689.22 1191.14   1
  -3   6 -19 3479.57 1129.82   1
  -3  -6 -19 3320.59 1260.95   1
  -3   6 -20 2133.52 1045.53   1
  -3   6 -21 5519.23 1394.71   1
   3   7 -21-976.683 761.868   2
   3   7 -21 667.560 832.986   1
   3  -7 -21 1226.37 1109.07   1
   3   7 -20 652.250 641.951   2
   3  -7 -20 2531.96 1149.71   1
   3   7 -20 1514.36 924.633   1
   3   7 -19 800.591 703.851   2
   3   7 -19 398.722 756.011   1
   3  -7 -19-406.603 912.808   1
  -3  -7  18 9827.05 1163.05   1
   3  -7 -18 10443.5 1416.64   1
   3   7 -18 12333.1 1181.31   2
  -3  -7  17 1383.80 695.725   1
   3   7 -17 50.1004 548.197   2
   3  -7 -17 1328.87 717.479   1
   3   7 -16 243.662 478.345   3
  -3  -7  16 1101.64 658.302   1
   3  -7 -16 79.3868 655.739   1
   3   7 -16 648.192 510.137   2
  -3  -7  15 5480.88 877.486   1
   3   7 -15 4697.30 740.562   2
   3  -7 -15 7119.79 1090.33   1
   3   7 -15 5646.69 817.998   3
   3   7 -14 25620.0 1457.01   2
   3  -7 -14 26069.2 1752.68   1
  -3  -7  14 24741.3 1572.30   1
   3   7 -14 25334.8 1422.92   3
  -3  -7  13 22677.7 1460.49   1
   3  -7 -13 24810.8 1628.41   1
   3   7 -13 19914.9 1270.03   2
   3   7 -13 23806.5 1309.26   3
  -3  -7  12 18127.0 1269.94   1
   3  -7 -12 16329.2 1286.58   1
   3   7 -12 17993.3 1103.35   3
   3   7 -12 18002.2 1182.27   2
  -3  -7  11 10929.3 1019.93   1
   3   7 -11 11984.8 977.102   2
   3  -7 -11 10885.0 1040.63   1
   3   7 -11 10836.5 864.271   3
  -3  -7  10 64397.1 2229.13   1
   3  -7 -10 60619.3 2154.56   1
   3   7 -10 60104.0 1994.49   2
  -3  -7   9 3300.14 661.458   1
  -3   7   9 2811.83 379.074   2
   3   7  -9 3433.25 590.493   2
   3  -7  -9 3436.34 594.165   1
   3  -7  -8 15845.3 942.717   1
  -3   7   8 15196.9 677.553   2
   3  -7  -8 17623.0 1089.51   1
  -3  -7   8 17836.1 1182.18   1
   3   7  -8 17085.4 1083.43   2
   3  -7  -7 19741.5 973.236   1
  -3  -7   7 21076.0 1219.19   1
  -3   7   7 21086.1 723.143   2
   3  -7  -7 23557.9 1155.94   1
   3   7  -7 25505.1 1266.03   2
  -3   7   7 23000.2 901.943   3
  -3  -7   6 27806.3 1374.28   1
   3  -7  -6 28884.2 1171.83   1
   3  -7  -6 26453.8 1046.65   1
   3   7  -6 29725.9 1360.61   2
  -3  -7   5 7148.18 797.508   1
   3   7  -5 6062.76 708.093   2
   3  -7  -5 7666.15 595.566   1
   3  -7  -5 6760.79 524.178   1
   3   7  -4 72893.4 2169.34   1
   3  -7  -4 74547.3 1500.53   1
   3  -7  -4 74741.1 1449.49   1
  -3  -7   4 73871.8 2147.89   1
   3   7  -4 72502.0 2007.84   2
   3   7  -3 1430.87 454.088   1
   3  -7  -3 1743.84 251.722   1
   3  -7  -3 1453.42 235.907   1
   3   7  -3 2126.90 500.592   2
  -3  -7   2-22.0659 398.477   1
   3  -7  -2 118.936 142.544   1
   3   7  -2 105.370 406.354   1
   3  -7  -2 280.227 125.780   1
  -3   7   2 623.366 232.432   2
  -3   7   1 1331.07 251.877   2
   3   7  -1 1832.87 512.844   1
  -3  -7   1 1490.67 464.908   1
  -3   7   0 36987.5 932.355   2
  -3  -7   0 34616.0 1514.81   1
  -3   7  -1 1960.19 263.665   2
  -3  -7  -1 2013.00 548.863   1
   3   7   1 1691.06 501.531   1
  -3   7  -2 3306.60 364.699   2
  -3  -7  -2 3951.34 628.579   1
   3  -7   2 3139.17 390.815   2
   3  -7   3 87.0388 239.011   2
  -3   7  -3 111.796 77.1525   1
  -3   7  -3 422.048 227.746   2
  -3  -7  -3-284.137 451.734   1
  -3   7  -3 178.590 76.4337   1
   3  -7   4 16037.4 839.540   2
  -3  -7  -4 16327.8 1187.89   1
  -3   7  -4 17737.2 771.902   2
  -3   7  -4 18642.7 545.273   1
  -3   7  -4 17677.2 595.660   1
  -3  -7  -5 1351.30 565.575   1
  -3   7  -5 702.812 271.439   2
  -3   7  -5 1303.63 296.940   1
   3  -7   5 825.323 177.793   3
  -3   7  -5 373.736 194.938   1
   3  -7   5 827.226 362.854   2
  -3   7  -6 50776.4 1190.34   1
   3  -7   6 49586.2 975.841   3
  -3   7  -6 49040.9 1320.30   1
  -3   7  -6 48364.3 1359.22   2
  -3  -7  -6 51291.3 2144.97   1
  -3   7  -7 21989.7 883.298   1
  -3   7  -7 25144.7 1059.05   2
  -3  -7  -7 24332.9 1593.29   1
  -3   7  -7 23592.6 1036.37   1
   3  -7   7 22811.3 751.018   3
  -3   7  -8 35420.9 1207.02   1
  -3   7  -8 33369.3 1358.93   1
   3  -7   8 32427.2 970.768   3
  -3  -7  -8 35225.3 1923.32   1
  -3   7  -9 8414.38 723.779   2
  -3  -7  -9 9627.74 1134.08   1
  -3   7  -9 7339.18 674.151   1
  -3   7  -9 8425.69 794.826   1
   3  -7   9 7549.11 550.316   3
  -3   7 -10 23340.2 1168.10   2
  -3   7 -10 22456.1 1293.18   1
  -3  -7 -10 24058.6 1766.47   1
  -3  -7 -11 4983.99 1095.83   1
  -3   7 -11 3838.59 577.751   2
  -3   7 -11 3879.08 682.068   1
  -3  -7 -12 6622.71 1221.01   1
  -3   7 -12 5135.55 797.775   1
  -3  -7 -13 825.950 802.959   1
  -3   7 -13-226.832 389.465   2
  -3   7 -13 281.187 520.144   1
  -3   7 -14 5145.27 753.843   2
  -3   7 -14 5365.77 912.182   1
  -3  -7 -14 5385.15 1199.38   1
  -3  -7 -15 1697.65 1048.59   1
  -3   7 -15-852.384 622.034   1
  -3   7 -15 636.836 528.866   2
  -3  -7 -16 872.177 1031.86   1
  -3   7 -16 421.764 560.792   2
  -3   7 -16 365.023 763.585   1
  -3  -7 -17 288.105 965.953   1
  -3   7 -17-373.923 542.606   2
  -3   7 -17 911.158 821.900   1
  -3   7 -18-785.324 623.953   2
  -3   7 -18 1323.61 935.444   1
  -3  -7 -18-749.749 1128.01   1
  -3   7 -19 4603.51 872.343   2
  -3  -7 -19 4886.61 1485.47   1
  -3   7 -19 5397.19 1273.45   1
  -3   7 -20 491.085 1055.44   1
   3   8 -21-392.809 965.108   1
   3  -8 -21-258.883 1022.38   1
   3   8 -20 703.291 626.255   2
   3   8 -20 1334.70 963.280   1
   3  -8 -20 252.783 875.838   1
   3   8 -19 8369.70 1070.22   2
   3  -8 -19 9999.08 1529.16   1
   3   8 -18-412.255 557.774   2
  -3  -8  18-980.434 695.075   1
   3  -8 -18-174.430 792.886   1
   3   8 -17 789.735 553.336   2
   3  -8 -17-87.6734 823.651   1
  -3  -8  17 882.568 646.049   1
   3   8 -16 5848.55 879.349   2
   3  -8 -16 5175.42 1093.09   1
  -3  -8  16 4501.46 878.072   1
   3   8 -16 5226.21 863.649   3
   3   8 -15 13138.1 1168.56   2
   3  -8 -15 12929.8 1395.24   1
   3   8 -15 14636.8 1199.89   3
  -3  -8  15 15213.9 1326.91   1
   3   8 -14-401.138 472.345   2
  -3  -8  14 412.347 529.604   1
   3  -8 -14 27.7158 588.682   1
   3   8 -14 328.480 501.089   3
  -3  -8  13 2332.78 660.380   1
   3   8 -13 1995.16 522.183   3
   3  -8 -13 816.664 585.315   1
   3   8 -12 2771.25 643.278   2
  -3  -8  12 2970.10 672.234   1
   3  -8 -12 2795.58 688.174   1
   3   8 -12 2717.55 514.606   3
  -3  -8  11 15431.7 1198.31   1
   3   8 -11 14373.1 1108.81   2
   3  -8 -11 12624.8 1107.48   1
   3   8 -11 14094.7 964.023   3
   3   8 -10 14757.2 1089.78   2
   3  -8 -10 12972.6 1066.37   1
  -3  -8  10 13809.7 1115.34   1
  -3   8   9 9832.47 624.162   2
   3  -8  -9 10971.0 924.554   1
   3   8  -9 11546.3 958.809   2
  -3   8   8 15422.5 702.902   2
  -3  -8   8 18876.9 1235.85   1
   3   8  -8 17646.9 1148.80   2
   3  -8  -8 18576.8 1094.26   1
   3  -8  -7 6595.94 674.763   1
   3   8  -7 5931.27 726.743   2
  -3   8   7 5610.86 478.189   3
   3  -8  -7 6262.89 606.891   1
  -3  -8   6 30059.1 1425.04   1
   3  -8  -6 30905.7 1205.02   1
  -3   8   6 31720.0 981.108   3
   3   8  -6 34755.2 1565.68   2
   3  -8  -6 32226.4 1153.14   1
   3  -8  -5 13923.4 780.507   1
   3  -8  -5 13234.9 707.274   1
   3   8  -5 11325.3 904.438   2
  -3  -8   5 13662.7 1048.17   1
   3   8  -4 36689.5 1516.34   2
   3  -8  -4 35170.1 1073.23   1
   3  -8  -4 33571.8 978.239   1
  -3  -8   4 35883.0 1583.92   1
   3  -8  -3 60286.6 1117.94   1
   3  -8  -3 60303.9 1203.31   1
  -3  -8   2 38335.0 1588.17   1
   3  -8  -2 40081.1 783.145   1
  -3   8   2 39530.4 1032.16   2
   3  -8  -2 37039.3 726.411   1
  -3   8   1 440.943 204.245   2
  -3  -8   1 264.617 424.783   1
  -3   8   0 12816.3 653.178   2
  -3  -8   0 15363.5 1112.31   1
  -3   8  -1 33132.8 1011.65   2
  -3  -8  -1 28235.3 1446.85   1
  -3   8  -2 499.527 262.695   2
  -3  -8  -2 343.081 468.524   1
  -3  -8  -3 4843.52 783.173   1
  -3   8  -3 4405.69 445.019   2
   3  -8   3 5684.19 537.997   2
  -3   8  -4 1828.29 178.775   1
  -3   8  -4 1930.36 340.171   2
  -3   8  -4 1630.88 179.030   1
  -3  -8  -4 2800.40 664.056   1
   3  -8   4 2342.83 433.528   2
  -3   8  -5 1625.01 373.208   2
  -3   8  -5 2282.44 266.883   1
  -3   8  -5 2639.65 303.637   1
  -3  -8  -5 2119.02 613.223   1
  -3  -8  -6 245.446 522.309   1
  -3   8  -6 170.029 210.561   1
  -3   8  -6 126.219 271.423   2
  -3   8  -6 268.906 236.241   1
  -3  -8  -7 3659.10 734.169   1
  -3   8  -7 3432.25 446.875   1
  -3   8  -7 3718.26 426.484   1
  -3   8  -7 3162.48 457.131   2
  -3   8  -8 1309.18 383.475   2
  -3  -8  -8 1546.17 661.347   1
  -3   8  -8 1253.42 349.893   1
  -3   8  -8 1702.11 425.892   1
  -3   8  -9 8249.04 747.575   1
  -3   8  -9 7779.65 685.600   1
  -3  -8  -9 7657.69 1069.56   1
  -3   8  -9 8614.99 749.737   2
  -3   8 -10 20094.3 1107.76   2
  -3   8 -10 21196.5 1222.97   1
  -3  -8 -10 17352.5 1506.03   1
  -3   8 -11-102.041 385.687   2
  -3  -8 -11-378.637 689.869   1
  -3   8 -11 459.617 454.267   1
  -3   8 -12 24634.2 1322.08   2
  -3   8 -12 27050.1 1522.51   1
  -3   8 -13 9012.12 927.934   2
  -3   8 -13 8570.61 996.737   1
  -3  -8 -13 9635.31 1465.10   1
  -3  -8 -14 28663.0 2270.16   1
  -3   8 -14 31231.6 1577.74   2
  -3   8 -14 28797.8 1768.47   1
  -3   8 -15-139.850 526.658   2
  -3   8 -15-1329.08 712.619   1
  -3  -8 -15-1003.28 992.448   1
  -3   8 -16 10956.4 1091.95   2
  -3   8 -16 10676.4 1298.01   1
  -3  -8 -16 10511.8 1578.62   1
  -3   8 -17 4038.07 806.467   2
  -3  -8 -17 4104.81 1205.22   1
  -3   8 -17 4878.83 1042.66   1
  -3   8 -18 10358.4 1457.82   1
  -3  -8 -18 8240.21 1545.31   1
  -3   8 -18 9977.27 1168.18   2
  -3   8 -19-871.518 647.338   2
  -3   8 -19 587.518 970.263   1
   3   9 -21 3655.94 1169.87   1
   3   9 -20 8237.13 1150.65   2
   3   9 -20 8847.21 1504.40   1
   3  -9 -20 8711.69 1627.15   1
   3   9 -19 1337.74 632.462   2
   3  -9 -19 2695.57 1170.87   1
  -3  -9  18 664.561 609.885   1
   3   9 -18-837.870 692.553   2
   3  -9 -18-411.755 926.062   1
   3   9 -17 3429.40 822.663   2
   3  -9 -17 2538.00 980.673   1
  -3  -9  17 1612.42 644.050   1
  -3  -9  16 14859.1 1354.70   1
   3   9 -16 15807.5 1310.06   2
   3  -9 -16 12559.4 1428.20   1
   3   9 -16 16123.4 1324.01   3
   3   9 -15 1678.33 611.751   2
   3   9 -15 1374.22 580.476   3
  -3  -9  15 846.860 605.848   1
   3  -9 -15 1928.59 764.484   1
   3   9 -14 15355.6 1240.01   2
   3  -9 -14 11107.2 1272.42   1
  -3  -9  14 13557.4 1245.61   1
   3   9 -14 13109.8 1081.17   3
   3   9 -13 12381.2 1134.24   2
  -3  -9  13 11957.1 1145.44   1
   3  -9 -13 10736.3 1174.30   1
   3   9 -13 13086.1 1031.42   3
   3   9 -12 24405.9 1308.35   3
   3   9 -12 21825.3 1395.78   2
  -3  -9  12 23279.4 1473.97   1
   3  -9 -12 23840.4 1589.90   1
   3   9 -11 11283.5 1050.12   2
  -3  -9  11 10618.1 1010.99   1
   3  -9 -11 11268.5 1093.60   1
   3   9 -11 9301.38 823.792   3
   3   9 -10 790.622 468.102   2
  -3  -9  10 917.879 475.577   1
   3  -9 -10 1686.01 565.441   1
   3   9  -9 27126.5 1484.20   2
   3  -9  -9 28359.1 1481.76   1
  -3  -9   9 30429.5 1592.93   1
  -3  -9   8 7406.59 870.480   1
   3   9  -8 9469.22 928.941   2
   3  -9  -8 7101.47 766.263   1
   3   9  -7 1367.10 513.433   2
   3  -9  -7 1961.13 471.882   1
  -3  -9   7 262.622 498.150   1
  -3   9   7 1450.67 328.266   3
   3  -9  -7 846.720 409.008   1
  -3  -9   6 22759.6 1276.98   1
  -3   9   6 22841.5 846.580   3
   3   9  -6 25179.1 1365.75   2
   3  -9  -6 24799.8 1121.04   1
   3  -9  -6 23707.3 1003.48   1
  -3  -9   5 10383.6 939.609   1
   3   9  -5 8451.04 857.207   2
   3  -9  -5 10423.2 708.480   1
   3  -9  -5 10274.5 636.753   1
   3  -9  -4 49243.7 1273.57   1
   3  -9  -4 51906.9 1196.40   1
  -3  -9   4 49889.4 1899.07   1
   3  -9  -3 35162.2 853.595   1
   3   9  -3 34870.5 1545.17   2
   3  -9  -3 36129.3 944.595   1
  -3   9   2 50726.7 1314.99   2
  -3  -9   2 54810.8 1933.81   1
   3  -9  -2 40316.9 731.945   1
   3  -9  -2 42310.6 751.906   1
  -3  -9   1 67428.2 2163.20   1
  -3   9   1 62557.7 1438.63   2
  -3  -9   0 14343.2 1092.28   1
  -3   9   0 12623.4 690.637   2
  -3   9  -1 21193.7 872.245   2
  -3  -9  -1 26282.2 1449.71   1
  -3   9  -2 5203.81 494.206   2
  -3  -9  -2 4635.44 741.315   1
  -3   9  -3 42054.3 1274.09   2
  -3  -9  -3 32024.0 1663.58   1
  -3  -9  -4 11122.1 1094.69   1
  -3   9  -4 12668.3 754.129   2
  -3  -9  -5 17079.7 1333.70   1
  -3   9  -5 16684.2 558.130   1
  -3   9  -5 15188.6 515.236   1
  -3  -9  -6 20286.9 1515.18   1
  -3   9  -6 18685.0 932.574   2
  -3   9  -6 15574.2 638.110   1
  -3   9  -6 15355.9 674.363   1
  -3   9  -7 7523.41 661.786   2
  -3   9  -7 6749.99 503.159   1
  -3   9  -7 6720.96 551.026   1
  -3  -9  -7 8131.17 1087.95   1
  -3   9  -8 5434.44 624.541   2
  -3   9  -8 5649.80 546.056   1
  -3  -9  -8 6384.10 995.026   1
  -3   9  -8 6804.40 634.046   1
  -3  -9  -9 4108.98 849.732   1
  -3   9  -9 3165.73 504.699   1
  -3   9  -9 2926.40 496.686   1
  -3   9  -9 3554.04 535.013   2
  -3  -9 -10-130.468 701.113   1
  -3   9 -10 20.9907 388.794   2
  -3   9 -10 917.476 512.673   1
  -3   9 -11 20721.0 1203.78   2
  -3   9 -11 20327.0 1269.37   1
  -3  -9 -11 21837.8 1804.01   1
  -3   9 -12 5429.57 715.784   2
  -3   9 -12 5283.60 779.090   1
  -3   9 -13 5387.98 769.215   2
  -3   9 -13 5419.23 854.335   1
  -3  -9 -13 7184.01 1316.94   1
  -3  -9 -14 6108.88 1124.80   1
  -3   9 -14 8556.34 941.582   2
  -3   9 -14 4953.72 890.025   1
  -3   9 -15 24493.5 1505.39   2
  -3   9 -15 22430.1 1686.02   1
  -3  -9 -15 21606.6 2090.39   1
  -3  -9 -16 8803.88 1458.61   1
  -3   9 -16 13186.6 1216.13   2
  -3   9 -16 11871.5 1382.11   1
  -3  -9 -17 3749.00 1253.67   1
  -3   9 -17 4941.48 894.651   2
  -3   9 -18 342.747 689.674   2
  -3  -9 -18-2236.81 1101.18   1
   3  10 -20-1651.41 1014.25   1
   3 -10 -20-638.685 986.889   1
   3 -10 -19 1598.43 1028.51   1
   3  10 -19 658.838 699.983   2
   3  10 -18 7068.33 1008.94   2
   3 -10 -18 3905.96 1222.62   1
  -3 -10  18 4515.14 943.462   1
   3  10 -17 776.585 662.978   2
  -3 -10  17-647.064 700.984   1
   3 -10 -17 627.038 867.487   1
  -3 -10  16 11344.5 1201.84   1
   3  10 -16 11014.5 1180.14   2
   3 -10 -16 8879.11 1301.19   1
   3  10 -16 9396.62 1062.40   3
   3  10 -15 617.399 611.248   2
  -3 -10  15 1669.61 712.160   1
   3 -10 -15-659.941 714.086   1
   3  10 -15 1019.94 614.339   3
   3  10 -14 11962.2 1184.00   2
   3  10 -14 9297.58 943.131   3
  -3 -10  14 10082.8 1122.49   1
   3 -10 -14 9850.29 1221.97   1
  -3 -10  13 11029.3 1122.23   1
   3  10 -13 11574.8 1114.94   2
   3 -10 -13 11205.4 1286.32   1
   3  10 -13 11377.1 977.406   3
  -3 -10  12 15089.8 1266.46   1
   3  10 -12 17010.8 1292.68   2
   3  10 -12 14244.0 1032.99   3
   3 -10 -12 15367.3 1341.43   1
   3 -10 -11 17038.3 1363.91   1
   3  10 -11 18143.9 1112.87   3
   3  10 -11 17317.9 1281.75   2
  -3 -10  11 19894.4 1367.71   1
   3  10 -10-377.773 507.862   2
  -3 -10  10 1364.52 585.785   1
   3 -10 -10 674.382 567.440   1
   3  10  -9 64406.6 2314.78   2
   3 -10  -9 65570.6 2259.47   1
  -3 -10   8 21118.8 1350.83   1
   3 -10  -8 21771.6 1253.06   1
   3  10  -8 20560.1 1347.12   2
   3 -10  -7 4419.42 539.866   1
  -3 -10   7 4543.41 744.510   1
  -3  10   7 5052.33 479.678   3
   3 -10  -7 4577.14 630.370   1
   3  10  -7 6802.28 864.001   2
   3  10  -6 1266.04 590.057   2
   3 -10  -6 1139.06 396.894   1
  -3  10   6 1067.48 306.745   3
  -3 -10   6 1214.90 517.724   1
   3 -10  -6 1009.29 341.933   1
  -3 -10   5 1632.17 550.891   1
   3  10  -5 1511.02 556.097   2
   3 -10  -5 1880.14 338.962   1
  -3  10   5 1644.58 289.502   3
   3 -10  -5 1660.96 390.442   1
   3  10  -4-182.265 467.589   2
   3 -10  -4 237.567 211.680   1
  -3 -10   4-96.9674 413.256   1
   3 -10  -4 445.071 254.452   1
   3 -10  -3 6732.03 391.533   1
   3  10  -3 6776.92 773.551   2
   3 -10  -3 7152.87 448.899   1
  -3 -10   3 7289.42 851.679   1
  -3  10   2 17678.2 844.345   2
  -3 -10   2 16284.1 1150.97   1
  -3 -10   1 9286.77 892.603   1
  -3  10   1 9659.83 657.413   2
  -3 -10   0 20779.0 1335.85   1
  -3  10   0 21821.9 952.460   2
  -3  10  -1 4444.92 484.817   2
  -3 -10  -1 5579.08 772.340   1
  -3  10  -2 12540.1 753.089   2
  -3 -10  -2 13413.0 1139.97   1
  -3  10  -3 1138.08 327.797   2
  -3 -10  -3 342.921 472.265   1
  -3 -10  -4 12873.2 1188.07   1
  -3  10  -4 11863.3 777.448   2
  -3 -10  -5 12416.4 1210.07   1
  -3  10  -5 14513.9 877.164   2
  -3  10  -6 25238.2 765.967   1
  -3  10  -6 25038.2 729.771   1
  -3  10  -7 11024.5 619.330   1
  -3  10  -7 12595.4 665.903   1
  -3  10  -7 12575.2 861.744   2
  -3  10  -8 2866.16 525.928   2
  -3  10  -8 2269.75 419.216   1
  -3 -10  -8 2149.94 808.762   1
  -3  10  -9 45727.0 1669.95   2
  -3  10  -9 45464.8 1541.13   1
  -3 -10  -9 47296.1 2415.91   1
  -3  10 -10 2884.87 538.121   2
  -3 -10 -10 1921.63 883.753   1
  -3  10 -10 3064.80 586.909   1
  -3  10 -11 15174.2 1075.28   2
  -3  10 -11 11938.6 993.123   1
  -3 -10 -11 13167.5 1472.88   1
  -3  10 -12-577.704 471.345   2
  -3  10 -12 358.504 479.946   1
  -3 -10 -12 917.788 834.731   1
  -3  10 -13 20370.1 1313.91   2
  -3  10 -13 19086.2 1367.96   1
  -3 -10 -13 21035.2 1929.29   1
  -3  10 -14 1589.04 549.114   2
  -3 -10 -14 1142.17 812.430   1
  -3  10 -14 3091.82 780.235   1
  -3 -10 -15 1360.99 1078.88   1
  -3  10 -15 1168.60 619.263   2
  -3  10 -16 620.175 574.545   2
  -3 -10 -16 189.867 871.685   1
  -3 -10 -17 2310.31 1161.87   1
  -3  10 -17 2454.37 795.650   2
  -3  10 -18 7570.87 1103.12   2
   3  11 -20 13065.6 1682.19   1
   3 -11 -20 13006.3 1970.68   1
   3 -11 -19 661.890 1031.54   1
   3  11 -18 10422.8 1217.33   2
  -3 -11  18 9395.73 1210.37   1
   3 -11 -18 10634.6 1624.31   1
  -3 -11  17 18049.2 1533.15   1
   3 -11 -17 15909.5 1775.63   1
  -3 -11  16 409.949 656.031   1
   3  11 -16 998.265 617.354   2
   3 -11 -16 234.643 830.462   1
   3  11 -16 1225.53 641.347   3
   3  11 -15 2287.15 732.608   2
  -3 -11  15 785.800 680.719   1
   3  11 -15 2656.51 694.462   3
   3 -11 -15 2394.53 908.866   1
   3 -11 -14 2093.07 765.094   1
   3  11 -14 1702.97 558.626   3
   3  11 -14 2064.34 690.336   2
  -3 -11  14 1167.47 594.277   1
   3  11 -13 2537.53 721.341   2
  -3 -11  13 2063.10 682.672   1
   3  11 -13 1718.75 571.972   3
   3 -11 -13 2157.66 817.740   1
  -3 -11  12 182.334 507.476   1
   3  11 -12 469.975 563.963   2
   3 -11 -12 26.3232 556.111   1
   3  11 -12 33.5676 390.423   3
   3  11 -11 2196.63 717.263   2
   3 -11 -11 3497.01 755.532   1
  -3 -11  11 1931.87 627.770   1
   3  11 -11 1904.72 473.145   3
   3 -11 -10 3634.34 729.686   1
  -3 -11  10 5320.20 824.657   1
  -3 -11   9 60603.9 2309.75   1
   3 -11  -9 56403.1 2134.46   1
   3  11  -9 55095.1 2248.40   2
  -3 -11   8 16047.9 1243.31   1
   3  11  -8 14253.3 1176.46   2
   3 -11  -8 15686.5 1107.71   1
   3  11  -7 3732.60 667.923   2
   3 -11  -7 3482.48 495.425   1
  -3  11   7 3658.07 438.297   3
  -3 -11   7 2804.36 626.362   1
   3 -11  -7 2996.99 553.162   1
   3 -11  -6 8580.79 659.500   1
   3 -11  -6 8240.27 740.604   1
  -3  11   6 9500.79 586.269   3
  -3 -11   6 10220.2 955.107   1
   3  11  -6 7990.07 910.710   2
   3  11  -5 1228.93 580.902   2
   3 -11  -5 1725.96 413.197   1
   3 -11  -5 1419.10 322.474   1
  -3  11   5 1501.40 290.743   3
   3  11  -4 8090.25 896.400   2
   3 -11  -4 7213.00 485.685   1
   3 -11  -4 6894.27 534.505   1
   3  11  -3 33930.2 1673.69   2
   3 -11  -3 34917.9 847.608   1
   3 -11  -3 34244.3 898.567   1
  -3 -11   2 66396.8 2293.04   1
  -3  11   2 56467.6 1604.29   2
  -3 -11   1 38254.5 1762.25   1
  -3  11   1 36157.9 1272.73   2
  -3 -11   0 33491.0 1704.44   1
  -3  11   0 24493.7 1135.89   2
  -3  11  -1 10566.7 741.987   2
  -3 -11  -1 12704.3 1132.92   1
  -3 -11  -2 10258.6 1035.33   1
  -3  11  -2 9427.85 755.103   2
  -3  11  -3 2833.16 479.720   2
  -3 -11  -3 1910.53 691.311   1
  -3 -11  -4 5497.16 861.875   1
  -3  11  -4 8077.10 707.656   2
  -3  11  -5 8976.60 754.185   2
  -3 -11  -5 4595.83 839.260   1
  -3  11  -6 2106.18 477.435   2
  -3 -11  -6 1696.43 767.653   1
  -3  11  -6 853.637 139.001   1
  -3  11  -6 982.016 162.067   1
  -3  11  -7 24910.0 1240.39   2
  -3  11  -7 23402.4 807.549   1
  -3  11  -8 1841.32 375.947   1
  -3 -11  -8 2202.76 808.914   1
  -3  11  -8 1675.93 513.580   2
  -3 -11  -9-170.451 641.191   1
  -3  11  -9-188.474 386.976   2
  -3  11  -9-193.478 354.158   1
  -3 -11 -10 8723.04 1241.66   1
  -3  11 -10 8421.65 781.381   1
  -3  11 -10 8862.51 846.421   2
  -3 -11 -11-447.562 737.589   1
  -3  11 -11 552.505 446.729   2
  -3 -11 -12-301.741 735.372   1
  -3  11 -12-592.808 497.014   2
  -3 -11 -13 4282.33 1039.78   1
  -3  11 -13 2908.27 694.087   2
  -3  11 -14 5815.08 833.333   2
  -3 -11 -14 6077.98 1328.61   1
  -3 -11 -15 1013.89 978.307   1
  -3  11 -15 1047.99 564.500   2
  -3  11 -16 9464.43 1110.06   2
  -3 -11 -16 9431.38 1623.48   1
  -3 -11 -17 2463.87 1224.76   1
  -3  11 -17 5029.38 943.714   2
   3  12 -20 4277.51 1194.02   1
   3 -12 -19 24347.9 2354.61   1
   3 -12 -18 243.523 957.464   1
  -3 -12  18-385.706 681.933   1
  -3 -12  17 650.744 673.336   1
   3  12 -17 71.8476 613.283   2
   3 -12 -17 1986.77 1083.69   1
   3  12 -16 2197.15 742.186   2
  -3 -12  16 1513.84 742.972   1
   3 -12 -16 1150.30 1070.10   1
   3  12 -16 3620.04 871.421   3
   3  12 -15 192.672 507.017   3
  -3 -12  15-12.7338 607.866   1
   3  12 -15 614.055 611.505   2
   3 -12 -15 104.496 774.722   1
   3  12 -14 4153.37 891.668   2
  -3 -12  14 3577.45 829.311   1
   3  12 -14 3576.80 731.629   3
   3 -12 -14 3203.80 1020.11   1
   3  12 -13 1141.04 577.336   2
  -3 -12  13 796.940 629.645   1
   3  12 -13 1177.25 505.615   3
   3 -12 -13-219.235 714.823   1
  -3 -12  12-451.653 561.368   1
   3  12 -12-504.725 575.655   2
   3  12 -12 306.939 407.619   3
   3 -12 -12-158.617 636.036   1
   3  12 -11 5371.04 868.300   2
  -3 -12  11 8627.09 1042.52   1
   3  12 -11 8683.19 830.369   3
   3 -12 -11 7254.11 990.074   1
   3  12 -10 3448.19 728.337   2
   3 -12 -10 3581.64 747.741   1
  -3 -12  10 4695.90 798.941   1
   3  12  -9 8880.97 1053.75   2
  -3 -12   9 8034.34 920.734   1
   3 -12  -9 7671.03 915.081   1
   3  12  -8 524.974 601.915   2
   3 -12  -8 380.891 428.361   1
  -3 -12   8 363.286 480.911   1
   3  12  -7 718.891 643.187   2
  -3 -12   7 518.722 544.020   1
   3 -12  -7-153.392 441.215   1
   3  12  -6 1336.82 623.129   2
   3 -12  -6 2172.79 503.273   1
   3 -12  -6 1019.55 368.168   1
  -3 -12   6 1885.12 609.772   1
  -3  12   6 1308.17 341.753   3
  -3 -12   5 23656.0 1480.28   1
  -3  12   5 23874.0 818.111   3
   3 -12  -5 21781.2 1028.23   1
   3 -12  -5 21394.8 897.818   1
   3  12  -5 21945.3 1455.00   2
  -3 -12   4 11454.3 1054.22   1
   3 -12  -4 9882.84 551.293   1
   3 -12  -4 10467.1 634.877   1
   3  12  -4 9947.61 1059.97   2
  -3  12   3 98025.6 2247.93   2
   3 -12  -3 99978.3 1477.02   1
   3 -12  -3 98149.2 1360.26   1
  -3 -12   3 109139. 3040.50   1
   3  12  -3 109968. 3054.68   2
  -3 -12   2 17326.8 1349.74   1
  -3  12   2 14577.4 897.001   2
  -3 -12   1 77912.0 2531.36   1
  -3  12   1 68048.9 1864.30   2
  -3 -12   0 8302.15 982.029   1
  -3  12   0 6259.99 662.201   2
  -3  12  -1 433.142 377.552   2
  -3 -12  -1-204.344 558.020   1
  -3 -12  -2 24630.8 1569.64   1
  -3  12  -2 18953.3 1049.56   2
  -3 -12  -3 44077.6 2086.45   1
  -3  12  -3 42285.5 1503.59   2
  -3 -12  -4 12685.4 1228.55   1
  -3  12  -4 13563.8 926.118   2
  -3 -12  -5 4799.18 841.167   1
  -3  12  -5 3685.55 584.630   2
  -3 -12  -6 1070.17 616.035   1
  -3  12  -6 952.945 444.023   2
  -3 -12  -7 2945.01 950.992   1
  -3  12  -7 1946.76 524.974   2
  -3  12  -8 361.665 382.200   2
  -3 -12  -8 1740.59 839.616   1
  -3 -12  -9 13626.5 1475.83   1
  -3  12  -9 12552.6 1005.64   2
  -3 -12 -10 1208.38 866.992   1
  -3  12 -10 996.688 526.831   2
  -3 -12 -11 961.365 797.825   1
  -3  12 -11 198.436 444.661   2
  -3 -12 -12 768.877 963.572   1
  -3  12 -12 194.754 501.047   2
  -3  12 -13 20057.3 1366.21   2
  -3 -12 -13 19687.8 1959.01   1
  -3 -12 -14-253.488 1008.26   1
  -3  12 -14-1133.88 575.042   2
  -3  12 -15 8968.32 1109.20   2
  -3 -12 -15 9827.90 1617.14   1
  -3 -12 -16 137.441 1134.46   1
  -3  12 -16 412.174 625.924   2
  -3  12 -17 962.338 728.742   2
   3 -13 -19 4857.54 1423.78   1
   3 -13 -18-312.414 1025.11   1
  -3 -13  18 1335.31 735.757   1
   3  13 -17 25344.4 1837.41   2
  -3 -13  17 29137.7 1949.35   1
   3 -13 -17 24804.4 2208.63   1
   3  13 -16 2718.26 798.154   2
   3  13 -16 4309.12 872.639   3
   3 -13 -16 3246.47 1069.61   1
  -3 -13  16 3842.35 895.971   1
   3 -13 -15 22997.2 1949.43   1
   3  13 -15 22326.6 1487.87   3
  -3 -13  15 23474.3 1724.57   1
   3  13 -15 24207.8 1826.48   2
   3 -13 -14 1259.77 792.237   1
   3  13 -14-506.117 758.080   2
   3  13 -14 460.982 547.824   3
  -3 -13  14 487.207 605.937   1
  -3 -13  13 7705.83 1074.90   1
   3  13 -13 5787.90 776.555   3
   3 -13 -13 4213.32 982.240   1
   3  13 -13 7009.79 1072.66   2
   3  13 -12 4708.56 903.332   2
   3  13 -12 4795.74 729.602   3
   3 -13 -12 6121.95 1007.08   1
  -3 -13  12 5880.78 928.964   1
   3  13 -11 1468.04 578.263   2
   3 -13 -11 1255.45 711.262   1
  -3 -13  11 1045.48 611.452   1
   3  13 -11 1752.82 506.288   3
  -3 -13  10 2571.28 742.158   1
   3  13 -10 808.057 685.815   2
   3 -13 -10 946.519 595.112   1
   3  13  -9 999.516 639.747   2
  -3 -13   9-281.307 491.261   1
   3 -13  -9 1723.89 619.969   1
   3  13  -8-792.332 662.318   2
  -3 -13   8-112.974 504.642   1
   3 -13  -8 770.767 573.061   1
   3  13  -7 9330.01 1082.40   2
  -3 -13   7 9567.19 1008.70   1
   3 -13  -7 7130.77 776.426   1
   3 -13  -6-163.956 385.649   1
   3  13  -6-564.718 572.345   2
  -3 -13   6 455.140 516.100   1
  -3 -13   5 27002.3 1574.49   1
   3 -13  -5 26258.5 1110.37   1
   3 -13  -4 42524.2 1183.18   1
  -3 -13   4 47692.1 2083.31   1
   3  13  -4 45227.7 2089.16   2
  -3 -13   3 809.926 548.087   1
   3 -13  -3 876.167 178.524   1
   3 -13  -3 518.828 164.305   1
  -3  13   3 872.353 389.478   2
  -3 -13   2 9097.84 1093.23   1
   3  13  -2 6298.51 938.767   2
  -3  13   2 6788.47 700.345   2
  -3  13   1 2020.57 476.710   2
  -3 -13   1 1732.09 546.912   1
  -3  13   0 1819.44 453.774   2
  -3 -13   0 2495.88 685.261   1
  -3  13  -1 37942.9 1505.46   2
  -3 -13  -1 47995.9 2155.22   1
  -3 -13  -2 5195.42 915.072   1
  -3  13  -2 4250.06 608.928   2
  -3  13  -3 19260.3 1099.98   2
  -3 -13  -3 19406.0 1481.11   1
  -3  13  -4 319.425 403.970   2
  -3 -13  -4-368.262 536.890   1
  -3  13  -5 58765.8 1967.69   2
  -3 -13  -5 53188.2 2484.07   1
  -3  13  -6 2884.96 579.271   2
  -3 -13  -6 2458.88 821.563   1
  -3 -13  -7 53867.4 2647.94   1
  -3  13  -7 55966.0 1980.02   2
  -3  13  -8-42.9586 434.598   2
  -3 -13  -8 466.256 669.273   1
  -3 -13  -9 16396.0 1659.59   1
  -3  13  -9 13254.6 1067.28   2
  -3 -13 -10 382.396 853.092   1
  -3  13 -10-281.785 464.596   2
  -3 -13 -11 179.498 827.306   1
  -3  13 -11 1215.28 575.370   2
  -3 -13 -12 3747.36 1106.04   1
  -3  13 -12 2690.57 681.968   2
  -3  13 -13 5198.97 844.755   2
  -3 -13 -13 4762.92 1248.95   1
  -3 -13 -14 5068.44 1206.17   1
  -3  13 -14 3177.67 770.935   2
  -3 -13 -15 1418.46 947.595   1
  -3  13 -15 3117.90 737.147   2
  -3 -13 -16 473.972 1102.83   1
  -3  13 -16 988.446 694.457   2
   3 -14 -18 1585.54 1188.59   1
  -3 -14  18 1507.03 790.947   1
  -3 -14  17 5121.67 1016.79   1
   3 -14 -17 3973.11 1274.46   1
  -3 -14  16 560.039 664.131   1
   3  14 -16 675.546 763.837   2
   3 -14 -16 757.047 915.926   1
   3  14 -16 1261.33 683.673   3
   3  14 -15 1053.97 779.501   2
   3 -14 -15 1213.21 919.990   1
   3  14 -15 962.637 643.423   3
  -3 -14  15-279.114 700.596   1
  -3 -14  14-123.910 587.585   1
   3  14 -14 3.39239 729.446   2
   3  14 -14 639.960 526.391   3
   3 -14 -14 625.311 784.394   1
   3  14 -13 29055.8 1949.49   2
  -3 -14  13 23618.8 1672.11   1
   3 -14 -13 25450.7 1900.50   1
   3  14 -13 22869.6 1433.50   3
  -3 -14  12 8796.55 1095.60   1
   3  14 -12 9673.12 1245.42   2
   3 -14 -12 8128.85 1161.79   1
   3  14 -12 8334.61 884.485   3
   3  14 -11 15165.9 1398.56   2
   3 -14 -11 13775.2 1315.75   1
   3  14 -11 15041.4 1073.23   3
  -3 -14  11 14760.5 1286.95   1
   3  14 -10 1718.78 870.897   2
  -3 -14  10 4291.67 847.755   1
   3 -14 -10 2995.16 753.941   1
  -3 -14   9 6959.99 983.265   1
   3  14  -9 6693.02 1051.93   2
   3 -14  -9 7605.31 983.736   1
  -3 -14   8 2563.30 725.597   1
   3 -14  -8 897.279 581.754   1
   3  14  -8 1619.02 744.767   2
   3  14  -7 765.189 678.980   2
   3 -14  -7 509.901 483.932   1
  -3 -14   7 1476.49 573.952   1
   3  14  -6 193.472 603.790   2
   3 -14  -6 17.3319 395.409   1
  -3 -14   6 310.482 548.169   1
   3  14  -5 2874.02 813.675   2
   3 -14  -5 3159.22 470.786   1
  -3 -14   5 3243.52 758.738   1
   3  14  -4 612.989 666.428   2
  -3 -14   4 90.4572 529.245   1
   3 -14  -4 932.684 281.516   1
   3  14  -3 31602.1 1880.25   2
  -3 -14   3 37536.6 1882.31   1
  -3 -14   2 5391.96 883.467   1
  -3  14   2 3925.79 613.712   2
   3  14  -2 3921.73 804.252   2
  -3  14   1 43.4694 379.122   2
  -3 -14   1 762.814 644.851   1
  -3 -14   0 9155.64 1066.24   1
  -3  14   0 9899.01 840.502   2
  -3  14  -1 2994.65 574.559   2
  -3 -14  -1 2226.00 707.460   1
  -3 -14  -2-297.341 606.258   1
  -3  14  -2 912.504 469.503   2
  -3  14  -3 1287.03 491.273   2
  -3 -14  -3 1503.30 813.065   1
  -3 -14  -4-57.8432 646.562   1
  -3  14  -4 812.501 429.483   2
  -3 -14  -5 28809.2 1885.84   1
  -3  14  -5 23823.1 1329.83   2
  -3  14  -6 306.930 508.848   2
  -3 -14  -6-11.2085 682.255   1
  -3  14  -7 614.878 474.910   2
  -3 -14  -7 1337.13 836.443   1
  -3 -14  -8 68.6314 766.116   1
  -3  14  -8-655.287 455.248   2
  -3 -14  -9 940.039 873.940   1
  -3  14  -9-290.960 460.774   2
  -3 -14 -10 1099.24 845.794   1
  -3  14 -10-662.167 557.972   2
  -3 -14 -11 868.348 930.646   1
  -3  14 -11 1614.04 577.564   2
  -3  14 -12 5969.78 871.250   2
  -3 -14 -12 6388.05 1420.84   1
  -3 -14 -13 10082.5 1606.07   1
  -3  14 -13 7970.43 1012.44   2
  -3 -14 -14 1152.54 1032.34   1
  -3  14 -14 2392.69 760.612   2
  -3 -14 -15 2413.74 1283.48   1
  -3  14 -15 2092.92 763.438   2
   3  15 -15 6261.85 1187.54   2
  -3 -15  15 5151.40 1017.43   1
  -3 -15  14 6177.69 1018.20   1
   3  15 -14 7479.44 977.420   3
   3  15 -13 781.441 565.150   3
   3  15 -13 282.834 714.799   2
  -3 -15  13 275.805 665.666   1
   3 -15 -13 1944.37 890.247   1
  -3 -15  12 7687.80 1040.29   1
   3  15 -12 7040.39 1174.34   2
   3  15 -12 6554.34 838.415   3
   3 -15 -12 9043.18 1278.24   1
   3  15 -11 6909.59 1095.11   2
   3  15 -11 9193.81 900.035   3
   3 -15 -11 9568.59 1207.73   1
  -3 -15  11 8289.45 1052.05   1
   3  15 -10 9093.09 1137.48   2
  -3 -15  10 11968.6 1205.28   1
   3  15  -9 41744.8 2263.92   2
  -3 -15   9 48743.8 2248.99   1
  -3 -15   8 14562.4 1284.35   1
   3  15  -8 14836.8 1431.26   2
  -3 -15   7 6847.76 932.763   1
   3  15  -7 6565.79 1153.50   2
  -3 -15   6 5259.10 856.200   1
   3  15  -6 3763.31 904.349   2
  -3 -15   5 3130.13 704.758   1
   3  15  -5 1471.71 689.973   2
  -3 -15   4 3524.17 755.991   1
  -3  15   4 2981.35 591.059   2
   3  15  -4 3615.94 843.756   2
  -3 -15   3 12626.3 1252.94   1
  -3  15   3 14141.8 1066.12   2
   3  15  -3 12790.2 1301.51   2
   3  15  -2 5134.21 926.562   2
  -3 -15   2 7391.70 994.665   1
  -3  15   2 7009.35 780.669   2
  -3 -15   1 41166.3 2086.52   1
  -3  15   1 43206.3 1759.60   2
  -3 -15   0 17653.9 1419.02   1
  -3  15   0 16706.7 1168.38   2
  -3  15  -1 1818.55 583.862   2
  -3 -15  -1 1648.17 650.539   1
  -3  15  -2 15141.5 1145.78   2
  -3 -15  -2 15373.3 1403.74   1
  -3  15  -3 305.385 472.280   2
  -3 -15  -3 1111.17 695.853   1
  -3  15  -4 3399.98 649.120   2
  -3 -15  -4 3554.66 841.416   1
  -3  15  -5 707.923 513.043   2
  -3 -15  -5 702.977 617.801   1
  -3  15  -6-184.568 481.638   2
  -3 -15  -6 696.423 747.742   1
  -3  15  -7 6598.06 855.569   2
  -3 -15  -7 9472.60 1338.64   1
  -3 -15  -8 4514.18 1089.15   1
  -3  15  -8 3761.36 687.832   2
  -3  15  -9 3335.07 681.576   2
  -3 -15  -9 2442.60 997.393   1
  -3  15 -10 476.519 506.120   2
  -3 -15 -10 1010.30 833.110   1
  -3 -15 -11 1363.79 965.846   1
  -3  15 -11 436.132 619.927   2
  -3 -15 -12 507.548 933.371   1
  -3  15 -12 775.044 655.906   2
  -3 -15 -13 4829.41 1362.01   1
  -3  15 -13 3583.28 814.780   2
  -3 -15 -14 585.220 1054.67   1
  -3  15 -14 1043.32 699.305   2
  -3  15 -15 12669.3 1338.50   2
   3  16 -13 14480.3 1551.22   2
  -3 -16  13 16304.9 1434.89   1
  -3 -16  12 2919.65 814.818   1
   3  16 -12 3286.22 930.589   2
  -3 -16  11 13556.1 1302.40   1
   3  16 -11 15313.8 1462.40   2
   3  16 -11 13256.8 1066.62   3
   3  16 -10 3799.82 887.483   2
  -3 -16  10 6064.11 934.397   1
   3  16  -9 1795.80 712.540   2
  -3 -16   9 1806.05 724.291   1
   3  16  -8-64.1340 662.340   2
  -3 -16   8 896.437 610.491   1
   3  16  -7 1246.78 773.595   2
  -3 -16   7 994.754 717.723   1
  -3 -16   6 6245.85 954.603   1
   3  16  -6 8679.43 1252.10   2
  -3 -16   5 7307.01 1032.79   1
   3  16  -5 6859.77 1077.70   2
   3  16  -4 20.1126 637.279   2
  -3 -16   4 629.972 634.749   1
  -3  16   4-134.461 465.240   2
  -3 -16   3 11884.5 1234.17   1
  -3  16   3 10291.6 997.817   2
   3  16  -3 10580.3 1322.96   2
  -3  16   2 1765.18 542.748   2
  -3 -16   2 1213.22 726.071   1
   3  16  -2 3011.17 928.990   2
  -3  16   1 432.078 533.014   2
  -3 -16   1 406.058 641.279   1
   3  16  -1-248.460 611.523   2
  -3  16   0 359.786 508.883   2
  -3 -16   0-567.038 690.809   1
  -3 -16  -1 6932.33 1020.02   1
  -3  16  -1 8867.80 930.739   2
  -3  16  -2 938.175 527.371   2
  -3 -16  -2 116.250 673.688   1
  -3  16  -3 2183.22 602.192   2
  -3 -16  -3 4010.18 931.852   1
  -3 -16  -4 3337.27 932.230   1
  -3  16  -4 2254.09 656.394   2
  -3  16  -5 12064.1 1064.08   2
  -3 -16  -5 13052.1 1423.73   1
  -3  16  -6 664.203 523.354   2
  -3 -16  -6 717.510 784.317   1
  -3 -16  -7 12123.3 1494.09   1
  -3  16  -7 14437.1 1183.52   2
  -3  16  -8 2280.02 702.792   2
  -3 -16  -8-47.8371 943.455   1
  -3  16  -9 8367.73 972.096   2
  -3 -16  -9 7370.43 1344.92   1
  -3 -16 -10 7310.04 1374.04   1
  -3  16 -10 3315.58 783.697   2
  -3 -16 -11 7096.44 1456.32   1
  -3  16 -11 8173.17 1018.62   2
  -3  16 -12 1385.99 688.981   2
  -3 -16 -12 1561.15 1195.52   1
  -3 -16 -13 12603.1 1836.16   1
  -3  16 -13 15568.0 1404.79   2
  -3  16 -14 2022.93 760.414   2
   3  17 -12 1209.02 893.175   2
   3  17 -11 2541.39 958.888   2
   3  17 -10 5899.25 1182.14   2
   3  17  -9 17947.7 1706.50   2
  -3 -17   9 14193.0 1364.60   1
   3  17  -8 4003.64 1079.36   2
  -3 -17   8 7035.24 1100.70   1
  -3 -17   7 4196.26 841.942   1
   3  17  -7 3921.62 986.996   2
   3  17  -6 456.415 700.394   2
  -3 -17   6 1450.60 609.077   1
   3  17  -5 887.735 670.870   2
  -3 -17   5 1643.04 701.170   1
  -3  17   5 1777.36 628.612   2
   3  17  -4 1350.22 874.785   2
  -3 -17   4 40.4249 657.385   1
  -3  17   4 342.244 569.060   2
  -3  17   3 4491.78 712.985   2
  -3 -17   3 7774.05 1063.77   1
  -3  17   2 10675.9 1057.85   2
  -3 -17   2 8073.77 1122.73   1
   3  17  -2 8799.61 1258.32   2
   3  17  -1 9972.30 1258.26   2
  -3 -17   1 11819.2 1281.77   1
  -3  17   0-635.703 558.240   2
  -3 -17   0-778.773 861.389   1
  -3 -17  -1 10970.3 1276.45   1
  -3  17  -1 9935.80 994.885   2
  -3  17  -2 1626.64 610.192   2
  -3 -17  -2 1021.26 723.007   1
  -3  17  -3 708.365 488.796   2
  -3 -17  -3 35.0054 739.395   1
  -3  17  -4 2112.93 682.360   2
  -3 -17  -4 2006.41 941.312   1
  -3  17  -5 3675.22 746.525   2
  -3 -17  -5 1524.12 872.077   1
  -3  17  -6 5473.47 848.736   2
  -3 -17  -6 6286.02 1143.41   1
  -3 -17  -7 9231.15 1378.63   1
  -3  17  -7 12361.2 1139.18   2
  -3  17  -8 4172.26 837.766   2
  -3 -17  -8 5717.59 1275.80   1
  -3  17  -9 1977.62 670.703   2
  -3 -17  -9 1907.03 1051.29   1
  -3  17 -10 9831.12 1121.60   2
  -3 -17 -10 12280.5 1704.28   1
  -3  17 -11 1643.99 753.990   2
  -3 -17 -11 217.457 996.808   1
  -3  17 -12 1719.60 718.941   2
  -3 -17 -12 594.409 1047.71   1
  -3 -17 -13 11384.1 1855.85   1
  -3  17 -13 11491.7 1271.65   2
   3  18 -10-154.046 771.964   2
   3  18  -9 1283.94 766.567   2
   3  18  -8 1839.80 904.374   2
   3  18  -7-146.768 711.786   2
   3  18  -6 9214.78 1343.15   2
  -3  18   5 9178.61 1017.10   2
  -3 -18   5 7843.65 1035.43   1
   3  18  -5 7471.45 1242.16   2
  -3 -18   4 3913.21 877.633   1
  -3  18   4 3398.51 746.849   2
  -3 -18   3 31999.1 1947.02   1
   3  18  -3 31280.7 2108.17   2
  -3  18   3 27167.2 1637.04   2
  -3  18   2 170.163 549.192   2
  -3 -18   2 207.809 702.633   1
   3  18  -2 394.870 715.549   2
   3  18  -1 16557.3 1611.63   2
  -3  18   1 16756.8 1356.26   2
  -3 -18   1 16780.6 1533.15   1
  -3 -18   0 21.6514 754.988   1
  -3  18   0 40.5954 576.669   2
   3  18   0-517.738 874.688   2
  -3  18  -1 1163.55 578.488   2
  -3 -18  -1 1822.28 867.437   1
  -3  18  -2 331.695 525.389   2
  -3 -18  -2 550.266 643.662   1
  -3  18  -3 7137.84 940.177   2
  -3 -18  -3 6876.43 1158.48   1
  -3 -18  -4-399.136 771.486   1
  -3  18  -4 285.859 607.145   2
  -3 -18  -5 24579.9 1986.28   1
  -3  18  -5 25559.3 1636.81   2
  -3  18  -6 6376.12 970.338   2
  -3 -18  -6 4223.83 1142.83   1
  -3  18  -7 3130.78 820.746   2
  -3 -18  -7 2258.01 981.331   1
  -3  18  -8 650.464 693.102   2
  -3 -18  -8 590.968 954.704   1
  -3 -18  -9 1360.84 1070.81   1
  -3  18  -9 749.297 616.116   2
  -3  18 -10 2077.50 762.968   2
  -3 -18 -10 2382.55 1212.89   1
  -3 -18 -11 4517.30 1317.32   1
  -3  18 -11 4911.67 998.944   2
  -3  18 -12 6550.17 1090.31   2
  -3 -18 -12 4416.75 1490.17   1
   3  19  -8 350.418 907.746   2
   3  19  -7 2270.04 1054.63   2
   3  19  -6 1180.93 883.630   2
   3  19  -5 8196.56 1325.69   2
   3  19  -4 2437.13 969.369   2
   3  19  -3-991.819 850.068   2
   3  19  -2 1196.98 915.369   2
   3  19  -1 16406.5 1724.26   2
  -3  19   0 7703.65 1021.75   2
   3  19   0 6270.39 1139.54   2
  -3  19  -1 823.817 680.965   2
   3  19   1 2133.28 1116.89   2
  -3  19  -2 561.720 622.632   2
  -3 -19  -2 2640.97 867.203   1
  -3  19  -3 766.425 699.575   2
  -3 -19  -3 1565.89 879.953   1
  -3  19  -4 420.755 647.886   2
  -3 -19  -4 846.905 892.631   1
  -3  19  -5 5872.42 991.725   2
  -3 -19  -5 5878.26 1220.25   1
  -3  19  -6 1794.49 654.890   2
  -3 -19  -6 601.153 980.842   1
  -3  19  -7 21311.7 1600.14   2
  -3 -19  -7 20133.0 1977.85   1
  -3  19  -8 1962.71 788.089   2
  -3 -19  -8 1700.34 1153.00   1
  -3  19  -9 1879.50 807.676   2
  -3 -19  -9 2788.91 1236.11   1
  -3  19 -10 1657.78 841.395   2
  -3 -19 -10-2392.56 1292.56   1
   3  20  -4-291.007 880.385   2
   3  20  -3 23509.9 2058.44   2
   3  20  -2-18.3967 810.623   2
   3  20  -1 3727.81 1068.70   2
   3  20   0 1296.75 924.419   2
   3  20   1 1184.39 962.811   2
   4   0 -21 512.416 976.272   1
   4   0 -20 3563.39 1052.49   1
   4   0 -19-163.414 478.794   2
   4   0 -19 476.343 826.430   1
   4   0 -18 84.1234 452.448   2
   4   0 -18-218.650 739.997   1
   4   0 -17 399.910 439.939   2
   4   0 -17-833.484 757.234   1
  -4   0  16 1717.23 577.521   1
   4   0 -16 1817.44 475.873   2
  -4   0  15-253.494 509.509   1
   4   0 -15-400.571 370.335   2
   4   0 -14 837.121 473.317   3
  -4   0  14 640.041 503.136   1
   4   0 -14 477.896 335.458   2
  -4   0  13 237.776 452.488   1
   4   0 -13 198.710 344.851   2
   4   0 -13 193.738 440.653   3
   4   0 -12 56676.4 1574.68   2
   4   0 -12 58580.0 1924.66   3
  -4   0  12 59231.5 2189.01   1
  -4   0  11 161.168 410.125   1
   4   0 -11-395.673 347.136   3
   4   0 -11-210.329 259.633   2
  -4   0  10 82415.1 2356.96   1
   4   0 -10 84470.4 1726.57   2
   4   0 -10 86255.8 2116.53   3
  -4   0  10 85389.4 1945.92   2
  -4   0   9-18.7150 287.581   2
   4   0  -9-11.9991 220.624   2
   4   0  -9 33.9721 364.705   3
  -4   0   9 599.352 434.967   1
   4   0  -8 112447. 1779.26   2
  -4   0   8 116246. 2040.81   2
   4   0  -7 140.721 242.642   2
  -4   0   7 37.0016 375.529   1
  -4   0   7-56.0876 252.353   2
   4   0  -6 109984. 1581.29   2
  -4   0   6 104379. 2379.63   1
   4   0  -6 101941. 2419.79   1
  -4   0   6 107383. 1672.16   2
   4   0  -5-473.996 411.562   1
   4   0  -5 211.826 187.599   2
  -4   0   5-33.6334 355.260   1
   4   0  -4 93897.0 1329.27   2
   4   0  -4 97604.5 2248.23   1
  -4   0   3 649.007 362.165   1
   4   0  -3 369.912 193.751   2
   4   0  -2 10582.8 782.997   1
  -4   0   2 10937.6 777.031   1
   4   0  -1 377.697 361.620   1
  -4   0   1-36.8972 356.328   1
   4   0   0 1932.34 457.565   1
  -4   0   0 1404.41 411.768   1
   4   0   1 36.5953 369.869   1
  -4   0  -1-329.281 373.098   1
  -4   0  -2 35989.8 1376.66   1
   4   0   2 38076.0 1390.80   1
   4   0   3-304.963 388.094   1
  -4   0  -3 507.335 448.069   1
  -4   0  -4 7254.59 713.956   1
   4   0   4 7846.52 499.513   2
   4   0   4 7105.89 710.556   1
  -4   0  -5-553.253 442.206   1
   4   0   5 163.337 222.809   2
   4   0   5 53.9833 415.260   1
  -4   0  -6 29305.5 1447.39   1
   4   0   6 33164.7 1122.85   2
  -4   0  -7-192.717 431.177   1
  -4   0  -8 12469.7 1101.55   1
  -4   0  -9 54.5484 511.692   1
  -4   0 -10 31848.1 1831.43   1
  -4   0 -11 389.611 693.269   1
  -4   0 -12 112991. 3635.41   1
  -4   0 -13 15.8133 653.205   1
  -4   0 -14 20661.2 1787.53   1
  -4   0 -15-1163.02 801.693   1
  -4   0 -16 3807.74 1080.88   1
  -4   0 -17-612.940 841.120   1
  -4   0 -18 4327.15 1256.65   1
  -4   0 -19 753.609 991.002   1
  -4   0 -20 22516.8 2366.04   1
   4   1 -21 1435.21 677.756   2
   4   1 -21 134.994 878.221   1
   4  -1 -21 2378.76 1094.01   1
   4   1 -20 7156.95 915.349   2
   4   1 -20 8140.67 1344.77   1
   4  -1 -20 8227.93 1415.82   1
   4   1 -19 778.336 490.104   2
   4   1 -19 1547.66 797.722   1
   4  -1 -19 1734.43 943.518   1
   4   1 -18 645.484 485.534   2
   4   1 -18-720.668 826.972   1
   4  -1 -18 1592.43 793.740   1
  -4  -1  17 1330.10 728.336   1
   4   1 -17-213.150 406.662   2
   4  -1 -17-144.483 390.669   2
   4  -1 -17 1049.43 702.300   1
   4   1 -16 2329.93 533.863   2
  -4  -1  16 2132.84 682.314   1
   4  -1 -16 1469.91 420.825   2
  -4   1  15 5179.21 840.202   1
   4   1 -15 3273.24 577.065   2
   4  -1 -15 3644.69 557.953   2
  -4  -1  15 2923.76 683.967   1
   4   1 -15 3745.77 721.576   3
  -4  -1  14 29061.8 1680.35   1
   4   1 -14 25959.9 1218.94   2
   4  -1 -14 30954.6 1276.47   2
  -4   1  14 26183.9 1520.59   1
   4   1 -14 24940.6 1399.36   3
  -4   1  13 1694.13 552.757   1
   4   1 -13 1706.17 398.934   2
   4  -1 -13 332.641 327.439   2
  -4  -1  13 1385.11 580.763   1
   4   1 -13 824.330 368.659   3
   4  -1 -13 1462.40 551.892   3
  -4   1  12 4254.79 685.705   1
   4   1 -12 4445.56 530.025   2
   4  -1 -12 4554.43 527.129   2
  -4  -1  12 3238.38 621.183   1
   4   1 -12 3544.95 551.669   3
   4  -1 -12 4145.21 613.307   3
   4   1 -11 1294.16 474.032   3
   4   1 -11 675.005 313.300   2
  -4   1  11 621.930 508.693   1
   4  -1 -11 767.336 281.810   2
  -4  -1  11 484.277 425.848   1
   4  -1 -11 895.606 377.761   3
  -4  -1  10 264.077 421.230   1
   4   1 -10 368.496 294.739   2
  -4   1  10 865.148 334.205   2
   4  -1 -10 794.094 255.134   2
  -4   1  10-22.9741 415.351   1
   4   1 -10 527.062 345.721   3
   4  -1 -10 145.447 355.918   3
  -4   1   9 11910.1 688.097   2
   4  -1  -9 13484.7 659.568   2
  -4   1   9 11002.1 865.604   1
   4   1  -9 12050.0 695.876   2
  -4  -1   9 12491.6 984.647   1
   4  -1  -9 11621.4 782.424   3
  -4  -1   9 11958.7 786.247   2
   4   1  -9 13350.0 846.153   3
   4  -1  -8 217.923 256.379   3
   4   1  -8 480.752 263.649   2
  -4  -1   8 312.191 421.016   1
   4  -1  -8-60.6334 209.416   2
  -4  -1   8-2.49857 297.962   2
  -4   1   8-155.065 357.877   1
  -4   1   8 388.073 266.693   2
   4   1  -7 3331.02 387.835   2
   4  -1  -7 3768.61 325.114   2
   4  -1  -7 3768.04 581.198   1
  -4  -1   7 3660.59 626.596   1
  -4   1   7 3315.73 546.156   1
  -4  -1   7 3340.63 423.688   2
  -4   1   7 3623.57 393.756   2
   4  -1  -6 47492.6 914.736   2
  -4  -1   6 50643.9 1709.09   1
  -4   1   6 47991.0 1604.04   1
   4   1  -6 49267.0 1705.09   1
   4   1  -6 49468.7 1171.99   2
  -4  -1   6 49358.5 1241.93   2
  -4   1   6 50784.0 1083.13   2
   4  -1  -6 51354.8 1693.83   1
   4  -1  -5 1863.22 212.813   2
   4  -1  -5 2057.49 438.491   1
   4   1  -5 2446.67 346.009   2
  -4  -1   5 1841.23 521.452   1
   4   1  -5 2893.76 560.144   1
  -4   1   5 2092.05 254.200   2
  -4   1   5 2038.85 458.671   1
  -4  -1   4 19578.1 1061.87   1
  -4   1   4 16946.2 913.666   1
   4  -1  -4 19564.9 501.615   2
   4   1  -4 17407.1 988.730   1
   4  -1  -4 20357.5 1077.84   1
   4   1  -4 19703.3 727.076   2
   4  -1  -3 1151.21 163.595   2
  -4  -1   3 625.688 387.333   1
  -4   1   3 1597.83 448.234   1
   4   1  -3 884.025 370.710   1
   4  -1  -3 703.986 375.168   1
   4   1  -3 757.758 262.722   2
   4   1  -2 4635.34 597.914   1
   4  -1  -2 3771.80 511.096   1
  -4  -1   2 4535.05 610.521   1
  -4   1   2 3179.04 457.152   1
   4  -1  -2 3756.37 233.558   2
   4   1  -1 8776.47 721.108   1
   4  -1  -1 8403.09 652.059   1
  -4  -1   1 8066.50 694.182   1
  -4   1   1 9989.11 702.983   1
   4  -1   0 51050.1 1466.10   1
  -4  -1   0 52207.2 1629.15   1
  -4   1   0 49747.4 1445.98   1
   4   1   0 51630.5 1632.60   1
   4   1   1 1049.07 447.126   1
   4  -1   1 100.239 343.501   1
  -4  -1  -1 115.780 429.238   1
  -4   1  -1 58.8685 361.262   1
   4  -1   2 327951. 3830.01   1
  -4   1  -2 326206. 3816.92   1
  -4  -1  -2 313809. 4094.28   1
   4  -1   2 323190. 2424.85   2
   4   1   2 316493. 4087.51   1
   4   1   3 22.7712 392.505   1
  -4  -1  -3 387.151 417.823   1
   4  -1   3 232.563 195.461   2
  -4   1  -3 213.186 349.894   1
   4  -1   3 476.075 368.513   1
  -4   1  -4 44429.9 1574.00   1
  -4  -1  -4 41463.6 1650.92   1
   4  -1   4 41047.1 1504.55   1
   4   1   4 41443.3 1641.10   1
   4  -1   4 42987.1 1072.48   2
  -4  -1  -5 875.558 392.873   1
   4  -1   5 2401.03 347.183   2
   4  -1   5 802.298 427.377   1
   4   1   5 1801.48 303.426   2
   4   1   5 2229.68 552.688   1
  -4   1  -5 2180.81 535.461   1
   4  -1   6 5851.08 484.940   2
  -4   1  -6 4953.10 696.316   1
  -4  -1  -6 6402.00 783.515   1
   4  -1   6 5275.50 679.580   1
  -4   1  -7 7606.69 823.243   1
  -4  -1  -7 6228.41 803.572   1
  -4  -1  -8 39771.4 1887.72   1
  -4   1  -8 36882.4 1738.84   1
  -4  -1  -9 64.9493 531.445   1
  -4   1  -9-108.525 503.881   1
  -4   1 -10 62853.7 2447.92   1
  -4  -1 -10 55900.8 2380.31   1
  -4  -1 -11 12246.4 1269.30   1
  -4   1 -11 12726.3 1227.93   1
  -4   1 -12 44985.3 2290.26   1
  -4  -1 -12 44721.0 2332.59   1
  -4   1 -13 14010.3 1413.88   1
  -4  -1 -13 11570.0 1350.34   1
  -4   1 -14 1604.05 796.631   1
  -4  -1 -14-1344.92 834.446   1
  -4   1 -15 14557.7 1568.47   1
  -4  -1 -15 14426.2 1638.21   1
  -4   1 -16 60.7490 768.282   1
  -4  -1 -16 782.751 856.093   1
  -4  -1 -17 1591.55 952.064   1
  -4   1 -17-532.799 870.062   1
  -4   1 -18 7655.92 1374.47   1
  -4  -1 -18 6662.63 1435.74   1
  -4   1 -19 2814.79 1056.93   1
  -4  -1 -19 2344.73 1196.89   1
  -4  -1 -20 8528.85 1767.55   1
  -4   1 -20 10097.7 1709.15   1
   4   2 -22 1175.24 692.014   2
   4   2 -21 4431.45 846.876   2
   4   2 -21 3277.64 1093.94   1
   4  -2 -21 4629.30 1204.59   1
   4   2 -20 32835.3 2354.65   1
   4  -2 -20 37375.7 2575.59   1
   4   2 -19 1107.72 566.966   2
   4   2 -19 351.574 784.748   1
   4  -2 -19-268.910 763.034   1
   4   2 -18 17367.9 1256.60   2
   4  -2 -18 14354.6 1513.30   1
  -4  -2  17 1352.91 646.189   1
   4   2 -17 302.373 424.954   2
   4  -2 -17 1148.11 796.221   1
   4   2 -16 1141.26 449.775   2
   4  -2 -16 1103.03 654.151   1
  -4  -2  16 1354.98 609.833   1
  -4  -2  15 7731.65 954.637   1
   4   2 -15 7685.48 763.026   2
   4   2 -15 7349.48 890.788   3
   4   2 -14 1182.57 433.531   2
   4  -2 -14 1562.51 400.404   2
  -4  -2  14 2284.85 711.027   1
  -4   2  14 647.076 481.984   1
   4   2 -14 476.399 449.450   3
   4   2 -13 11758.9 863.321   2
   4  -2 -13 13025.6 790.678   2
  -4   2  13 11785.3 1010.67   1
  -4  -2  13 11453.3 1096.00   1
   4   2 -13 13529.8 1014.02   3
   4  -2 -12 10418.1 867.341   3
   4   2 -12 9850.02 721.685   2
   4  -2 -12 9516.48 674.782   2
  -4   2  12 9620.25 896.825   1
  -4  -2  12 9727.74 971.275   1
   4   2 -12 11814.6 947.079   3
  -4   2  11 41881.5 1725.91   1
  -4  -2  11 41564.9 1807.95   1
   4   2 -11 40907.1 1551.23   3
   4  -2 -11 41883.7 1568.44   3
   4  -2 -11 38265.4 1177.97   2
  -4  -2  10 3284.82 611.882   1
   4   2 -10 2753.90 412.614   2
   4  -2 -10 3217.24 397.018   2
  -4   2  10 3299.27 430.305   2
  -4   2  10 4601.67 671.457   1
   4   2 -10 3546.59 548.935   3
   4  -2 -10 4075.31 539.345   3
   4   2  -9 25253.6 1025.31   2
   4  -2  -9 25739.6 852.319   2
  -4  -2   9 25153.7 1370.64   1
  -4   2   9 27603.7 1297.92   1
  -4   2   9 24867.2 903.406   2
  -4  -2   9 22911.5 1108.95   2
   4  -2  -9 26903.6 1147.79   3
  -4   2   8 82120.4 1508.66   2
  -4   2   8 88739.2 2209.98   1
   4  -2  -8 78342.9 1350.82   2
  -4  -2   8 93457.9 1993.62   2
  -4  -2   8 91151.8 2495.42   1
   4  -2  -8 86994.0 1906.35   3
   4  -2  -7 4725.40 473.038   3
   4   2  -7 5807.38 527.258   2
   4  -2  -7 5298.82 613.414   1
   4  -2  -7 4891.84 342.202   2
  -4   2   7 5093.38 603.084   1
  -4   2   7 4385.27 382.952   2
  -4  -2   7 5939.94 725.473   1
  -4  -2   7 5117.61 529.357   2
   4   2  -6 26447.5 950.501   2
   4  -2  -6 27295.9 1217.64   1
  -4  -2   6 26751.2 1327.63   1
   4  -2  -6 28282.4 647.911   2
  -4   2   6 26863.1 1167.62   1
   4   2  -6 26237.0 1331.14   1
   4  -2  -5 6747.72 290.285   2
  -4   2   5 5643.78 575.742   1
   4   2  -5 5303.51 639.545   1
  -4  -2   5 5229.58 650.442   1
   4  -2  -5 6433.31 622.983   1
  -4   2   5 5853.42 318.087   2
   4   2  -5 6227.49 513.345   2
   4   2  -4 44039.5 1153.61   2
  -4   2   4 43511.6 1353.74   1
   4   2  -4 44394.2 1551.94   1
   4  -2  -4 43561.9 1404.70   1
  -4  -2   4 41350.5 1556.14   1
   4  -2  -4 44325.7 563.645   2
  -4   2   3 50557.6 1402.63   1
   4   2  -3 53284.1 1716.67   1
  -4  -2   3 55269.5 1738.88   1
   4   2  -3 53594.6 1232.25   2
   4   2  -2 36346.0 1419.56   1
   4  -2  -2 40538.0 1269.28   1
  -4  -2   2 37871.2 1452.60   1
  -4   2   2 37009.3 1205.93   1
  -4   2   1 253.402 359.547   1
   4  -2  -1 80.1319 69.5753   2
   4   2  -1-29.2126 363.426   1
   4  -2  -1 35.6761 344.303   1
  -4  -2   1 250.371 399.486   1
   4  -2   0 3792.80 470.554   1
   4   2   0 3080.28 500.097   1
  -4  -2   0 4270.66 582.959   1
   4  -2   0 4240.46 217.851   2
  -4   2   0 3457.61 440.371   1
   4  -2   1 685.699 334.142   1
   4   2   1 870.465 501.035   1
   4  -2   1 79.9184 133.312   2
  -4  -2  -1 376.197 378.602   1
  -4   2  -1 362.455 295.356   1
   4  -2   2 16661.7 878.277   1
   4   2   2 14447.2 972.846   1
  -4  -2  -2 17229.7 1085.24   1
  -4   2  -2 14516.9 812.898   1
   4  -2   2 14213.8 520.653   2
   4   2   3-188.770 480.234   1
  -4   2  -3 157.158 309.457   1
  -4  -2  -3-77.8453 457.263   1
   4  -2   3-198.875 186.938   2
   4  -2   3 272.081 377.754   1
  -4   2  -4 149914. 2725.73   1
  -4  -2  -4 148206. 3143.90   1
   4  -2   4 156616. 1996.49   2
   4   2   4 149361. 3165.53   1
  -4  -2  -5 6420.01 795.811   1
   4  -2   5 7983.11 545.789   2
   4  -2   5 8021.72 717.078   1
  -4   2  -5 6124.00 661.992   1
   4  -2   6 25934.9 973.268   2
   4  -2   6 27735.0 1294.31   1
  -4   2  -6 25011.1 1256.21   1
  -4  -2  -6 25943.7 1473.22   1
   4  -2   7 59141.7 1933.76   1
  -4  -2  -7 57859.4 2200.31   1
  -4   2  -7 60437.7 2056.10   1
  -4  -2  -8 900.547 498.491   1
  -4   2  -8 1169.72 525.783   1
  -4   2  -9 16628.8 1221.27   1
  -4  -2  -9 18510.6 1425.37   1
  -4  -2 -10-473.565 534.128   1
  -4   2 -10 141.523 491.203   1
  -4  -2 -11 11333.0 1231.78   1
  -4   2 -11 12671.7 1228.87   1
  -4   2 -12 24215.3 1682.04   1
  -4  -2 -12 22478.0 1732.38   1
  -4   2 -13 2193.46 631.400   1
  -4  -2 -13 1879.43 813.327   1
  -4  -2 -14 27195.0 2041.63   1
  -4   2 -14 27482.9 1936.74   1
  -4  -2 -15-1045.10 913.879   1
  -4   2 -15 742.379 776.726   1
  -4   2 -16 19.6348 772.625   1
  -4  -2 -16 4589.52 1221.81   1
  -4   2 -17 2050.80 898.435   1
  -4  -2 -17 1124.99 1052.75   1
  -4   2 -18 1642.50 917.826   1
  -4  -2 -18 3534.18 1294.15   1
  -4   2 -19 632.269 1063.08   1
  -4  -2 -19 87.6534 1106.00   1
  -4   2 -20 3249.17 1213.32   1
  -4  -2 -20 2172.97 1338.22   1
   4   3 -22 16262.0 1436.83   2
   4   3 -21 3431.74 822.833   2
   4   3 -21 1899.46 1095.18   1
   4  -3 -21 1237.76 926.989   1
   4   3 -20 11997.5 1137.20   2
   4   3 -20 14460.0 1675.96   1
   4  -3 -20 14341.0 1770.78   1
   4   3 -19 4408.58 773.860   2
   4   3 -19 3551.61 918.849   1
   4  -3 -19 3900.95 1173.62   1
   4   3 -18 852.516 485.852   2
   4  -3 -18 1866.85 909.599   1
  -4  -3  18 2374.89 800.775   1
  -4  -3  17 589.867 544.759   1
   4   3 -17-433.070 434.476   2
   4  -3 -17 1449.14 731.495   1
  -4  -3  16-982.377 590.901   1
   4   3 -16-281.865 433.338   2
   4   3 -16-924.904 495.941   3
   4  -3 -16-576.604 644.817   1
   4   3 -15 363.409 400.669   2
   4  -3 -15 483.238 582.770   1
  -4  -3  15 558.227 530.206   1
   4   3 -15-75.7160 485.677   3
   4   3 -14 885.844 423.453   2
  -4  -3  14-270.760 537.459   1
   4  -3 -14 800.182 614.727   1
   4   3 -14-43.5390 471.229   3
   4   3 -13 1154.51 424.636   2
  -4   3  13 435.267 457.589   1
  -4  -3  13 113.632 479.363   1
   4   3 -13-363.974 408.849   3
  -4  -3  12 5079.85 765.610   1
  -4   3  12 5611.64 726.738   1
   4   3 -12 5139.08 612.918   2
   4   3 -12 5260.50 709.590   3
  -4  -3  11 754.736 494.690   1
  -4   3  11 540.965 294.147   2
   4  -3 -11 1707.63 480.345   3
   4   3 -11 587.409 330.366   2
  -4   3  11 687.087 387.516   1
   4   3 -11 832.884 458.893   3
  -4   3  10 5068.07 647.137   1
  -4   3  10 3615.71 452.923   2
   4   3 -10 3375.50 496.465   2
   4  -3 -10 4270.40 570.318   3
   4   3 -10 3709.17 524.624   3
  -4  -3  10 4372.58 734.415   1
  -4   3   9 9768.67 595.437   2
   4   3  -9 13082.7 800.746   2
  -4   3   9 11927.2 903.209   1
  -4  -3   9 12458.1 1038.48   1
   4  -3  -9 11237.7 783.255   3
   4  -3  -8 23830.4 1026.06   3
  -4   3   8 24226.8 829.474   2
  -4  -3   8 25534.2 1138.89   2
   4   3  -8 24773.3 1058.37   2
  -4   3   8 23875.9 1151.57   1
   4   3  -7 29120.9 1070.47   2
  -4   3   7 28442.8 779.558   2
   4  -3  -7 27389.5 1239.07   1
  -4   3   7 29587.6 1225.14   1
  -4  -3   7 27293.7 1367.73   1
  -4  -3   7 28226.4 1143.38   2
   4  -3  -7 28126.8 1035.22   3
   4   3  -6 136295. 2286.30   2
  -4   3   6 133288. 2429.33   1
  -4  -3   6 132395. 2883.75   1
   4  -3  -6 138012. 2117.71   3
   4  -3  -6 129936. 2514.61   1
  -4  -3   5 7693.71 800.578   1
   4   3  -5 8278.86 607.058   2
   4   3  -5 5940.51 667.556   1
  -4   3   5 7945.32 643.368   1
   4  -3  -5 8250.37 670.687   1
  -4   3   5 7813.94 324.035   2
   4   3  -4 102056. 2442.14   1
  -4   3   4 106266. 2039.96   1
   4  -3  -4 109230. 2109.60   1
   4   3  -4 103766. 1894.98   2
  -4  -3   4 104442. 2515.52   1
  -4   3   3 42244.1 1223.38   1
   4   3  -3 44992.5 1635.47   1
   4  -3  -3 46962.2 1352.89   1
  -4  -3   3 45440.8 1655.76   1
  -4   3   2 67685.0 1499.51   1
   4   3  -2 72488.2 2048.07   1
   4  -3  -2 70945.5 1574.40   1
  -4  -3   2 74788.6 2062.73   1
   4   3  -1 20297.8 1141.73   1
   4  -3  -1 18201.4 817.029   1
  -4  -3   1 21624.3 1143.37   1
  -4   3   1 19960.8 825.101   1
   4  -3   0 35925.4 1118.50   1
   4   3   0 31794.4 1388.69   1
  -4  -3   0 37836.2 1530.28   1
   4  -3   0 38153.0 575.304   2
  -4   3   0 28710.7 970.633   1
   4  -3   1 4011.31 261.265   2
  -4  -3  -1 4715.86 617.236   1
  -4   3  -1 3829.92 413.925   1
   4   3   1 5348.49 648.609   1
   4  -3   1 4166.20 428.886   1
   4  -3   2 70569.7 1135.29   2
  -4  -3  -2 75883.3 2186.98   1
  -4   3  -2 76466.7 1667.92   1
   4   3   2 76509.7 2184.03   1
   4   3   3 850.316 528.031   1
  -4  -3  -3 516.992 479.186   1
  -4   3  -3 1057.58 387.536   1
   4  -3   3 424.164 212.551   2
   4  -3   3 399.824 313.707   1
  -4   3  -4 602.171 356.754   1
  -4  -3  -4 857.330 523.965   1
   4  -3   4 139.839 324.548   1
   4  -3   4 282.009 221.234   2
  -4  -3  -5 5572.71 728.840   1
   4  -3   5 6840.34 634.223   1
   4  -3   5 5879.22 476.448   2
  -4   3  -5 4946.42 585.208   1
   4  -3   6 28425.7 1027.67   2
   4  -3   6 27198.0 1220.47   1
  -4   3  -6 26242.9 1263.50   1
  -4  -3  -6 29280.2 1582.77   1
  -4  -3  -7 6863.50 903.511   1
  -4   3  -7 5097.44 642.898   1
   4  -3   7 5410.73 649.776   1
  -4   3  -8 4818.19 673.290   1
  -4  -3  -8 5286.93 871.193   1
  -4   3  -9 8079.82 944.095   1
  -4  -3  -9 7589.25 979.696   1
  -4  -3 -10 27316.9 1791.53   1
  -4   3 -10 23398.7 1482.27   1
  -4   3 -11 10944.2 1124.93   1
  -4  -3 -11 10165.6 1264.24   1
  -4  -3 -12 276.670 653.364   1
  -4   3 -12-580.095 595.488   1
  -4   3 -13 7021.87 1038.57   1
  -4  -3 -13 6410.36 1170.61   1
  -4   3 -14 706.872 770.537   1
  -4  -3 -14 1785.98 852.771   1
  -4   3 -15 4477.10 1100.88   1
  -4  -3 -15 3068.17 1092.51   1
  -4  -3 -16 666.072 897.073   1
  -4   3 -16 658.453 921.420   1
  -4   3 -17 10552.5 1426.28   1
  -4  -3 -17 7509.88 1462.07   1
  -4   3 -18 15551.1 1791.33   1
  -4  -3 -18 15935.1 1976.67   1
  -4   3 -19 1866.82 1070.80   1
  -4  -3 -19 3332.32 1282.47   1
  -4   3 -20 3736.74 1292.73   1
   4   4 -22 5748.07 1003.51   2
   4   4 -21 1538.07 666.597   2
   4   4 -21 2741.39 1097.14   1
   4  -4 -21 3695.59 1180.16   1
   4   4 -20 6716.79 910.061   2
   4   4 -20 6383.22 1243.54   1
   4  -4 -20 5620.89 1193.00   1
   4   4 -19 2897.29 731.393   2
   4  -4 -19 2276.39 959.095   1
   4   4 -18 6140.01 893.820   2
   4  -4 -18 8292.48 1305.60   1
  -4  -4  18 7896.33 1089.20   1
   4   4 -17 3979.57 679.434   2
   4  -4 -17 4370.64 1021.02   1
  -4  -4  17 3139.56 810.759   1
   4   4 -16 7168.32 993.599   3
  -4  -4  16 4559.72 868.649   1
   4   4 -16 5924.61 757.081   2
   4  -4 -16 5145.54 974.608   1
   4   4 -15-83.7509 415.344   2
   4  -4 -15 950.828 697.748   1
  -4  -4  15-527.900 646.421   1
   4   4 -15 314.058 493.955   3
  -4  -4  14 1473.99 567.002   1
   4   4 -14 1050.59 466.303   2
   4   4 -14 551.120 456.108   3
   4  -4 -14 1068.25 566.542   1
  -4  -4  13 9112.69 977.727   1
   4  -4 -13 9202.25 1020.83   1
   4   4 -13 8999.45 829.484   2
   4   4 -13 9203.77 918.190   3
  -4  -4  12 3401.39 717.859   1
   4   4 -12 2061.74 489.937   2
   4   4 -12 3381.93 588.681   3
  -4  -4  11 11245.4 1020.11   1
  -4   4  11 11178.1 710.589   2
   4   4 -11 10516.7 840.952   2
   4   4 -11 10695.6 837.632   3
  -4   4  11 10125.9 855.982   1
   4   4 -10-332.537 316.471   2
  -4   4  10-85.9268 243.354   2
  -4  -4  10 119.011 435.558   1
  -4   4  10 200.578 372.051   1
  -4   4   9 2142.70 328.365   2
  -4   4   9 2848.61 516.459   1
  -4  -4   9 1912.57 585.671   1
   4   4  -9 2794.79 492.554   2
   4  -4  -9 2342.36 448.501   3
  -4  -4   8 5263.78 703.203   1
   4   4  -8 5446.53 560.278   2
   4  -4  -8 6951.98 601.342   3
  -4   4   8 5744.10 416.847   2
  -4   4   8 5086.44 603.388   1
   4   4  -7 50848.9 1548.10   2
  -4   4   7 49796.8 984.598   2
   4  -4  -7 46367.9 1593.22   1
  -4  -4   7 51467.5 1910.11   1
  -4   4   7 45716.2 1484.47   1
   4  -4  -7 50383.1 1359.39   3
   4   4  -6 2483.04 450.300   2
  -4   4   6 1633.92 352.820   1
  -4   4   6 1711.71 202.880   2
   4  -4  -6 1575.49 449.317   1
  -4  -4   6 1475.69 516.682   1
   4  -4  -6 2112.10 370.284   3
   4  -4  -5 26790.5 1121.87   1
  -4  -4   5 28151.0 1428.92   1
  -4   4   5 27087.6 1049.61   1
   4  -4  -5 27457.2 891.042   3
  -4   4   5 25647.5 505.420   2
   4   4  -5 28707.5 1149.05   2
   4   4  -4 7200.25 791.703   1
  -4   4   4 7421.27 573.824   1
   4  -4  -4 8843.71 662.115   1
  -4  -4   4 7314.88 803.174   1
   4   4  -4 7620.52 620.832   2
   4   4  -3 6005.20 694.018   1
  -4   4   3 5906.65 491.935   1
   4  -4  -3 7167.46 562.035   1
  -4  -4   3 6447.42 774.003   1
   4   4  -2 13283.1 977.545   1
  -4   4   2 13266.8 650.535   1
   4  -4  -2 13352.5 678.653   1
  -4  -4   2 13820.9 973.802   1
   4  -4  -1 42604.5 1145.34   1
   4   4  -1 39705.4 1597.50   1
  -4  -4   1 42637.1 1656.61   1
  -4   4   1 39635.0 1074.72   1
  -4   4   0 1311.06 262.798   1
   4  -4   0 2094.99 340.943   1
   4   4   0 1818.46 514.742   1
  -4  -4   0 2382.17 561.330   1
   4  -4   0 1513.04 162.454   2
   4  -4   1 1481.96 221.496   2
   4   4   1 1807.97 551.310   1
  -4   4  -1 1986.96 328.923   1
  -4  -4  -1 1417.50 496.148   1
   4  -4   1 1629.24 331.429   1
  -4  -4  -2 5279.27 722.650   1
   4  -4   2 6154.14 392.336   2
  -4   4  -2 5987.31 496.438   1
  -4   4  -2 5670.19 338.983   2
   4  -4   2 6546.27 526.698   1
   4   4   2 7408.58 847.941   1
  -4   4  -3 23293.8 948.948   1
  -4  -4  -3 20514.4 1257.39   1
  -4   4  -3 21616.6 682.111   2
   4  -4   3 21773.9 744.460   2
  -4   4  -4 52946.3 1478.90   1
   4  -4   4 53730.4 1241.73   2
  -4   4  -4 51834.5 1144.98   2
   4  -4   4 50976.0 1412.22   1
  -4  -4  -5 3662.54 724.271   1
  -4   4  -5 2901.15 480.494   1
  -4   4  -5 2536.58 324.960   2
   4  -4   5 2796.60 419.144   1
   4  -4   5 2388.17 343.535   2
  -4  -4  -6 10126.1 1020.88   1
   4  -4   6 12716.8 743.551   2
  -4   4  -6 11926.0 661.795   2
   4  -4   6 12997.9 829.499   1
  -4   4  -6 11239.2 827.530   1
  -4   4  -7 12964.2 717.157   2
   4  -4   7 12948.2 897.256   1
  -4   4  -7 13606.5 999.733   1
  -4  -4  -7 14131.2 1214.39   1
  -4  -4  -8 1332.86 579.158   1
  -4   4  -8 1369.08 324.832   2
   4  -4   8 2781.85 556.116   1
  -4   4  -8 1826.69 529.831   1
  -4   4  -9 48526.1 1957.86   1
  -4   4  -9 49361.2 1520.86   2
  -4  -4  -9 47529.9 2238.63   1
  -4   4 -10 440.632 324.444   2
  -4  -4 -10-367.503 575.600   1
  -4   4 -10 125.210 507.519   1
  -4   4 -11 42614.1 1531.72   2
  -4   4 -11 42497.6 2009.81   1
  -4  -4 -12 26612.1 2001.84   1
  -4   4 -12 25749.0 1680.83   1
  -4   4 -13 16867.9 1445.01   1
  -4  -4 -13 15351.0 1604.77   1
  -4  -4 -14 759.296 845.750   1
  -4   4 -14 2126.88 714.105   1
  -4  -4 -15 10123.6 1462.31   1
  -4   4 -15 10883.6 1364.10   1
  -4  -4 -16 4956.19 1205.46   1
  -4   4 -16 4092.36 1091.54   1
  -4  -4 -17 3405.46 1169.92   1
  -4   4 -17 3433.59 1042.83   1
  -4  -4 -18 1391.18 994.462   1
  -4   4 -18 1621.87 857.156   1
  -4  -4 -19 2598.55 1184.35   1
  -4   4 -19 2205.85 1090.11   1
  -4   4 -20 5371.38 1392.82   1
   4   5 -21 231.236 573.006   2
   4   5 -21 21.4311 907.951   1
   4  -5 -21-11.7033 869.394   1
   4   5 -20 2449.19 760.614   2
   4   5 -20 3009.41 1092.60   1
   4  -5 -20 4597.01 1259.92   1
  -4  -5  19 21319.9 1717.71   1
   4   5 -19 20102.3 1441.82   2
   4  -5 -19 19269.1 1871.02   1
  -4  -5  18 864.917 665.970   1
   4   5 -18 5.51841 563.411   2
   4  -5 -18 635.842 760.690   1
   4   5 -17 11342.9 1007.29   2
  -4  -5  17 15398.3 1400.75   1
   4  -5 -17 14699.5 1557.31   1
   4   5 -17 13124.2 1251.85   3
   4   5 -16 1644.75 550.363   2
   4  -5 -16 2448.06 979.092   1
  -4  -5  16 2313.72 732.917   1
   4   5 -16 1825.84 627.157   3
   4   5 -15 983.363 546.166   2
  -4  -5  15 241.461 556.794   1
   4  -5 -15 116.539 583.197   1
   4   5 -15-244.249 549.295   3
   4  -5 -14 59996.8 2476.83   1
  -4  -5  14 66054.2 2534.22   1
   4   5 -14 63419.5 2209.69   3
   4   5 -13 24531.3 1296.93   2
  -4  -5  13 22550.9 1513.67   1
   4   5 -13 20947.9 1263.25   3
   4  -5 -13 22765.4 1508.39   1
   4   5 -12 39087.7 1589.26   2
  -4  -5  12 34572.7 1794.84   1
   4  -5 -12 33232.9 1698.44   1
   4   5 -12 36229.6 1553.01   3
   4   5 -11-417.472 396.256   2
  -4   5  11 344.054 290.257   2
   4  -5 -11 786.022 500.690   1
  -4  -5  11-304.401 513.799   1
   4   5 -11-154.185 413.275   3
   4   5 -10 296.524 377.809   2
  -4   5  10 852.907 281.016   2
  -4   5  10 1272.79 460.893   1
  -4  -5  10 1191.78 597.861   1
   4   5  -9 56.8280 373.317   2
  -4  -5   9-72.2331 482.589   1
  -4   5   9-181.710 224.502   2
  -4   5   9 104.432 319.798   1
   4   5  -8 4406.92 584.738   2
  -4   5   8 6193.51 412.298   2
  -4  -5   8 5931.63 780.403   1
  -4   5   8 5743.73 583.779   1
   4   5  -7 6627.36 668.678   2
  -4   5   7 6741.72 596.686   1
  -4   5   7 5932.09 365.293   2
  -4  -5   7 7111.03 833.901   1
   4  -5  -7 6089.62 625.316   1
   4  -5  -7 6085.26 559.801   3
  -4  -5   6 7380.30 807.416   1
  -4   5   6 6450.88 316.868   2
   4  -5  -6 6630.08 609.693   1
   4   5  -6 6113.29 630.017   2
   4  -5  -6 7143.37 559.542   3
  -4   5   6 8091.97 609.230   1
   4  -5  -5 9574.48 669.214   1
  -4   5   5 8800.05 301.819   2
  -4   5   5 9204.70 618.406   1
  -4  -5   5 11199.6 961.536   1
   4   5  -5 10709.9 769.145   2
   4  -5  -5 9538.19 552.482   3
  -4   5   4 38555.7 1112.24   1
  -4  -5   4 37647.8 1614.71   1
   4   5  -4 39834.8 1388.66   2
   4  -5  -4 38668.9 967.637   3
   4  -5  -4 39106.6 1223.42   1
  -4  -5   3 511.032 525.061   1
   4  -5  -3 476.718 196.530   3
   4  -5  -3 490.189 283.329   1
  -4   5   3 729.650 233.638   1
   4   5  -2 40561.5 1658.30   1
   4  -5  -2 41012.2 1083.81   1
  -4  -5   2 38135.3 1571.94   1
  -4   5   2 42331.3 1048.87   1
   4   5  -1 103108. 2613.33   1
   4  -5  -1 104264. 1611.03   1
  -4   5   1 93039.3 1444.12   1
  -4   5   1 98281.3 705.215   2
  -4  -5   1 98515.1 2547.03   1
   4  -5   0 17540.6 673.679   1
  -4   5   0 15823.7 383.432   2
  -4  -5   0 16775.3 1154.99   1
  -4   5   0 15520.3 613.228   1
  -4  -5  -1 57783.5 2029.72   1
  -4   5  -1 54656.2 847.669   2
  -4   5  -1 58623.1 1178.30   1
   4  -5   1 57518.6 1188.10   1
   4  -5   1 56596.9 1008.86   2
  -4  -5  -2 38128.0 1694.90   1
  -4   5  -2 39589.2 837.803   2
  -4   5  -2 39901.9 1035.00   1
   4  -5   2 40896.5 1038.59   1
   4  -5   3 43121.9 1102.61   2
  -4  -5  -3 47711.6 1916.42   1
  -4   5  -3 62743.4 1380.17   1
  -4   5  -3 56247.1 1101.33   2
   4  -5   3 58841.3 1309.95   1
  -4   5  -4 81051.3 1696.24   1
  -4  -5  -4 76146.5 2498.26   1
  -4   5  -4 73251.0 1374.77   2
   4  -5   4 78036.0 1595.24   1
  -4   5  -5 318.737 268.445   1
   4  -5   5 170.462 265.745   2
  -4  -5  -5 43.9648 438.202   1
  -4   5  -5-87.3897 214.332   2
   4  -5   5 455.641 307.686   1
  -4   5  -6 293.143 317.810   1
  -4  -5  -6 290.825 517.548   1
  -4   5  -6 421.685 256.876   2
   4  -5   6 629.027 325.767   1
   4  -5   6 153.167 311.788   2
  -4   5  -7 18188.2 860.720   2
   4  -5   7 19469.4 972.000   1
  -4   5  -7 18505.8 1068.66   1
  -4  -5  -7 19446.7 1420.82   1
  -4  -5  -8 801.425 577.005   1
  -4   5  -8 279.987 274.155   2
   4  -5   8-13.1317 344.232   1
  -4   5  -8 707.486 419.160   1
  -4  -5  -9-153.507 631.938   1
  -4   5  -9 406.831 324.680   2
  -4   5  -9 697.651 444.903   1
  -4   5 -10 58964.7 1778.65   2
  -4   5 -10 59234.7 2208.00   1
  -4  -5 -10 53448.0 2518.11   1
  -4   5 -11 11833.4 880.592   2
  -4   5 -11 14723.2 1202.90   1
  -4  -5 -11 12659.6 1422.55   1
  -4  -5 -12 9440.25 1359.75   1
  -4   5 -12 7989.82 801.739   2
  -4   5 -12 8840.76 1038.12   1
  -4  -5 -13 599.936 811.239   1
  -4   5 -13 1306.10 446.699   2
  -4   5 -13 958.223 643.382   1
  -4  -5 -14 3544.74 953.260   1
  -4   5 -14 3411.48 871.796   1
  -4  -5 -15 322.769 856.299   1
  -4   5 -15 558.258 669.714   1
  -4  -5 -16 943.377 898.397   1
  -4   5 -16 1742.54 784.968   1
  -4  -5 -17 7418.66 1511.84   1
  -4   5 -17 6592.36 1209.46   1
  -4  -5 -18 1599.42 1079.29   1
  -4   5 -18 3156.42 1071.94   1
  -4  -5 -19-91.0861 1110.91   1
  -4   5 -19 3616.95 1186.97   1
  -4   5 -20-367.923 1078.97   1
  -4   5 -21 3656.76 1342.20   1
   4   6 -21 2545.41 768.586   2
   4   6 -21 4151.60 1137.36   1
   4  -6 -21 2001.67 1078.62   1
   4   6 -20 1923.50 732.144   2
   4  -6 -20 3561.66 1229.72   1
   4   6 -19 10043.4 1095.89   2
  -4  -6  19 8306.81 1152.50   1
   4  -6 -19 8974.63 1396.78   1
   4   6 -18 1466.45 652.051   2
  -4  -6  18 50.9547 651.390   1
   4  -6 -18 908.911 843.185   1
   4   6 -17 9456.16 974.909   2
  -4  -6  17 6824.46 1012.69   1
   4  -6 -17 11494.9 1363.30   1
   4   6 -17 9231.51 1085.85   3
   4   6 -16 1984.17 570.534   2
   4   6 -16 502.130 506.486   3
   4  -6 -16 881.159 698.217   1
  -4  -6  16 212.660 568.182   1
   4   6 -15-306.906 491.329   3
  -4  -6  15 513.598 590.515   1
   4   6 -15-124.261 458.133   2
   4  -6 -15 466.712 590.655   1
   4   6 -14 555.109 507.390   2
   4  -6 -14-551.115 632.864   1
  -4  -6  14 219.430 625.535   1
   4   6 -14 383.256 459.503   3
   4   6 -13 22117.0 1283.15   2
  -4  -6  13 25750.4 1618.56   1
   4  -6 -13 25057.1 1634.70   1
   4   6 -13 23170.3 1328.94   3
   4   6 -12 2487.61 528.540   2
   4  -6 -12 2331.78 592.214   1
   4   6 -12 3921.39 640.331   3
  -4  -6  12 2608.71 698.928   1
   4   6 -11 29536.9 1426.62   2
  -4  -6  11 31468.2 1722.59   1
  -4   6  11 29304.7 1086.03   2
   4  -6 -11 33578.6 1639.51   1
   4   6 -10 17810.9 1096.94   2
  -4   6  10 17290.4 758.546   2
   4  -6 -10 19146.9 1206.50   1
  -4  -6  10 17588.6 1277.00   1
   4   6  -9 44971.5 1628.94   2
  -4   6   9 49209.1 1157.45   2
   4  -6  -9 47362.9 1711.56   1
  -4  -6   9 48633.8 2022.96   1
   4   6  -8 782.162 431.331   2
  -4   6   8 691.990 234.072   2
  -4  -6   8 895.333 527.865   1
   4   6  -7 18092.1 1072.02   2
  -4   6   7 21288.1 629.996   2
   4  -6  -7 17683.6 994.292   1
  -4   6   7 20937.8 936.895   1
  -4  -6   7 21683.3 1341.51   1
  -4  -6   6 16815.6 1160.50   1
   4  -6  -6 16051.9 894.181   1
  -4   6   6 17312.5 512.317   2
  -4   6   6 18763.5 866.770   1
   4   6  -6 18600.0 1075.99   2
   4  -6  -5 19022.0 888.944   1
  -4  -6   5 19484.7 1263.95   1
  -4   6   5 19850.6 476.052   2
  -4   6   5 20755.0 844.530   1
   4  -6  -5 19789.2 779.402   3
   4   6  -5 19075.8 1083.78   2
   4  -6  -4 62868.1 1497.50   1
  -4   6   4 59793.5 685.723   2
  -4  -6   4 60682.5 2070.65   1
  -4   6   4 64263.2 1391.94   1
   4  -6  -4 57245.4 1176.77   3
   4   6  -4 61113.7 1819.43   2
  -4   6   3 37317.0 954.073   1
  -4  -6   3 42459.1 1862.54   1
   4  -6  -3 38716.9 1112.19   1
   4  -6  -3 34531.1 821.338   3
  -4   6   3 30384.4 531.179   2
  -4   6   2 188.273 190.779   1
  -4   6   2 28.9210 71.9898   2
   4  -6  -2 78.9678 136.593   3
   4  -6  -2 97.8423 207.359   1
  -4  -6   2 106.726 387.127   1
  -4   6   1 51431.2 694.701   2
   4  -6  -1 55392.5 1082.82   1
  -4  -6   1 51124.4 1920.93   1
  -4   6   1 52897.7 971.270   1
  -4   6   0 25488.0 652.877   1
  -4  -6   0 24354.1 1353.36   1
  -4   6   0 22924.8 532.115   2
   4  -6   0 25368.5 688.014   1
  -4   6  -1 33010.3 720.211   2
  -4  -6  -1 36850.6 1685.50   1
  -4   6  -1 35871.2 816.787   1
   4  -6   1 37636.3 827.390   1
   4  -6   1 35818.9 872.791   2
  -4   6  -2 3144.18 269.673   2
  -4   6  -2 2801.42 276.415   1
   4  -6   2 3559.92 299.834   1
   4  -6   2 2646.57 328.978   2
  -4   6  -3 2514.83 299.746   2
  -4   6  -3 1918.49 277.914   1
  -4  -6  -3 2813.97 695.715   1
   4  -6   3 2106.59 273.354   1
   4  -6   3 2713.77 374.254   2
  -4   6  -4 10055.0 584.314   1
  -4   6  -4 8542.33 512.820   2
   4  -6   4 10313.1 549.311   1
  -4  -6  -4 9067.41 1005.12   1
   4  -6   4 9835.13 630.102   2
  -4   6  -5 34275.0 1159.68   1
  -4  -6  -5 33925.7 1773.88   1
  -4   6  -5 34628.0 1059.76   2
   4  -6   5 35730.9 1062.40   1
  -4  -6  -6 16760.4 1345.21   1
  -4   6  -6 15152.5 781.509   2
  -4   6  -6 18128.9 926.674   1
  -4   6  -7 5424.66 474.333   1
  -4  -6  -7 4460.45 864.764   1
  -4   6  -7 5738.12 546.669   2
  -4   6  -7 4511.59 610.200   1
  -4   6  -8 23903.3 1046.72   2
  -4   6  -8 24636.3 1249.20   1
  -4   6  -8 22014.9 994.259   1
  -4  -6  -8 21077.4 1524.73   1
  -4   6  -9 38042.0 1627.63   1
   4  -6   9 40192.4 1302.99   3
  -4  -6  -9 39780.5 2169.82   1
  -4  -6 -10 988.299 768.450   1
  -4   6 -10 651.962 411.129   2
  -4   6 -10 716.643 503.349   1
  -4   6 -11 6951.62 706.984   2
  -4   6 -11 9470.02 994.080   1
  -4  -6 -11 7071.23 1213.34   1
  -4   6 -12 10944.2 913.793   2
  -4   6 -12 11975.8 1161.19   1
  -4  -6 -12 10631.6 1384.70   1
  -4  -6 -13 2207.62 926.145   1
  -4   6 -13 2280.22 712.023   1
  -4   6 -13 2289.66 583.315   2
  -4   6 -14 10884.7 947.757   2
  -4  -6 -14 11877.2 1584.62   1
  -4   6 -14 10669.4 1263.52   1
  -4   6 -15 6449.70 832.051   2
  -4  -6 -15 7533.75 1429.02   1
  -4   6 -15 8220.83 1128.70   1
  -4  -6 -16 6283.05 1410.76   1
  -4   6 -16 5907.51 1082.85   1
  -4  -6 -17 2351.82 1273.46   1
  -4   6 -17 1310.92 937.496   1
  -4  -6 -18-1739.27 1358.79   1
  -4   6 -18 1790.80 995.360   1
  -4   6 -19 5944.10 1318.81   1
  -4   6 -20 1857.47 1128.44   1
   4   7 -21 982.120 660.413   2
   4  -7 -21-660.578 1050.79   1
   4   7 -20 660.428 670.670   2
  -4  -7  20 959.484 702.596   1
   4  -7 -20-330.146 911.629   1
   4   7 -19 125.555 523.156   2
   4  -7 -19 1128.71 932.560   1
  -4  -7  19 715.990 729.566   1
   4   7 -18 3540.89 747.186   2
  -4  -7  18 4406.38 984.388   1
   4  -7 -18 3688.33 1142.51   1
   4   7 -17 1721.57 607.588   2
   4  -7 -17 2163.04 899.943   1
   4   7 -17 1597.20 700.016   3
  -4  -7  17 1029.54 684.930   1
   4   7 -16 451.859 519.900   2
  -4  -7  16 525.577 624.549   1
   4  -7 -16 256.688 751.316   1
   4   7 -16 596.081 565.969   3
   4   7 -15-896.827 610.329   2
   4  -7 -15 899.133 700.493   1
   4   7 -15 736.747 559.872   3
  -4  -7  15 729.151 622.559   1
   4   7 -14 33299.5 1643.74   2
  -4  -7  14 32541.7 1864.73   1
   4  -7 -14 34505.8 2016.99   1
   4   7 -14 34268.6 1712.93   3
  -4  -7  13-293.339 609.899   1
   4   7 -13 431.301 443.398   2
   4  -7 -13-605.661 710.176   1
   4   7 -13-810.807 444.925   3
  -4  -7  12 29040.7 1678.80   1
   4  -7 -12 27905.7 1638.67   1
   4   7 -12 27486.4 1384.15   3
   4   7 -12 27049.6 1430.37   2
   4   7 -11 558.720 485.425   2
  -4  -7  11 54.8344 513.486   1
   4  -7 -11 919.263 506.486   1
   4   7 -10 731.605 477.829   2
  -4  -7  10 781.337 591.015   1
  -4   7  10 804.521 268.848   2
   4  -7 -10 305.913 405.788   1
  -4   7   9 20448.3 774.220   2
   4  -7  -9 20489.3 1154.22   1
  -4  -7   9 22568.9 1457.46   1
   4   7  -8 991.475 479.051   2
  -4   7   8 1105.74 247.601   2
   4  -7  -8 113.084 344.583   1
  -4  -7   8 1328.21 580.500   1
  -4  -7   7 18586.1 1251.54   1
  -4   7   7 18562.5 619.404   2
   4  -7  -7 18058.0 995.941   1
   4  -7  -7 18601.6 981.694   1
   4   7  -7 19440.3 1178.87   2
  -4  -7   6 5076.17 722.955   1
   4  -7  -6 4727.03 523.566   1
  -4   7   6 5177.27 317.580   2
   4  -7  -6 5054.15 552.175   1
   4   7  -6 5328.95 683.662   2
   4  -7  -5 5411.05 508.678   1
  -4   7   5 5824.63 298.553   2
   4   7  -5 6349.80 696.363   2
  -4  -7   5 6301.08 817.045   1
  -4  -7   4 24646.4 1380.09   1
   4   7  -4 26703.5 1283.38   2
   4  -7  -4 22141.5 899.014   1
  -4  -7   3 964.200 567.539   1
   4  -7  -3 508.248 248.784   1
  -4   7   3 716.192 150.130   2
  -4   7   3 984.814 212.547   1
   4  -7  -2 21960.7 700.571   1
  -4   7   2 21189.7 576.095   1
  -4  -7   2 19848.5 1244.83   1
  -4   7   1 985.094 135.529   1
   4  -7  -1 898.966 173.295   1
  -4   7   1 800.487 166.402   2
  -4  -7   1 466.992 438.507   1
   4  -7  -1 784.379 122.243   3
  -4  -7   0 6092.86 778.141   1
  -4   7   0 5887.14 220.354   1
   4  -7   0 4682.36 247.058   1
   4  -7   0 5841.18 207.814   3
  -4   7  -1 11.7062 147.072   2
  -4  -7  -1 686.109 577.207   1
   4  -7   2 10516.7 601.046   2
  -4   7  -2 10661.9 519.294   2
  -4  -7  -2 9193.48 963.191   1
  -4   7  -2 8251.30 314.207   1
   4  -7   3 298.033 268.836   2
  -4   7  -3 299.919 181.254   2
  -4  -7  -3 557.491 508.622   1
  -4   7  -3 393.834 157.568   1
  -4   7  -3 829.686 140.383   1
  -4  -7  -4 4564.93 773.610   1
  -4   7  -4 4516.38 379.866   1
  -4   7  -4 4706.02 440.921   2
  -4   7  -4 4585.78 309.064   1
   4  -7   4 5270.71 525.022   2
  -4   7  -5 1692.62 271.247   1
  -4   7  -5 1493.61 311.400   1
  -4  -7  -5 1636.88 696.774   1
  -4   7  -5 1453.47 307.550   2
   4  -7   5 2173.71 488.144   2
  -4  -7  -6 4232.25 855.057   1
  -4   7  -6 4397.58 398.373   1
  -4   7  -6 3672.06 423.639   2
   4  -7   6 4000.97 351.496   3
  -4   7  -6 4093.81 479.007   1
  -4   7  -7 2091.64 426.230   1
  -4  -7  -7 2343.95 723.302   1
  -4   7  -7 2935.82 449.864   2
  -4   7  -7 2959.21 410.050   1
   4  -7   7 2840.23 334.586   3
  -4  -7  -8 23037.4 1675.91   1
  -4   7  -8 24584.7 1072.42   1
  -4   7  -8 22879.9 1180.24   1
   4  -7   8 22738.3 881.443   3
  -4   7  -9 33034.3 1502.41   1
  -4   7  -9 34300.5 1339.55   2
  -4   7  -9 32442.7 1281.61   1
   4  -7   9 30957.5 1103.71   3
  -4  -7  -9 28876.6 1907.52   1
  -4   7 -10 7106.17 709.338   2
  -4   7 -10 7052.37 846.139   1
  -4  -7 -10 7653.23 1152.65   1
  -4   7 -11 10681.4 893.421   2
  -4   7 -11 11330.0 1042.05   1
  -4  -7 -11 10888.7 1349.94   1
  -4  -7 -12-106.588 752.694   1
  -4   7 -12 308.760 403.496   2
  -4   7 -12 325.102 512.926   1
  -4   7 -13 18565.3 1204.49   2
  -4   7 -13 19080.8 1428.97   1
  -4  -7 -13 15846.4 1675.81   1
  -4  -7 -14 1876.54 1019.93   1
  -4   7 -14 2450.75 617.180   2
  -4   7 -14 3841.41 909.412   1
  -4   7 -15 6226.67 868.491   2
  -4   7 -15 7518.22 1145.86   1
  -4  -7 -15 9224.10 1526.53   1
  -4  -7 -16 2695.15 1228.75   1
  -4   7 -16 1074.54 760.639   1
  -4   7 -16 1674.10 564.734   2
  -4  -7 -17 4396.82 1249.48   1
  -4   7 -17 1149.10 577.228   2
  -4   7 -17 3169.60 1044.11   1
  -4  -7 -18-513.221 1016.40   1
  -4   7 -18 2853.62 1056.06   1
  -4  -8  20 6043.84 1154.38   1
   4   8 -20 5232.23 984.731   2
   4  -8 -20 4174.18 1306.27   1
   4   8 -19 7092.65 1035.14   2
   4  -8 -19 7196.16 1387.55   1
  -4  -8  19 7574.54 1207.41   1
   4   8 -18 1244.34 650.808   2
  -4  -8  18 1412.69 725.429   1
   4  -8 -18 941.476 824.674   1
   4   8 -18 455.867 647.883   3
  -4  -8  17 21156.8 1682.37   1
   4   8 -17 18400.8 1383.81   2
   4  -8 -17 17641.1 1728.44   1
   4   8 -17 20775.0 1548.87   3
   4  -8 -16 5621.52 1057.86   1
   4   8 -16 5388.88 934.816   3
  -4  -8  16 5145.79 986.633   1
   4   8 -16 5221.27 831.228   2
   4   8 -15 46233.2 2025.39   2
   4   8 -15 45902.5 2005.98   3
   4  -8 -15 46058.1 2411.02   1
  -4  -8  15 48153.2 2327.21   1
   4   8 -14 841.033 563.892   2
  -4  -8  14 752.288 574.670   1
   4  -8 -14 1668.14 770.347   1
   4   8 -14 739.675 506.386   3
   4   8 -13 38672.4 1825.24   2
  -4  -8  13 41736.4 2109.55   1
   4  -8 -13 39124.1 2018.41   1
   4   8 -13 39975.8 1749.00   3
   4   8 -12 6686.29 843.190   2
   4  -8 -12 7928.44 988.369   1
   4   8 -12 7349.12 824.581   3
  -4  -8  12 8317.70 963.295   1
   4   8 -11 72326.4 2381.14   2
   4  -8 -11 69278.6 2443.70   1
  -4  -8  11 71482.4 2619.76   1
   4   8 -10 8281.27 892.195   2
  -4   8  10 8498.95 592.631   2
   4  -8 -10 8676.08 924.095   1
  -4  -8  10 8396.31 952.051   1
   4   8  -9 34527.0 1619.96   2
  -4   8   9 33174.7 1021.40   2
  -4  -8   9 36533.4 1862.68   1
   4  -8  -9 38095.2 1654.42   1
   4   8  -8 10005.5 955.004   2
  -4   8   8 13212.9 623.375   2
  -4  -8   8 9915.54 972.771   1
   4  -8  -8 12106.0 926.578   1
  -4  -8   7 13867.9 1142.69   1
  -4   8   7 12654.0 549.966   2
   4  -8  -7 12278.1 829.030   1
   4  -8  -7 13259.1 878.683   1
   4   8  -7 14599.3 1100.86   2
  -4  -8   6 12333.8 1059.80   1
   4  -8  -6 11311.2 751.036   1
   4  -8  -6 10972.4 756.666   1
   4   8  -6 11651.7 959.826   2
   4  -8  -5 9910.31 660.957   1
   4  -8  -5 8349.38 602.504   1
  -4  -8   5 8899.87 912.818   1
  -4  -8   4 1875.33 586.561   1
   4  -8  -4 1795.86 325.663   1
   4  -8  -4 1911.65 322.169   1
   4   8  -4 1333.17 487.352   2
   4  -8  -3 10883.9 524.669   1
  -4  -8   3 10979.2 1086.52   1
   4  -8  -3 10639.0 536.810   1
  -4   8   3 11738.8 503.937   2
   4  -8  -2 5506.89 332.145   1
   4  -8  -2 6094.46 326.609   1
  -4  -8   2 5843.38 752.033   1
  -4   8   2 5513.29 379.633   2
  -4  -8   1 10653.5 1005.92   1
  -4   8   1 9506.32 457.193   2
  -4  -8   0 28368.8 1559.18   1
  -4   8   0 32548.9 859.032   2
  -4   8  -1 4384.51 361.981   2
  -4  -8  -1 4378.32 759.170   1
  -4   8  -2 5715.61 423.588   2
  -4  -8  -2 6524.56 852.387   1
  -4   8  -3 42305.2 1122.74   2
   4  -8   3 42611.8 1303.82   2
  -4  -8  -4 28553.6 1686.54   1
  -4   8  -4 28984.9 972.513   2
  -4   8  -4 25436.1 668.636   1
   4  -8   4 28869.5 1138.57   2
  -4   8  -4 27610.8 610.388   1
  -4  -8  -5 4823.38 841.509   1
  -4   8  -5 5224.27 399.658   1
  -4   8  -5 4830.88 349.474   1
  -4   8  -5 5553.20 497.221   2
   4  -8   5 4762.64 273.815   3
  -4  -8  -6 21825.0 1576.63   1
  -4   8  -6 24982.8 821.524   1
  -4   8  -6 27519.7 1063.21   2
  -4   8  -6 24831.9 923.109   1
   4  -8   6 23693.5 664.473   3
  -4  -8  -7 15237.1 1444.10   1
  -4   8  -7 15748.7 848.515   1
   4  -8   7 12398.3 560.506   3
  -4   8  -7 14879.8 721.092   1
  -4   8  -7 14971.1 856.495   2
  -4  -8  -8 10644.1 1261.29   1
  -4   8  -8 9091.25 651.805   1
  -4   8  -8 8906.50 706.653   2
  -4   8  -8 10390.0 791.658   1
   4  -8   8 9597.14 552.518   3
  -4  -8  -9 4344.32 974.999   1
  -4   8  -9 4637.79 586.948   2
   4  -8   9 3655.46 421.250   3
  -4   8  -9 5165.68 666.204   1
  -4  -8 -10 4645.37 907.009   1
  -4   8 -10 4861.53 623.731   2
  -4   8 -10 5485.65 747.786   1
  -4   8 -11 8881.08 835.067   2
  -4   8 -11 8725.58 922.320   1
  -4  -8 -11 9766.40 1339.60   1
  -4   8 -12 12931.3 1147.79   1
  -4  -8 -12 13798.7 1480.76   1
  -4  -8 -13 2436.09 1056.10   1
  -4   8 -13 2767.56 632.835   2
  -4   8 -13 1153.62 611.123   1
  -4  -8 -14 449.374 923.979   1
  -4   8 -14-414.329 515.923   2
  -4   8 -14 633.107 659.983   1
  -4   8 -15 5908.05 836.965   2
  -4   8 -15 7817.78 1183.76   1
  -4  -8 -15 8589.73 1528.79   1
  -4   8 -16 16332.6 1302.56   2
  -4   8 -16 14979.7 1533.87   1
  -4  -8 -16 16575.8 1919.27   1
  -4  -8 -17 326.375 1020.69   1
  -4   8 -17 1339.43 668.178   2
  -4   8 -18 4094.25 835.269   2
   4  -9 -20-1314.99 1122.42   1
  -4  -9  20-94.5897 758.263   1
  -4  -9  19-679.839 657.925   1
   4   9 -19 213.783 683.959   2
   4  -9 -19 1274.51 997.774   1
   4   9 -18 6307.77 994.570   2
  -4  -9  18 10036.5 1293.25   1
   4  -9 -18 8135.60 1387.47   1
   4   9 -18 6825.11 1012.06   3
   4   9 -17 1065.52 627.005   2
   4  -9 -17 256.776 786.036   1
  -4  -9  17 97.9274 678.579   1
   4   9 -17 1507.33 731.024   3
   4   9 -16 6428.33 932.117   2
   4  -9 -16 6214.18 1128.48   1
  -4  -9  16 7176.50 1102.07   1
   4   9 -16 7909.66 992.556   3
   4   9 -15 2028.68 669.006   2
   4  -9 -15 1959.64 816.840   1
   4   9 -15 587.579 515.669   3
  -4  -9  15 262.533 655.560   1
   4   9 -14 8729.25 1012.77   2
  -4  -9  14 7985.93 1033.13   1
   4  -9 -14 9152.80 1227.46   1
   4   9 -14 7535.07 887.747   3
   4   9 -13-248.697 597.103   2
   4   9 -13-165.344 446.292   3
   4  -9 -13-660.933 666.674   1
  -4  -9  13-380.946 617.315   1
   4   9 -12 6094.79 879.815   2
   4  -9 -12 5143.79 861.141   1
  -4  -9  12 4430.68 848.494   1
   4   9 -12 5263.57 694.984   3
   4   9 -11 918.751 557.526   2
  -4  -9  11 761.075 640.465   1
   4  -9 -11 62.8809 499.378   1
   4   9 -10 50063.8 1988.67   2
   4  -9 -10 43678.6 1842.65   1
  -4  -9  10 46806.8 2139.89   1
   4   9  -9 21646.0 1386.11   2
  -4   9   9 14320.9 704.650   2
  -4  -9   9 18573.5 1356.50   1
   4  -9  -9 17398.0 1134.82   1
  -4  -9   8 9712.12 1018.36   1
  -4   9   8 7220.57 485.813   2
   4   9  -8 9551.48 965.748   2
   4  -9  -8 9902.66 828.112   1
  -4  -9   7 29377.1 1640.05   1
   4  -9  -7 28783.6 1235.70   1
   4  -9  -7 25549.1 1183.06   1
   4   9  -7 31511.8 1601.17   2
   4  -9  -6 36530.1 1266.20   1
   4  -9  -6 35542.3 1286.68   1
  -4  -9   6 38416.1 1831.50   1
   4   9  -6 35337.8 1649.56   2
   4   9  -5 27953.1 1436.70   2
   4  -9  -5 28804.9 1033.38   1
   4  -9  -5 29495.4 1089.61   1
  -4  -9   5 29571.8 1626.21   1
   4  -9  -4 15989.1 707.002   1
   4  -9  -4 15404.2 715.877   1
  -4  -9   4 14747.2 1195.62   1
   4  -9  -3 2833.54 290.221   1
   4  -9  -3 3191.89 317.494   1
  -4   9   3 3195.61 353.859   2
  -4   9   2 310.576 214.694   2
   4  -9  -2-59.8480 76.1701   1
  -4  -9   2-91.2987 431.315   1
   4  -9  -2-90.4227 67.2009   1
  -4   9   1 28769.3 879.626   2
  -4  -9   1 26073.3 1497.00   1
  -4   9   0 5902.74 430.404   2
  -4  -9   0 7441.94 941.710   1
  -4   9  -1 6023.44 443.573   2
  -4  -9  -1 5323.32 846.625   1
  -4   9  -2 644.244 228.315   2
  -4  -9  -2 266.558 558.654   1
  -4   9  -3 838.498 259.243   2
  -4  -9  -3 440.471 514.551   1
  -4   9  -4 1359.40 323.858   2
  -4  -9  -4 2470.02 727.588   1
   4  -9   4 1427.52 436.777   2
  -4  -9  -5 5877.14 875.284   1
  -4   9  -5 5395.10 507.699   2
  -4   9  -5 4822.84 307.211   1
  -4   9  -5 5015.74 294.634   1
  -4   9  -6 86479.2 1541.93   1
  -4  -9  -6 86600.6 3101.58   1
  -4   9  -6 80455.4 1834.19   2
  -4   9  -6 79668.5 1372.11   1
  -4   9  -7 553.065 316.776   1
  -4   9  -7 394.031 271.805   1
  -4  -9  -7 549.847 636.128   1
  -4   9  -7 871.922 373.073   2
  -4   9  -8 27050.1 1212.41   2
  -4  -9  -8 26163.8 1895.29   1
  -4   9  -8 26511.2 1142.43   1
  -4  -9  -9 702.732 674.622   1
  -4   9  -9 1314.56 471.790   1
  -4   9  -9 1763.19 455.552   2
  -4  -9 -10 602.773 882.220   1
  -4   9 -10-278.214 418.006   2
  -4   9 -10-188.577 451.349   1
  -4  -9 -11 953.859 722.594   1
  -4   9 -11 1062.92 465.334   2
  -4   9 -11 361.554 487.459   1
  -4  -9 -12 528.664 906.549   1
  -4   9 -12 551.826 520.820   2
  -4   9 -12-711.811 562.499   1
  -4   9 -13 13687.9 1088.64   2
  -4   9 -13 15468.1 1324.39   1
  -4  -9 -13 14971.4 1745.67   1
  -4  -9 -14 1067.08 873.466   1
  -4   9 -14 1911.74 576.035   2
  -4  -9 -15 4619.11 1275.50   1
  -4   9 -15 5490.50 883.859   2
  -4  -9 -16 897.880 1046.77   1
  -4   9 -16 1080.08 613.588   2
  -4   9 -17 8639.40 1086.12   2
  -4  -9 -17 9856.75 1754.17   1
  -4   9 -18 5263.80 954.893   2
  -4 -10  20 3895.82 1087.51   1
   4 -10 -20 2120.07 1067.37   1
  -4 -10  19 3905.72 981.661   1
   4  10 -19 5529.20 1057.06   2
   4 -10 -19 4748.52 1252.72   1
  -4 -10  18-75.1863 707.006   1
   4  10 -18-112.816 657.345   3
   4  10 -18 445.224 589.371   2
   4 -10 -18-352.101 946.373   1
   4  10 -17 1051.39 725.394   2
  -4 -10  17 1011.55 815.874   1
   4 -10 -17 3390.57 1099.76   1
   4  10 -17 1545.46 732.108   3
   4  10 -16-68.1964 582.180   2
  -4 -10  16-1025.79 708.569   1
   4 -10 -16 885.384 812.652   1
   4  10 -16 230.206 587.497   3
   4  10 -15 603.741 641.205   3
   4  10 -15 597.217 620.692   2
   4 -10 -15 1081.28 832.360   1
  -4 -10  15 792.342 608.088   1
   4  10 -14 1555.68 603.091   3
   4  10 -14 1346.38 571.770   2
  -4 -10  14 851.066 648.532   1
   4 -10 -14 1314.35 696.919   1
   4  10 -13 1830.82 673.483   2
   4  10 -13 1320.34 495.728   3
   4 -10 -13 3781.79 879.913   1
  -4 -10  13 2093.04 777.008   1
   4  10 -12 1710.07 735.367   2
   4  10 -12 602.799 453.736   3
  -4 -10  12 1328.32 585.618   1
   4 -10 -12 1303.09 649.911   1
   4  10 -11 16757.6 1266.39   2
   4 -10 -11 16769.9 1284.79   1
  -4 -10  11 17370.3 1434.17   1
   4 -10 -10 18563.9 1285.17   1
  -4 -10  10 20073.2 1494.27   1
   4  10  -9 9034.30 1059.71   2
  -4 -10   9 10253.9 1087.06   1
   4 -10  -9 10592.2 984.575   1
   4  10  -8 13580.6 1174.67   2
  -4  10   8 12883.1 656.671   2
   4 -10  -8 14939.2 1049.36   1
  -4 -10   7 34955.0 1798.24   1
   4 -10  -7 32434.4 1313.04   1
   4 -10  -7 33965.9 1402.18   1
   4  10  -7 29346.6 1628.77   2
  -4 -10   6 10922.5 1102.39   1
   4 -10  -6 10872.5 743.955   1
   4 -10  -6 10374.1 753.104   1
   4  10  -6 9719.88 986.335   2
   4 -10  -5 36905.4 1147.07   1
  -4 -10   5 36962.5 1874.42   1
   4 -10  -5 38751.5 1245.12   1
   4  10  -5 37465.9 1755.81   2
  -4 -10   4 1212.27 539.925   1
   4 -10  -4 1969.77 333.743   1
  -4  10   4 1877.12 347.248   2
   4  10  -4 1573.03 534.313   2
   4 -10  -4 2000.97 332.148   1
   4 -10  -3 22397.8 667.072   1
   4 -10  -3 23221.2 672.076   1
  -4  10   3 21597.4 844.203   2
  -4  10   2 171.645 269.313   2
  -4 -10   2-191.349 470.071   1
  -4  10   1 61956.1 1400.79   2
  -4 -10   1 57184.1 2248.26   1
  -4  10   0 2681.09 349.445   2
  -4 -10   0 3343.78 764.913   1
  -4  10  -1 2638.39 371.959   2
  -4 -10  -1 2187.15 613.205   1
  -4  10  -2 25406.8 971.746   2
  -4 -10  -2 21524.3 1497.48   1
  -4  10  -3 1054.85 317.889   2
  -4 -10  -3 1314.63 603.921   1
  -4  10  -4 13170.7 764.409   2
  -4 -10  -4 13149.6 1269.43   1
  -4  10  -5 86.4592 300.227   2
  -4 -10  -5 203.310 539.727   1
  -4  10  -6 145.476 131.297   1
  -4 -10  -6-272.354 656.162   1
  -4  10  -6 87.2607 129.444   1
  -4  10  -6 37.1372 312.708   2
  -4  10  -7 7822.26 694.159   2
  -4 -10  -7 9506.59 1175.62   1
  -4  10  -7 8570.34 539.221   1
  -4 -10  -8 14583.0 1459.81   1
  -4  10  -8 14681.5 937.981   2
  -4  10  -8 13591.2 765.538   1
  -4 -10  -9 4089.04 1062.11   1
  -4  10  -9 4240.45 607.197   2
  -4  10  -9 3785.21 551.689   1
  -4 -10 -10 3904.24 1116.34   1
  -4  10 -10 5262.31 676.366   2
  -4  10 -10 2752.61 544.140   1
  -4 -10 -11 2314.14 1019.67   1
  -4  10 -11 1732.01 492.237   2
  -4 -10 -12 2114.36 941.534   1
  -4  10 -12 1605.00 572.831   2
  -4  10 -13 21727.8 1373.91   2
  -4 -10 -13 17435.8 1866.27   1
  -4 -10 -14 3769.84 1114.93   1
  -4  10 -14 4378.71 759.509   2
  -4 -10 -15 12742.3 1744.99   1
  -4  10 -15 11352.5 1116.74   2
  -4  10 -16 18420.2 1405.89   2
  -4 -10 -16 19688.7 2191.61   1
  -4  10 -17 2521.35 811.325   2
   4 -11 -20 2790.04 1296.89   1
  -4 -11  19 391.788 836.431   1
   4 -11 -19 1123.20 972.125   1
  -4 -11  18 2791.70 879.108   1
   4  11 -18 2235.73 875.635   2
   4 -11 -18 524.042 944.987   1
   4  11 -18 2434.09 904.943   3
   4  11 -17 1637.49 708.662   2
  -4 -11  17 3056.99 922.952   1
   4 -11 -17 3151.51 1132.48   1
   4  11 -17 3598.17 856.049   3
   4  11 -16 11158.1 1194.46   2
   4 -11 -16 10238.0 1434.96   1
  -4 -11  16 9976.65 1244.03   1
   4  11 -16 11628.6 1174.88   3
   4  11 -15 1211.26 657.941   3
   4  11 -15 590.049 607.039   2
  -4 -11  15 951.870 742.934   1
   4 -11 -15-821.470 851.948   1
   4  11 -14 1542.44 594.932   2
  -4 -11  14 1048.38 660.581   1
   4  11 -14 2062.63 675.145   3
   4 -11 -14 2874.49 898.347   1
   4  11 -13 499.279 552.759   2
   4  11 -13 613.848 548.097   3
   4 -11 -13 73.1980 676.980   1
  -4 -11  13 474.775 647.794   1
   4  11 -12 1147.47 698.317   2
  -4 -11  12 2190.68 761.689   1
   4 -11 -12 311.623 625.534   1
   4  11 -11 158.012 615.159   2
  -4 -11  11 712.744 614.967   1
   4 -11 -11 457.095 534.637   1
  -4 -11  10 57003.7 2475.03   1
   4 -11 -10 56659.3 2210.27   1
   4  11  -9 1473.49 660.614   2
   4 -11  -9 2719.91 643.151   1
  -4 -11   9 2938.72 701.241   1
  -4 -11   8 40779.0 1987.85   1
   4  11  -8 44548.3 2060.06   2
  -4 -11   7 28745.6 1667.10   1
   4 -11  -7 25048.5 1181.81   1
   4 -11  -7 27972.9 1304.47   1
   4  11  -7 28311.8 1709.55   2
   4  11  -6 1943.80 668.574   2
  -4 -11   6 3773.49 724.651   1
   4 -11  -6 2284.16 414.685   1
   4 -11  -6 2935.12 477.314   1
  -4 -11   5 447.082 577.202   1
   4 -11  -5 337.067 262.929   1
   4 -11  -5 1058.41 375.062   1
   4  11  -5 472.189 546.214   2
  -4 -11   4 2294.91 680.954   1
   4 -11  -4 1521.76 269.888   1
  -4  11   4 1481.04 337.389   2
   4  11  -4 2081.98 671.537   2
   4 -11  -4 1406.95 290.043   1
   4  11  -3 20553.0 1371.28   2
  -4  11   3 23255.9 941.131   2
  -4 -11   2 50661.5 2230.05   1
  -4  11   2 56475.2 1464.40   2
  -4  11   1 8138.30 609.874   2
  -4 -11   1 7491.41 916.753   1
  -4  11   0 6304.66 560.349   2
  -4 -11   0 5743.37 899.674   1
  -4  11  -1 50872.4 1401.86   2
  -4 -11  -1 56411.4 2398.54   1
  -4  11  -2 3692.04 460.577   2
  -4 -11  -2 3568.11 814.377   1
  -4  11  -3 20049.3 964.200   2
  -4 -11  -3 18301.1 1444.69   1
  -4  11  -4-122.696 309.701   2
  -4 -11  -4 238.311 618.810   1
  -4  11  -5 5693.06 584.682   2
  -4 -11  -5 6728.66 1097.50   1
  -4  11  -6 27880.7 1237.66   2
  -4 -11  -6 19031.8 1642.19   1
  -4  11  -7 323.995 327.643   2
  -4 -11  -7 491.465 723.183   1
  -4 -11  -8 14824.8 1564.35   1
  -4  11  -8 14682.8 972.494   2
  -4  11  -9 3685.72 589.243   2
  -4 -11  -9 4113.26 937.811   1
  -4 -11 -10-156.668 764.891   1
  -4  11 -10 534.600 407.639   2
  -4 -11 -11 1617.08 902.193   1
  -4  11 -11 678.165 487.135   2
  -4 -11 -12 9198.32 1529.10   1
  -4  11 -12 9639.97 954.421   2
  -4 -11 -13 315.758 944.350   1
  -4  11 -13 12.1746 498.209   2
  -4 -11 -14 3821.18 1193.87   1
  -4  11 -14 4565.08 826.348   2
  -4 -11 -15 1120.74 983.645   1
  -4  11 -15 2370.57 753.330   2
  -4  11 -16 4605.47 886.755   2
  -4 -11 -16 6382.30 1494.34   1
  -4  11 -17 590.392 646.611   2
   4 -12 -19 2214.38 1150.76   1
  -4 -12  19-381.803 813.436   1
  -4 -12  18 958.727 762.953   1
   4 -12 -18 845.060 969.055   1
   4  12 -18 1928.28 799.934   3
   4  12 -17 326.534 719.340   2
  -4 -12  17 236.374 682.719   1
   4 -12 -17 655.796 911.684   1
   4  12 -17 310.839 689.659   3
   4  12 -16 26736.5 1828.05   2
   4  12 -16 28468.1 1759.98   3
   4 -12 -16 24226.3 2002.62   1
  -4 -12  16 25398.8 1877.75   1
   4  12 -15 4195.46 825.253   3
   4  12 -15 2317.49 738.311   2
  -4 -12  15 2747.04 938.750   1
   4 -12 -15 2755.64 856.230   1
   4  12 -14 976.590 657.490   2
  -4 -12  14 387.041 619.305   1
   4 -12 -14-38.5580 759.187   1
   4  12 -14 246.768 543.280   3
   4  12 -13 689.590 629.673   2
   4 -12 -13 159.589 719.287   1
   4  12 -13 702.480 540.243   3
  -4 -12  13 317.571 636.711   1
   4  12 -12 10764.0 1207.21   2
  -4 -12  12 9042.24 1120.74   1
   4 -12 -12 8302.41 1073.84   1
   4  12 -11 16603.5 1395.32   2
   4 -12 -11 18341.0 1417.16   1
  -4 -12  11 15999.6 1393.49   1
   4  12 -10 10023.5 1152.26   2
  -4 -12  10 7709.11 1028.62   1
   4 -12 -10 8208.02 978.304   1
   4  12  -9 6013.33 946.329   2
  -4 -12   9 5794.30 904.257   1
   4 -12  -9 5229.96 818.076   1
   4  12  -8 3689.60 802.146   2
  -4 -12   8 4340.06 833.009   1
   4 -12  -8 3386.82 628.630   1
   4  12  -7 2457.55 757.235   2
  -4 -12   7 2103.83 634.940   1
   4 -12  -7 1818.26 451.384   1
   4  12  -6-255.660 614.653   2
  -4 -12   6-297.066 573.512   1
   4 -12  -6 594.638 375.992   1
   4 -12  -5 45303.3 1306.34   1
   4  12  -5 42644.1 2015.45   2
  -4 -12   5 41958.0 2064.06   1
  -4 -12   4 4186.22 806.483   1
  -4  12   4 5634.56 571.044   2
   4 -12  -4 4328.06 355.221   1
   4 -12  -4 3582.97 335.042   1
   4  12  -4 3980.39 772.010   2
  -4 -12   3 40185.4 2036.75   1
  -4  12   3 43232.9 1381.92   2
   4  12  -3 42769.8 2035.10   2
  -4  12   2 8037.57 668.660   2
  -4 -12   2 9497.62 1136.82   1
  -4 -12   1 1745.61 647.819   1
  -4  12   1 2024.60 437.303   2
  -4  12   0 48517.7 1479.84   2
  -4 -12   0 62821.9 2518.36   1
  -4  12  -1 369.508 290.670   2
  -4 -12  -1 603.294 676.494   1
  -4 -12  -2 50021.0 2355.41   1
  -4  12  -2 53165.9 1565.94   2
  -4  12  -3 120.765 317.303   2
  -4 -12  -3-287.871 634.969   1
  -4  12  -4 169.264 319.147   2
  -4 -12  -4 1789.03 736.690   1
  -4 -12  -5 2343.02 883.729   1
  -4  12  -5 1635.89 404.904   2
  -4  12  -6 2017.17 479.929   2
  -4 -12  -6 2134.92 872.216   1
  -4  12  -7 1571.12 470.450   2
  -4 -12  -7 1659.89 820.634   1
  -4  12  -8 1849.09 500.462   2
  -4 -12  -8 1324.04 758.484   1
  -4 -12  -9 117.320 736.898   1
  -4  12  -9 995.736 448.162   2
  -4 -12 -10 1688.71 962.340   1
  -4  12 -10 2227.19 572.137   2
  -4 -12 -11 4674.67 1190.71   1
  -4  12 -11 3208.74 630.574   2
  -4 -12 -12 5400.10 1284.92   1
  -4  12 -12 4090.01 705.651   2
  -4 -12 -13 11716.2 1813.74   1
  -4  12 -13 12931.4 1134.51   2
  -4 -12 -14 2633.40 1215.03   1
  -4  12 -14 2133.07 677.008   2
  -4  12 -15 15124.5 1307.15   2
  -4 -12 -15 12498.7 1913.18   1
  -4  12 -16 4839.64 942.942   2
  -4 -13  19-29.1520 811.041   1
   4 -13 -19 1747.06 1222.92   1
  -4 -13  18 5525.69 1133.45   1
   4 -13 -18 4084.13 1266.62   1
   4  13 -18 4254.35 1031.83   3
  -4 -13  17 1472.56 895.513   1
   4 -13 -17 2517.48 1128.29   1
   4  13 -17 577.209 623.738   3
   4  13 -16 185.149 728.275   2
  -4 -13  16-58.7687 699.411   1
   4 -13 -16 23.8792 861.188   1
   4  13 -16 250.394 574.410   3
   4  13 -15-839.326 774.106   2
   4 -13 -15-631.260 807.861   1
   4  13 -15 348.350 627.490   3
  -4 -13  15 509.311 702.575   1
   4  13 -14 175.357 532.094   3
  -4 -13  14 742.914 709.522   1
   4 -13 -14-390.952 751.792   1
   4  13 -14 794.679 795.153   2
   4  13 -13 1052.10 754.483   2
   4 -13 -13 696.675 727.865   1
   4  13 -13 2021.67 618.849   3
  -4 -13  13 1686.13 716.222   1
   4  13 -12 1741.91 682.936   2
   4 -13 -12 545.768 661.648   1
   4  13 -11 2314.19 840.321   2
  -4 -13  11 2991.96 906.960   1
   4 -13 -11 2244.53 790.503   1
   4  13 -10 28658.2 1848.74   2
   4 -13 -10 30989.9 1681.91   1
   4  13  -9 3943.30 901.202   2
  -4 -13   9 6241.22 966.022   1
   4 -13  -9 5660.88 822.590   1
  -4 -13   8 5758.56 910.191   1
   4 -13  -8 6908.06 810.654   1
   4  13  -8 6957.03 1027.74   2
   4 -13  -7 18430.8 1099.99   1
  -4 -13   7 16365.3 1394.33   1
   4  13  -7 15710.7 1431.29   2
   4 -13  -6 28580.7 1203.66   1
   4  13  -6 25930.9 1675.90   2
  -4 -13   5 37780.7 2044.48   1
   4  13  -5 35722.8 1949.22   2
   4  13  -4 47899.8 2220.22   2
  -4 -13   4 47936.8 2238.22   1
  -4  13   4 53517.4 1643.27   2
  -4 -13   3 5889.54 945.973   1
   4  13  -3 6318.10 934.384   2
  -4  13   3 4778.22 566.473   2
  -4  13   2 45785.2 1532.02   2
  -4 -13   2 36956.8 2089.18   1
  -4 -13   1 15545.9 1338.33   1
  -4  13   1 15369.0 911.767   2
  -4  13   0 4095.95 543.633   2
  -4 -13   0 2751.19 757.136   1
  -4  13  -1 4215.45 572.800   2
  -4 -13  -1 5659.62 943.603   1
  -4  13  -2 308.152 369.129   2
  -4 -13  -2-266.316 608.185   1
  -4  13  -3 161.822 361.430   2
  -4 -13  -3 19.7008 627.940   1
  -4  13  -4 1618.84 453.633   2
  -4 -13  -4 1135.59 742.358   1
  -4  13  -5 1406.44 491.247   2
  -4 -13  -5 1232.98 712.688   1
  -4  13  -6 10629.2 849.816   2
  -4 -13  -6 9707.71 1249.04   1
  -4  13  -7 1062.04 430.245   2
  -4 -13  -7 1705.61 952.542   1
  -4  13  -8 2222.96 562.185   2
  -4 -13  -8 2741.38 1008.57   1
  -4  13  -9-817.508 518.014   2
  -4 -13  -9 4362.82 1118.27   1
  -4 -13 -10 1272.04 931.992   1
  -4  13 -10 842.995 484.555   2
  -4  13 -11 3772.64 731.007   2
  -4 -13 -11 3562.99 1043.30   1
  -4  13 -12 14363.5 1194.47   2
  -4 -13 -12 13123.8 1808.50   1
  -4 -13 -13 4895.57 1403.15   1
  -4  13 -13 5781.07 889.137   2
  -4 -13 -14 21633.6 2306.88   1
  -4  13 -14 21428.6 1522.08   2
  -4 -13 -15 908.574 1116.01   1
  -4  13 -15 361.352 592.005   2
  -4  13 -16 4235.44 891.904   2
  -4 -14  18 2020.28 929.668   1
   4  14 -18-388.516 763.942   3
  -4 -14  17 1607.57 967.919   1
   4  14 -17 520.118 725.966   3
  -4 -14  16 2766.41 962.581   1
   4  14 -16 3178.18 828.927   3
   4  14 -15 1766.37 815.508   2
  -4 -14  15 1988.14 917.883   1
   4  14 -15 2807.44 792.320   3
   4 -14 -15 2875.67 999.076   1
   4  14 -14 2837.42 883.835   2
  -4 -14  14 2676.02 820.573   1
   4  14 -14 2909.22 756.051   3
   4  14 -13 18308.2 1603.42   2
  -4 -14  13 17547.1 1562.53   1
   4 -14 -13 17541.8 1616.57   1
   4  14 -13 16177.9 1291.08   3
   4  14 -12 2355.89 831.693   2
  -4 -14  12 1338.36 705.400   1
   4  14 -12 2423.33 610.549   3
   4 -14 -12 3164.68 971.222   1
   4  14 -11 6878.12 1052.06   2
   4 -14 -11 9118.18 1093.28   1
  -4 -14  11 7654.89 1104.75   1
   4  14 -10 731.343 779.087   2
  -4 -14  10 515.918 649.046   1
   4 -14 -10 1852.53 739.007   1
  -4 -14   9 9090.10 1164.78   1
   4  14  -9 9506.28 1183.50   2
   4  14  -8 4545.78 941.692   2
  -4 -14   8 3511.10 847.794   1
   4  14  -7 1150.41 662.166   2
  -4 -14   7 1162.32 693.100   1
  -4 -14   6 17703.9 1433.67   1
   4  14  -6 22678.5 1695.07   2
  -4 -14   5 8339.13 1136.88   1
  -4  14   5 6394.65 701.987   2
   4  14  -5 6910.17 1061.56   2
  -4 -14   4 373.095 652.981   1
   4  14  -4 1003.07 672.330   2
  -4  14   4-156.805 365.499   2
  -4 -14   3 7396.75 989.997   1
   4  14  -3 8517.34 1061.51   2
  -4 -14   2-1203.36 790.582   1
  -4  14   2-32.5046 371.104   2
   4  14  -2-18.3128 650.566   2
  -4 -14   1 8004.17 1114.03   1
  -4  14   1 7726.62 707.222   2
  -4  14   0 67240.4 1944.68   2
  -4 -14   0 57543.7 2541.19   1
  -4  14  -1 945.454 369.466   2
  -4 -14  -1 1040.28 640.640   1
  -4  14  -2 24182.6 1205.68   2
  -4 -14  -2 20818.9 1669.36   1
  -4  14  -3 1519.68 463.081   2
  -4 -14  -3 555.849 711.520   1
  -4  14  -4 3975.57 618.754   2
  -4 -14  -4 5154.10 1070.44   1
  -4  14  -5 12788.1 974.292   2
  -4 -14  -5 12337.9 1414.85   1
  -4  14  -6 1973.66 490.814   2
  -4 -14  -6 1058.03 725.160   1
  -4  14  -7 9659.75 898.959   2
  -4 -14  -7 12715.3 1459.75   1
  -4 -14  -8 9963.17 1444.38   1
  -4  14  -8 4059.34 677.249   2
  -4  14  -9 5624.01 774.527   2
  -4 -14  -9 4770.03 1160.49   1
  -4  14 -10 2640.73 617.227   2
  -4 -14 -10 2208.64 943.437   1
  -4 -14 -11 927.880 914.841   1
  -4  14 -11 803.038 554.210   2
  -4 -14 -12 723.366 1050.44   1
  -4  14 -12 38.0784 516.834   2
  -4 -14 -13 1787.12 1145.73   1
  -4  14 -13 1205.05 627.823   2
  -4 -14 -14-681.149 1048.79   1
  -4  14 -14 955.064 660.855   2
  -4  14 -15 1286.14 712.922   2
  -4 -15  17-340.074 818.069   1
  -4 -15  16 7914.56 1306.86   1
   4  15 -16 6667.14 1054.69   3
  -4 -15  15 2099.02 849.355   1
   4  15 -15 2321.06 781.368   3
   4  15 -14 5355.55 1173.79   2
  -4 -15  14 5845.32 1106.14   1
   4  15 -14 4395.44 878.443   3
  -4 -15  13 1266.77 874.732   1
   4  15 -13 2073.48 806.096   2
   4  15 -13 1678.67 631.706   3
   4  15 -12 21847.3 1421.45   3
  -4 -15  12 21304.4 1684.97   1
   4  15 -11 1835.33 817.594   2
  -4 -15  11 2105.28 783.920   1
   4  15 -10 37139.0 2210.72   2
  -4 -15  10 43526.3 2306.92   1
  -4 -15   9 858.517 621.567   1
   4  15  -9 86.6363 616.843   2
  -4 -15   8 9179.98 1156.53   1
   4  15  -8 12535.9 1400.95   2
   4  15  -7 3296.09 975.193   2
  -4 -15   7 1555.27 691.407   1
   4  15  -6 2592.02 853.782   2
  -4 -15   6 3352.28 829.304   1
   4  15  -5-708.235 727.573   2
  -4 -15   5 39.5642 587.551   1
  -4  15   5-48.2110 426.101   2
  -4 -15   4 2538.79 758.821   1
   4  15  -4 1845.76 819.548   2
  -4  15   4 1087.53 473.022   2
  -4 -15   3-83.9794 702.953   1
  -4  15   3-294.181 402.934   2
   4  15  -3 41.4742 630.376   2
  -4 -15   2 16808.3 1543.60   1
   4  15  -2 13981.9 1403.58   2
  -4  15   2 16332.5 1075.69   2
  -4  15   1 2424.27 543.709   2
  -4 -15   1 3252.72 846.647   1
  -4  15   0 6694.33 741.979   2
  -4 -15   0 4317.52 880.384   1
  -4  15  -1 92.0757 357.094   2
  -4 -15  -1 407.416 609.511   1
  -4  15  -2 102.322 413.254   2
  -4 -15  -2 475.325 713.452   1
  -4  15  -3 6294.08 722.081   2
  -4 -15  -3 6332.19 1131.41   1
  -4  15  -4 5289.59 709.398   2
  -4 -15  -4 5308.55 1066.20   1
  -4  15  -5 184.823 439.792   2
  -4 -15  -5 1448.56 859.571   1
  -4  15  -6 47606.0 1858.53   2
  -4 -15  -6 50228.7 2740.35   1
  -4  15  -7 293.201 441.658   2
  -4 -15  -7 188.829 785.821   1
  -4  15  -8 25606.7 1455.63   2
  -4 -15  -8 20717.3 1998.88   1
  -4  15  -9 78.7267 512.466   2
  -4 -15  -9 1458.89 998.688   1
  -4  15 -10 1341.54 555.167   2
  -4 -15 -10 1598.16 1014.11   1
  -4  15 -11 1003.50 607.523   2
  -4 -15 -11-40.8685 998.840   1
  -4 -15 -12 9622.14 1563.58   1
  -4  15 -12 8274.90 957.533   2
  -4 -15 -13 1499.06 1186.19   1
  -4  15 -13-634.336 670.578   2
  -4  15 -14 6516.30 1023.48   2
  -4 -16  14 2018.50 948.559   1
   4  16 -13 3478.54 1021.83   2
  -4 -16  13 2503.59 919.510   1
   4  16 -13 1983.70 714.108   3
   4  16 -12 1443.06 921.559   2
  -4 -16  12 359.143 665.598   1
   4  16 -12 114.218 541.768   3
   4  16 -11 1089.99 893.633   2
  -4 -16  11 433.410 707.654   1
   4  16 -10 8433.67 1254.91   2
  -4 -16  10 10516.2 1332.48   1
  -4 -16   9 2501.73 822.778   1
   4  16  -9-248.118 782.112   2
  -4 -16   8 29727.8 1941.99   1
   4  16  -8 24168.8 1866.14   2
   4  16  -7 4859.38 986.525   2
  -4 -16   7 3452.87 885.705   1
  -4 -16   6 20567.9 1544.66   1
   4  16  -6 20832.9 1727.80   2
   4  16  -5 3740.78 996.109   2
  -4 -16   5 2657.48 685.503   1
  -4 -16   4 285.276 648.852   1
  -4  16   4 248.184 511.089   2
   4  16  -4 1612.93 864.244   2
  -4 -16   3 949.157 745.732   1
  -4  16   3 216.412 438.769   2
   4  16  -3 360.009 701.376   2
  -4  16   2 698.491 438.055   2
  -4 -16   2 572.477 720.999   1
   4  16  -2 453.838 689.862   2
  -4  16   1 153.907 439.817   2
  -4 -16   1-541.672 770.745   1
  -4  16   0 15210.1 1064.23   2
  -4 -16   0 14979.2 1445.49   1
  -4  16  -1 870.756 499.153   2
  -4 -16  -1-839.825 798.672   1
  -4  16  -2 49.5870 439.713   2
  -4 -16  -2-985.020 768.582   1
  -4  16  -3 3858.94 661.378   2
  -4 -16  -3 4002.46 1051.01   1
  -4  16  -4-69.0187 426.629   2
  -4 -16  -4 836.729 833.512   1
  -4  16  -5 3676.92 679.956   2
  -4 -16  -5 4357.11 1070.25   1
  -4  16  -6 226.417 490.278   2
  -4 -16  -6 25.3680 844.813   1
  -4  16  -7 866.818 489.552   2
  -4 -16  -7-973.996 837.729   1
  -4  16  -8 6280.49 861.592   2
  -4 -16  -8 7978.84 1358.59   1
  -4  16  -9 910.859 538.798   2
  -4 -16  -9 1757.26 1079.72   1
  -4 -16 -10 15383.5 1914.27   1
  -4  16 -10 13743.5 1186.34   2
  -4  16 -11 2429.85 711.965   2
  -4 -16 -11 3900.30 1313.13   1
  -4  16 -12 7713.56 1035.00   2
  -4 -16 -12 3694.12 1325.29   1
  -4  16 -13 932.656 689.185   2
   4  17 -11 1049.15 781.715   2
  -4 -17  11 1466.75 769.963   1
   4  17 -10 9558.73 1346.60   2
  -4 -17  10 10314.0 1335.98   1
   4  17  -9 4241.57 1134.70   2
  -4 -17   9 3046.90 860.842   1
   4  17  -8 3905.68 1077.13   2
  -4 -17   8 3524.90 878.351   1
  -4 -17   7 10383.8 1291.05   1
   4  17  -7 7897.33 1291.77   2
   4  17  -6-927.332 920.856   2
  -4 -17   6 1160.78 738.309   1
  -4 -17   5 17315.5 1505.10   1
   4  17  -5 15843.9 1633.09   2
  -4 -17   4 5962.54 1088.13   1
   4  17  -4 7599.74 1252.17   2
  -4 -17   3 14105.5 1453.95   1
   4  17  -3 11130.3 1321.64   2
  -4 -17   2 9460.02 1246.82   1
   4  17  -2 10327.7 1346.14   2
  -4 -17   1 415.289 790.898   1
   4  17  -1 1125.65 796.722   2
  -4 -17   0 12747.8 1427.34   1
  -4  17  -1 1621.40 480.314   2
  -4 -17  -1 1188.76 805.802   1
  -4  17  -2-146.529 496.263   2
  -4 -17  -2 517.746 718.813   1
  -4  17  -3 1193.89 582.353   2
  -4 -17  -3 470.002 777.419   1
  -4  17  -4 6058.31 835.970   2
  -4 -17  -4 5822.52 1203.71   1
  -4  17  -5 119.298 491.709   2
  -4 -17  -5 255.089 843.389   1
  -4  17  -6 18923.7 1318.48   2
  -4 -17  -6 22092.8 2057.18   1
  -4  17  -7 516.922 514.642   2
  -4 -17  -7 508.631 907.099   1
  -4  17  -8 8614.27 1001.01   2
  -4 -17  -8 9654.87 1553.96   1
  -4  17  -9 1870.86 619.444   2
  -4 -17  -9 2349.92 1009.56   1
  -4  17 -10 1837.32 740.657   2
  -4 -17 -10 2884.22 1277.39   1
  -4  17 -11 1164.18 635.988   2
  -4 -17 -11-450.489 1129.84   1
  -4  17 -12 2909.97 823.710   2
   4  18  -9 1156.88 826.972   2
   4  18  -8 7260.97 1329.43   2
  -4 -18   8 9574.82 1310.73   1
   4  18  -7 1197.58 1009.18   2
  -4 -18   7 1841.03 910.276   1
   4  18  -6 1868.38 985.599   2
  -4 -18   6 143.770 785.095   1
   4  18  -5 549.295 842.210   2
  -4 -18   5-212.230 697.810   1
   4  18  -4 919.441 814.129   2
  -4 -18   4 1812.57 910.667   1
  -4 -18   3 204.706 758.775   1
   4  18  -3 774.939 880.837   2
  -4 -18   2-200.440 724.509   1
   4  18  -2 344.199 733.416   2
  -4 -18   1 216.806 717.762   1
   4  18  -1 1154.28 786.759   2
  -4 -18   0 11196.1 1496.56   1
   4  18   0 9239.22 1373.86   2
  -4 -18  -1 888.828 792.419   1
  -4 -18  -2 15236.2 1585.50   1
  -4 -18  -3 8643.62 1345.85   1
  -4 -18  -4 840.801 942.433   1
  -4 -18  -5 10043.8 1500.94   1
  -4 -18  -6-375.035 874.308   1
  -4 -18  -7 6220.49 1382.81   1
  -4 -18  -8 5526.04 1400.31   1
  -4 -18  -9 2870.04 1180.01   1
  -4 -18 -10-490.664 1069.21   1
   4  19  -6 1689.07 918.686   2
   4  19  -5 2329.60 1107.33   2
   4  19  -4 7737.75 1355.50   2
  -4 -19   3 5396.63 1250.22   1
   4  19  -3 3753.65 1108.67   2
   4  19  -2 51168.2 2853.11   2
  -4 -19   2 45451.4 2544.11   1
  -4 -19   1 103.857 745.114   1
   4  19  -1 640.104 896.857   2
  -4 -19   0 19116.8 1836.09   1
   4  19   0 15453.2 1696.30   2
  -4 -19  -1 734.192 893.055   1
  -4 -19  -2 625.791 835.391   1
  -4 -19  -3 9258.65 1413.13   1
  -4 -19  -4 110.351 823.193   1
  -4 -19  -5 2560.21 1161.68   1
  -4 -19  -6 838.183 967.523   1
  -4 -19  -7 1259.20 1205.33   1
  -4 -19  -8 1196.93 1151.00   1
  -4 -19  -9-588.211 1158.70   1
   5   0 -21 18146.9 1908.36   1
   5   0 -20-301.854 516.638   2
   5   0 -20 696.526 825.301   1
   5   0 -19 5347.64 794.946   2
   5   0 -19 5919.22 1160.21   1
   5   0 -18 133.456 479.301   2
  -5   0  18 277.137 632.817   1
   5   0 -17 26299.6 1359.45   2
  -5   0  17 25648.4 1750.77   1
   5   0 -16-28.5912 376.277   2
  -5   0  16-745.883 607.673   1
  -5   0  15 53709.1 2319.07   1
   5   0 -15 59753.3 1853.64   2
   5   0 -15 55082.8 2214.54   3
   5   0 -14 100.977 342.653   2
  -5   0  14 684.339 630.057   1
   5   0 -14 841.223 574.465   3
   5   0 -13 16501.5 956.501   2
  -5   0  13 13545.9 1191.24   1
   5   0 -13 14995.2 1092.48   3
   5   0 -12-40.3894 298.461   2
  -5   0  12-464.342 564.534   1
   5   0 -12 21.9011 463.176   3
  -5   0  11 9508.06 946.944   1
   5   0 -11 10012.7 667.470   2
   5   0 -11 11544.3 891.687   3
  -5   0  10-38.8646 342.165   2
  -5   0  10 480.374 446.810   1
   5   0 -10-24.0861 245.658   2
   5   0 -10 240.996 341.985   3
   5   0  -9 43445.7 1159.47   2
  -5   0   9 42585.3 1796.35   1
  -5   0   9 42879.4 1327.26   2
   5   0  -8 29.2032 200.525   2
  -5   0   8 149.519 406.565   1
  -5   0   8 327.929 276.662   2
   5   0  -7 30736.7 905.371   2
  -5   0   7 32968.1 1517.17   1
   5   0  -6-204.831 225.332   2
  -5   0   6 279.906 392.535   1
  -5   0   5 53576.0 1805.91   1
   5   0  -5 54780.6 1084.31   2
   5   0  -4-40.0746 185.354   2
  -5   0   4-157.605 399.857   1
   5   0  -4-695.424 397.035   1
   5   0  -3 24613.8 1251.00   1
  -5   0   3 23729.0 1224.56   1
   5   0  -3 26258.9 741.981   2
  -5   0   2-458.876 379.662   1
   5   0  -2 5.76946 387.388   1
   5   0  -1 16654.3 1023.48   1
  -5   0   1 17711.7 1028.67   1
   5   0   0 136.259 389.813   1
  -5   0   0 512.561 412.929   1
   5   0   1 153413. 3031.07   1
  -5   0  -1 157391. 3025.95   1
   5   0   2 1028.87 463.705   1
  -5   0  -2-175.066 370.625   1
  -5   0  -3 84172.7 2349.11   1
   5   0   3 83395.9 2373.89   1
  -5   0  -4-415.892 494.822   1
   5   0   4 39.1868 215.697   2
  -5   0  -5 43831.5 1831.22   1
   5   0   5 43399.2 1243.34   2
  -5   0  -6-518.015 473.418   1
  -5   0  -7 12276.2 1125.57   1
  -5   0  -8-610.109 565.209   1
  -5   0  -9 14744.5 1277.45   1
  -5   0 -10-385.463 589.572   1
  -5   0 -11 87510.3 3158.81   1
  -5   0 -12 1883.61 830.307   1
  -5   0 -13 16580.2 1624.66   1
  -5   0 -14-691.615 814.927   1
  -5   0 -15 624.073 936.282   1
  -5   0 -16-654.720 968.891   1
  -5   0 -17 1485.29 1015.59   1
  -5   0 -18 932.350 995.683   1
  -5   0 -19 12067.2 1868.85   1
   5   1 -22 141.163 579.199   2
   5   1 -21 2441.14 707.379   2
   5   1 -21 675.992 813.716   1
   5  -1 -21 1924.45 1005.70   1
   5   1 -20 1725.73 608.001   2
   5   1 -20 2107.88 977.388   1
   5  -1 -20 3785.20 1159.51   1
   5   1 -19 1206.19 538.612   2
   5  -1 -19 1195.66 855.942   1
  -5  -1  18 5976.95 1019.71   1
   5   1 -18 5364.63 777.668   2
   5  -1 -18 4227.50 658.456   2
   5  -1 -18 3876.23 954.734   1
   5   1 -17 397.910 454.141   2
   5  -1 -17 199.702 384.123   2
  -5   1  17 568.036 560.753   1
  -5  -1  17-551.893 628.406   1
   5   1 -16 11510.9 967.383   2
  -5  -1  16 10546.7 1152.81   1
   5  -1 -16 10011.5 864.244   2
  -5   1  16 9348.71 1096.99   1
   5   1 -16 10539.1 1120.86   3
   5   1 -15 1406.12 449.138   2
   5  -1 -15 2164.51 485.023   2
  -5   1  15 2153.41 655.248   1
  -5  -1  15 1332.91 743.170   1
   5   1 -15 1965.42 609.990   3
   5  -1 -15 954.802 545.692   3
   5   1 -14 8942.79 942.244   3
  -5   1  14 8907.39 1056.30   1
   5   1 -14 9361.26 782.658   2
   5  -1 -14 7424.23 671.390   2
  -5  -1  14 8185.33 1013.37   1
   5  -1 -14 8763.68 913.433   3
   5   1 -13 89.0812 327.104   2
   5  -1 -13 224.123 306.768   2
  -5   1  13 111.953 566.505   1
  -5  -1  13 1060.95 578.801   1
   5   1 -13 490.961 439.634   3
   5  -1 -13 99.5165 462.240   3
   5   1 -12 12510.2 784.268   2
  -5  -1  12 12191.6 1117.40   1
   5  -1 -12 12896.9 753.669   2
  -5   1  12 13563.3 1132.83   1
   5   1 -12 12108.6 961.111   3
   5  -1 -12 13771.7 1003.92   3
  -5  -1  11 94478.3 2803.17   1
   5  -1 -11 90586.7 1830.51   2
  -5   1  11 92430.3 2693.97   1
   5   1 -11 92256.2 2362.54   3
   5  -1 -11 89065.1 2349.67   3
  -5   1  10 1883.53 555.165   1
   5   1 -10 1902.72 376.867   2
   5  -1 -10 2791.45 388.781   2
  -5  -1  10 2651.80 590.970   1
   5   1 -10 3739.46 581.894   3
   5  -1 -10 3143.06 530.015   3
  -5   1  10 2558.01 456.864   2
  -5   1   9 5320.50 700.727   1
   5   1  -9 4696.78 464.895   2
   5  -1  -9 3631.25 368.367   2
  -5  -1   9 4449.89 700.722   1
   5  -1  -9 4391.20 543.439   3
  -5  -1   9 4576.95 524.008   2
  -5   1   9 3343.98 414.268   2
  -5  -1   8 1147.52 493.362   1
   5   1  -8 1270.73 304.747   2
   5  -1  -8 1597.21 261.746   2
  -5   1   8 1363.22 497.202   1
  -5  -1   8 981.470 314.218   2
  -5   1   8 734.226 264.321   2
   5   1  -7 9206.54 576.810   2
   5  -1  -7 8520.99 442.670   2
  -5  -1   7 7994.04 880.366   1
  -5   1   7 8053.61 788.620   1
  -5   1   7 8335.69 503.123   2
   5   1  -6 1334.57 297.570   2
   5  -1  -6 1225.67 195.567   2
  -5  -1   6 1882.37 526.814   1
  -5   1   6 1498.43 499.942   1
   5   1  -5 16171.0 703.726   2
  -5  -1   5 15310.1 1051.23   1
   5  -1  -5 17389.5 527.974   2
  -5   1   5 16617.1 1034.98   1
   5  -1  -5 16862.0 1053.88   1
   5  -1  -4 3478.15 257.360   2
  -5   1   4 2875.89 531.033   1
   5  -1  -4 3427.29 576.868   1
   5   1  -4 3994.91 379.356   2
  -5  -1   4 3243.65 608.307   1
   5   1  -3 10045.0 865.421   1
   5  -1  -3 8472.22 749.342   1
  -5   1   3 8783.37 764.363   1
  -5  -1   3 7805.95 789.465   1
   5   1  -3 9378.96 531.948   2
   5  -1  -3 8498.58 373.204   2
   5   1  -2 4281.06 628.969   1
   5  -1  -2 4220.37 584.789   1
  -5  -1   2 3684.75 669.376   1
  -5   1   2 3366.20 528.580   1
   5  -1  -1 9747.06 792.657   1
   5   1  -1 8245.34 789.289   1
  -5  -1   1 8354.49 770.006   1
  -5   1   1 8489.44 745.772   1
   5  -1   0-257.748 378.666   1
   5   1   0-429.339 493.366   1
  -5  -1   0-307.419 432.332   1
  -5   1   0-400.069 339.135   1
   5  -1   1 32209.6 1386.23   1
   5   1   1 30948.0 1448.62   1
  -5  -1  -1 32694.6 1470.98   1
  -5   1  -1 34315.6 1409.80   1
  -5  -1  -2 7066.53 783.101   1
  -5   1  -2 8092.54 748.674   1
   5  -1   2 8101.16 454.308   2
   5  -1   2 7281.64 753.211   1
   5   1   2 7680.71 808.794   1
  -5  -1  -3 16591.7 1151.89   1
  -5   1  -3 20059.2 1143.86   1
   5  -1   3 17566.4 703.552   2
   5  -1   3 18933.0 1131.88   1
  -5   1  -4 6126.22 715.447   1
   5  -1   4 5505.00 446.489   2
  -5  -1  -4 4156.09 653.049   1
   5  -1   4 5785.21 731.775   1
  -5   1  -5 4877.61 650.130   1
  -5  -1  -5 6676.40 813.863   1
   5  -1   5 5574.06 505.870   2
  -5   1  -6 11601.5 996.548   1
  -5  -1  -6 10720.1 1026.37   1
  -5  -1  -7 39108.2 1940.20   1
  -5   1  -7 37937.8 1774.74   1
  -5   1  -8 28796.5 1608.49   1
  -5  -1  -8 25947.0 1629.95   1
  -5   1  -9-270.988 602.481   1
  -5  -1  -9 554.387 504.864   1
  -5   1 -10-271.930 569.031   1
  -5  -1 -10-61.4366 631.959   1
  -5   1 -11 1612.69 674.537   1
  -5  -1 -11 1617.39 709.467   1
  -5  -1 -12 4975.65 1006.38   1
  -5   1 -12 8315.15 1187.37   1
  -5  -1 -13 9940.24 1366.31   1
  -5   1 -13 7002.09 1162.67   1
  -5   1 -14-205.368 740.815   1
  -5  -1 -14-29.1345 700.906   1
  -5  -1 -15 9842.15 1501.48   1
  -5   1 -15 16623.0 1707.26   1
  -5   1 -16 391.198 861.708   1
  -5  -1 -16-316.657 914.340   1
  -5   1 -17 812.101 968.922   1
  -5  -1 -17 1519.84 1089.17   1
  -5   1 -18 5632.42 1385.08   1
  -5  -1 -18 2670.41 1215.14   1
  -5   1 -19 1666.21 1110.14   1
  -5  -1 -19 1038.00 1214.77   1
   5   2 -22 868.735 625.035   2
   5   2 -21 14715.1 1274.47   2
   5   2 -21 17023.0 1885.96   1
   5  -2 -21 15003.0 1842.32   1
   5   2 -20 240.295 555.988   2
   5   2 -20-622.928 837.631   1
   5  -2 -20-6.92357 918.735   1
  -5  -2  19 5202.39 1004.30   1
   5   2 -19 6257.14 830.692   2
   5  -2 -19 3616.81 1037.91   1
  -5  -2  18 3847.43 905.501   1
   5   2 -18 2795.40 621.034   2
   5  -2 -18 3629.15 1002.34   1
  -5  -2  17 313.623 619.614   1
   5   2 -17-235.830 431.105   2
   5  -2 -17-910.607 780.906   1
   5   2 -17-615.271 621.247   3
   5   2 -16-96.1602 429.335   2
  -5   2  16 149.733 534.524   1
  -5  -2  16 347.992 577.296   1
   5   2 -16 498.212 588.474   3
  -5  -2  15 8280.91 1110.94   1
   5   2 -15 7844.67 759.277   2
   5  -2 -15 6102.61 618.723   2
  -5   2  15 6374.24 925.135   1
   5   2 -15 7376.46 921.268   3
   5   2 -14 977.386 431.184   2
   5  -2 -14 514.528 340.861   2
  -5   2  14 505.496 492.408   1
   5  -2 -14 124.901 491.199   3
   5   2 -14 58.7849 467.786   3
  -5  -2  14 367.425 554.327   1
   5   2 -13 1703.30 426.440   2
   5  -2 -13 1839.38 411.414   2
  -5  -2  13 1822.48 607.482   1
   5   2 -13 1754.19 533.481   3
   5  -2 -13 1485.81 540.755   3
  -5   2  13 3020.11 690.115   1
  -5  -2  12 4226.15 823.174   1
   5   2 -12 4854.93 575.012   2
   5  -2 -12 3517.90 469.239   2
  -5   2  12 4323.11 729.471   1
   5   2 -12 3918.55 654.057   3
   5  -2 -12 4027.17 644.751   3
  -5   2  11 56646.0 1609.61   2
   5   2 -11 60854.8 1683.22   2
  -5  -2  11 61740.8 2318.74   1
   5  -2 -11 63849.8 1479.40   2
  -5   2  11 62089.7 2198.00   1
   5   2 -11 62973.0 1987.65   3
   5  -2 -11 58334.5 1886.36   3
  -5   2  10 30728.1 1092.39   2
   5   2 -10 34060.3 1214.84   2
   5  -2 -10 32281.6 985.549   2
  -5   2  10 33355.4 1565.31   1
   5  -2 -10 36150.9 1440.84   3
  -5  -2  10 35315.2 1754.55   1
   5   2  -9 24439.7 1034.04   2
  -5   2   9 27029.7 978.147   2
  -5   2   9 25439.6 1337.70   1
   5  -2  -9 26404.1 838.322   2
  -5  -2   9 25940.9 1507.77   1
   5  -2  -9 25296.7 1138.80   3
   5  -2  -8 3751.68 505.539   3
  -5  -2   8 3108.50 635.058   1
   5   2  -8 3039.36 423.184   2
   5  -2  -8 3162.71 304.733   2
  -5   2   8 2849.02 532.717   1
  -5   2   8 3436.74 365.368   2
   5   2  -7 18631.5 851.224   2
   5  -2  -7 21764.9 619.194   2
  -5  -2   7 20746.1 1268.21   1
  -5   2   7 20681.4 1180.18   1
  -5   2   7 22424.2 729.800   2
   5   2  -6 26601.7 997.465   2
  -5  -2   6 26805.4 1401.90   1
   5  -2  -6 26641.6 601.788   2
  -5   2   6 26353.5 1273.25   1
   5  -2  -6 25811.3 1326.76   1
  -5  -2   5 77855.2 2321.17   1
   5  -2  -5 75471.0 853.809   2
   5  -2  -5 82385.2 2271.41   1
   5   2  -5 80979.8 1684.86   2
   5  -2  -4 4805.18 195.334   2
  -5   2   4 4814.46 606.984   1
   5  -2  -4 4617.36 586.857   1
  -5  -2   4 4320.46 719.953   1
   5   2  -4 4946.74 460.939   2
  -5   2   3 63994.5 1792.69   1
   5  -2  -3 62895.3 1812.88   1
  -5  -2   3 59990.9 2019.49   1
  -5   2   2 2322.02 446.614   1
   5  -2  -2 2033.61 490.830   1
   5  -2  -2 1189.07 131.180   2
  -5  -2   2 1130.14 415.489   1
   5   2  -1 11173.1 977.192   1
   5  -2  -1 10756.6 778.819   1
   5  -2  -1 10466.1 308.987   2
  -5  -2   1 8916.06 850.589   1
  -5   2   1 10316.4 826.146   1
   5  -2   0 17896.0 986.426   1
   5   2   0 17599.0 1149.73   1
   5  -2   0 19000.4 486.921   2
  -5  -2   0 19850.1 1223.77   1
  -5   2   0 20465.1 1017.26   1
   5  -2   1 14548.8 505.461   2
  -5  -2  -1 13937.5 1054.03   1
  -5   2  -1 12147.0 822.846   1
   5  -2   1 14698.0 914.393   1
   5  -2   2 2308.11 456.448   1
   5  -2   2 2365.22 281.061   2
  -5  -2  -2 2393.61 603.370   1
  -5   2  -2 1521.93 421.747   1
  -5  -2  -3 81479.8 2469.04   1
  -5   2  -3 90865.9 2244.94   1
   5  -2   3 79980.9 1422.92   2
   5  -2   3 88278.1 2267.18   1
  -5  -2  -4 15089.1 1164.90   1
  -5   2  -4 14110.4 960.787   1
   5  -2   4 15917.1 707.584   2
   5  -2   4 14549.9 999.681   1
  -5   2  -5 23467.6 1273.38   1
  -5  -2  -5 22150.5 1414.98   1
   5  -2   5 22784.1 888.207   2
   5  -2   5 24823.5 1322.65   1
  -5   2  -6 220.665 414.565   1
  -5  -2  -6-225.753 535.574   1
  -5   2  -7 3355.14 624.134   1
  -5  -2  -7 3311.49 691.866   1
  -5   2  -8 474.361 432.009   1
  -5  -2  -8 894.047 575.252   1
  -5   2  -9 6831.20 940.218   1
  -5  -2  -9 7652.98 1065.45   1
  -5  -2 -10 4274.83 849.873   1
  -5   2 -10 4295.53 897.441   1
  -5   2 -11 10164.7 1216.21   1
  -5  -2 -11 11506.5 1323.37   1
  -5   2 -12 7886.61 1107.01   1
  -5  -2 -12 7409.31 1181.72   1
  -5   2 -13 10753.9 1280.50   1
  -5  -2 -13 8811.96 1346.63   1
  -5   2 -14 1517.53 775.902   1
  -5  -2 -14-579.071 718.842   1
  -5  -2 -15 5618.90 1342.26   1
  -5   2 -15 6687.00 1229.21   1
  -5   2 -16 1233.92 905.196   1
  -5  -2 -16 1232.33 949.560   1
  -5  -2 -17 3447.87 1234.48   1
  -5   2 -17 7240.72 1356.90   1
  -5   2 -18 1009.83 1007.23   1
  -5  -2 -18 70.6330 966.304   1
  -5   2 -19 11605.6 1821.03   1
  -5  -2 -19 10856.3 1779.83   1
  -5   2 -20 3297.03 1318.57   1
   5   3 -22 394.031 611.250   2
   5   3 -21 3207.48 798.676   2
   5  -3 -21 3316.05 1264.54   1
   5   3 -20 1184.95 630.511   2
   5  -3 -20 1593.11 1051.67   1
   5   3 -19 5359.50 790.871   2
   5  -3 -19 4066.01 1083.71   1
  -5  -3  19 3532.05 898.415   1
   5   3 -18 11866.3 1079.09   2
   5  -3 -18 13211.3 1506.26   1
  -5  -3  18 10156.3 1215.15   1
  -5  -3  17 913.204 714.100   1
   5   3 -17 2341.72 608.423   2
   5  -3 -17 141.495 730.282   1
   5   3 -17 2429.12 760.598   3
   5   3 -16 22541.0 1306.05   2
   5  -3 -16 22501.5 1715.86   1
   5   3 -16 20372.5 1450.19   3
  -5  -3  16 25438.6 1826.95   1
  -5   3  15 6956.85 909.658   1
   5   3 -15 9477.41 860.143   2
  -5  -3  15 9844.21 1112.29   1
   5   3 -15 7068.44 862.219   3
   5   3 -14 27594.9 1317.90   2
  -5  -3  14 33244.7 1873.13   1
  -5   3  14 30960.2 1665.07   1
   5   3 -14 29103.3 1563.08   3
   5   3 -13 101.967 383.565   2
  -5  -3  13-561.049 555.650   1
  -5   3  13-828.474 504.945   1
   5   3 -13 147.351 495.776   3
   5  -3 -13-345.602 483.088   3
  -5  -3  12 6671.36 852.836   1
  -5   3  12 7661.08 881.515   1
   5   3 -12 7532.30 726.581   2
   5   3 -12 8650.58 884.954   3
   5  -3 -12 7894.49 827.641   3
   5   3 -11 1605.80 438.532   2
  -5   3  11 1046.56 491.280   1
  -5  -3  11 1601.69 532.419   1
  -5   3  11 1362.32 368.097   2
   5  -3 -11 2042.93 534.830   3
  -5   3  10 63098.0 1520.22   2
   5   3 -10 65491.7 1777.04   2
  -5   3  10 65872.1 2128.73   1
  -5  -3  10 67831.5 2444.25   1
   5  -3 -10 63824.3 1858.15   3
  -5   3   9 19078.3 791.288   2
   5   3  -9 22194.9 1059.28   2
  -5   3   9 21598.1 1209.34   1
  -5  -3   9 20585.0 1381.51   1
   5  -3  -9 21551.1 1060.59   3
   5   3  -8 37114.3 1274.43   2
  -5   3   8 39374.7 1563.21   1
  -5  -3   8 40754.6 1816.00   1
   5  -3  -8 40517.2 1352.29   3
  -5   3   8 42505.7 1046.75   2
   5   3  -7 9929.73 696.984   2
  -5  -3   7 9145.01 925.232   1
  -5   3   7 7269.92 411.960   2
   5  -3  -7 7377.67 595.645   3
  -5   3   7 8141.09 749.045   1
   5   3  -6-59.4537 322.561   2
   5  -3  -6-753.920 430.800   1
  -5   3   6-31.6653 319.201   1
  -5  -3   5 11244.1 992.374   1
  -5   3   5 11176.6 798.273   1
   5  -3  -5 12556.1 958.378   1
   5   3  -5 10436.5 701.767   2
  -5   3   4 8430.46 684.568   1
  -5  -3   4 8850.28 855.982   1
   5  -3  -4 8305.40 709.173   1
   5   3  -4 8722.41 642.898   2
  -5   3   3 25360.2 1053.86   1
   5  -3  -3 25396.7 1142.88   1
  -5  -3   3 28106.6 1468.94   1
   5  -3  -2 5369.54 596.540   1
  -5  -3   2 5123.30 704.640   1
  -5   3   2 4275.78 525.430   1
   5  -3  -1 6558.07 619.289   1
  -5  -3   1 5816.77 726.664   1
  -5   3   1 7414.33 631.030   1
   5  -3   0 619.260 127.921   2
   5  -3   0 1028.94 419.780   1
  -5   3   0 196.711 325.594   1
  -5  -3   0 575.282 516.768   1
   5  -3   1 1321.80 379.878   1
   5  -3   1 1728.06 206.969   2
  -5  -3  -1 2126.69 574.426   1
  -5   3  -1 1913.36 391.211   1
   5  -3   2 26749.8 738.801   2
  -5  -3  -2 23077.7 1354.70   1
  -5   3  -2 24376.0 1107.62   1
   5  -3   2 23406.2 1113.73   1
   5  -3   3 9808.03 526.138   2
  -5  -3  -3 8417.34 899.383   1
  -5   3  -3 8127.21 696.591   1
   5  -3   3 10029.4 790.560   1
  -5  -3  -4 21883.9 1415.91   1
  -5   3  -4 23384.0 1170.60   1
   5  -3   4 25982.2 902.055   2
   5  -3   4 25032.9 1214.55   1
  -5   3  -5 39418.6 1568.16   1
  -5  -3  -5 41239.9 1948.56   1
   5  -3   5 44805.6 1261.08   2
   5  -3   5 40942.7 1598.20   1
  -5   3  -6 17313.2 1120.44   1
  -5  -3  -6 19471.7 1420.53   1
   5  -3   6 15731.6 1065.03   1
  -5  -3  -7 6269.32 931.668   1
  -5   3  -7 5582.67 754.341   1
  -5  -3  -8 29546.4 1791.64   1
  -5   3  -8 33016.0 1657.77   1
  -5   3  -9 7054.74 872.226   1
  -5  -3  -9 9176.02 1165.32   1
  -5  -3 -10 32928.1 2045.12   1
  -5   3 -10 33832.9 1822.22   1
  -5  -3 -11 4463.58 948.600   1
  -5   3 -11 7161.83 1020.33   1
  -5   3 -12 1992.36 718.656   1
  -5  -3 -12 3216.71 953.641   1
  -5   3 -13 967.501 804.407   1
  -5  -3 -13 2358.29 1008.88   1
  -5   3 -14 3403.31 986.681   1
  -5  -3 -14 1315.66 806.424   1
  -5   3 -15 2131.53 884.300   1
  -5  -3 -15 2831.27 1129.24   1
  -5   3 -16 1864.55 948.392   1
  -5  -3 -16 794.935 991.766   1
  -5   3 -17-663.738 879.487   1
  -5  -3 -17 900.749 953.815   1
  -5   3 -18 3915.71 1218.11   1
  -5  -3 -18 3023.89 1214.64   1
  -5   3 -19-186.477 1029.97   1
  -5   3 -20 1574.90 1303.53   1
   5   4 -22 871.397 713.641   2
   5   4 -21 16009.2 1384.36   2
   5   4 -21 15772.8 1893.56   1
   5  -4 -21 14943.5 1921.58   1
  -5  -4  20 4368.30 979.002   1
   5   4 -20 2302.75 708.789   2
   5  -4 -20 3780.66 1184.21   1
  -5  -4  19-192.714 645.057   1
   5   4 -19 1364.35 651.248   2
   5  -4 -19 1537.25 824.230   1
  -5  -4  18 3260.08 923.534   1
   5   4 -18 1577.97 528.706   2
   5  -4 -18 1406.93 758.520   1
   5   4 -18 1760.90 702.440   3
   5   4 -17 1790.66 617.620   2
   5  -4 -17 658.313 708.481   1
  -5  -4  17 204.215 625.993   1
   5   4 -17 144.337 634.250   3
   5   4 -16 2623.36 595.385   2
  -5  -4  16 2210.27 804.589   1
   5  -4 -16 1148.51 628.100   1
   5   4 -16 784.041 579.690   3
   5   4 -15 1031.81 601.093   3
   5   4 -15 354.984 456.275   2
   5  -4 -15 312.477 592.619   1
  -5  -4  15 661.997 610.674   1
   5   4 -14-14.1605 404.222   2
  -5  -4  14-129.893 516.251   1
  -5   4  14 272.468 477.519   1
   5   4 -14-89.6854 515.101   3
   5   4 -13 16269.3 1056.01   2
  -5  -4  13 16648.5 1350.76   1
   5   4 -13 18021.8 1209.25   3
  -5   4  13 18961.2 1291.44   1
   5   4 -12 582.422 418.413   2
  -5   4  12 520.001 463.156   1
   5   4 -12 1297.93 471.184   3
  -5   4  11 3810.85 473.568   2
   5   4 -11 4717.39 627.202   2
  -5   4  11 4796.83 678.616   1
   5  -4 -11 4395.16 626.803   3
  -5  -4  11 5238.70 863.557   1
  -5   4  10 85.6679 254.294   2
   5   4 -10 266.874 396.096   2
  -5  -4  10-184.657 500.510   1
  -5   4  10-377.515 439.333   1
   5  -4 -10 175.658 366.250   3
  -5   4   9 5504.82 417.500   2
   5   4  -9 6288.68 658.588   2
  -5  -4   9 6681.27 908.748   1
  -5   4   9 6637.72 730.634   1
   5  -4  -9 5248.59 583.921   3
  -5   4   8 956.558 222.409   2
   5   4  -8 1201.09 378.059   2
  -5   4   8 1568.87 454.610   1
  -5  -4   8 1290.96 525.771   1
   5  -4  -8 1361.93 364.303   3
   5   4  -7 25389.7 1149.09   2
  -5   4   7 23135.9 1147.19   1
  -5  -4   7 22154.6 1355.02   1
   5  -4  -7 24749.1 1011.47   3
  -5   4   7 24599.7 669.818   2
   5   4  -6-27.1997 349.478   2
   5  -4  -6 78.5255 358.549   1
  -5  -4   6 209.793 514.236   1
  -5   4   6-325.898 343.879   1
   5  -4  -6-217.333 282.005   3
  -5   4   6 88.0278 102.058   2
   5  -4  -5 32782.4 1340.91   1
  -5   4   5 30263.2 1209.03   1
   5   4  -5 33311.6 1263.32   2
  -5  -4   5 33716.5 1655.47   1
  -5   4   4 21491.0 1003.06   1
   5  -4  -4 22351.0 1060.23   1
  -5  -4   4 23304.0 1367.42   1
   5   4  -4 20069.8 1011.99   2
  -5   4   3 42162.5 1326.65   1
  -5  -4   3 40977.2 1833.21   1
  -5   4   2 12483.3 714.561   1
   5  -4  -2 12930.9 812.357   1
  -5  -4   2 11766.5 957.457   1
   5  -4  -1 1781.13 419.184   1
  -5  -4   1 1440.31 582.175   1
  -5   4   1 2077.48 416.947   1
   5  -4   0 4323.35 510.600   1
  -5  -4   0 3979.76 731.421   1
   5  -4   0 4252.67 227.956   2
  -5  -4  -1 42730.1 1838.21   1
  -5   4  -1 39112.2 1244.26   1
   5  -4   1 43734.1 1349.69   1
   5  -4   2 1646.60 244.035   2
  -5  -4  -2 1912.32 613.780   1
  -5   4  -2 1805.03 385.942   1
   5  -4   2 986.139 364.516   1
   5  -4   3 15657.3 661.995   2
  -5  -4  -3 16877.9 1210.52   1
  -5   4  -3 17875.4 950.950   1
   5  -4   3 17961.7 945.327   1
   5  -4   4 1028.57 293.358   2
  -5  -4  -4 1465.58 507.251   1
  -5   4  -4 706.200 366.840   1
   5  -4   4 1680.94 436.152   1
  -5   4  -5 20947.1 1130.36   1
  -5  -4  -5 21012.5 1469.63   1
   5  -4   5 19119.0 873.598   2
[truncated: 242,661 more chars]
