# Supplementary material for: FeIII in the high-spin state in di­methyl­ammonium bis­[3-eth­oxy­salicyl­aldehyde thio­semi­car­ba­zon­ato(2–)-κ3 O 2,N 1,S]ferrate(III)
Source: Acta Crystallogr C Struct Chem. 2023 Jan 1;79(Pt 1):18–24. doi: 10.1107/S2053229622011597 (PMC9813924; doi:10.1107/S2053229622011597)
Supplement: Supplementary file 2 [file c-79-00018-Isup2.hkl]

data_I                                                                          
_shelx_title ' Ros1 in P2(1)/n'                                                 
_shelx_refln_list_code          4                                               
_shelx_F_calc_maximum      329.61                                               
_exptl_crystal_F_000      1204.00                                               
_reflns_d_resolution_high  0.7702                                               
                                                                                
loop_                                                                           
 _space_group_symop_operation_xyz                                               
 'x, y, z'                                                                      
 '-x+1/2, y+1/2, -z+1/2'                                                        
 '-x, -y, -z'                                                                   
 'x-1/2, -y-1/2, z-1/2'                                                         
                                                                                
_cell_length_a     9.4359                                                       
_cell_length_b    16.0265                                                       
_cell_length_c    17.2333                                                       
_cell_angle_alpha  90.000                                                       
_cell_angle_beta   98.668                                                       
_cell_angle_gamma  90.000                                                       
                                                                                
_shelx_F_squared_multiplier     1.000                                           
                                                                                
loop_                                                                           
 _refln_index_h                                                                 
 _refln_index_k                                                                 
 _refln_index_l                                                                 
 _refln_F_squared_calc                                                          
 _refln_F_squared_meas                                                          
 _refln_F_squared_sigma                                                         
 _refln_observed_status                                                         
   2   0   0       1497.25       1410.94        46.45 o                         
   4   0   0         89.70        192.42        35.00 o                         
   6   0   0      11477.09      11882.94       304.49 o                         
   8   0   0          4.16        -14.05        57.58 o                         
  10   0   0         26.75        233.50       107.09 o                         
  12   0   0       1016.43        863.41       153.39 o                         
   1   1   0       1097.51        806.47       547.53 o                         
   2   1   0        428.24        475.66        28.23 o                         
   3   1   0       1907.17       1974.00        45.79 o                         
   4   1   0       6109.27       5841.79        87.82 o                         
   5   1   0         13.41        -22.81        22.81 o                         
   6   1   0       7421.49       7583.37       171.75 o                         
   7   1   0       4975.44       4767.31       165.80 o                         
   8   1   0       3365.58       3467.07       139.20 o                         
   9   1   0       1251.49       1380.94       106.27 o                         
  10   1   0       4690.43       5212.98       370.71 o                         
  11   1   0        246.08        288.70        76.81 o                         
  12   1   0        632.84        778.56       130.37 o                         
   1   2   0       6214.22       5704.20       207.11 o                         
   2   2   0        212.43        199.91        16.21 o                         
   3   2   0      11340.25      12192.46       156.21 o                         
   4   2   0        468.72        457.68        24.96 o                         
   5   2   0       2100.29       2173.78        55.22 o                         
   6   2   0        164.12        183.54        18.85 o                         
   7   2   0        501.71        622.78        49.28 o                         
   8   2   0         23.53         41.31        21.55 o                         
   9   2   0         75.29         91.60        51.29 o                         
  10   2   0       2539.38       2814.06       238.89 o                         
  11   2   0        236.34        234.12        74.34 o                         
  12   2   0       1187.01       1084.90       120.22 o                         
   1   3   0        700.29        647.48        39.55 o                         
   2   3   0       4691.45       4982.59        41.24 o                         
   3   3   0       2321.49       2291.72        65.39 o                         
   4   3   0       3982.35       4108.07       177.09 o                         
   5   3   0        100.50         68.49        14.46 o                         
   6   3   0        110.29         78.00        13.86 o                         
   7   3   0       3746.45       3911.69       163.61 o                         
   8   3   0         48.66         99.40        22.19 o                         
   9   3   0        102.10         98.04        55.06 o                         
  10   3   0        584.73        785.03        92.50 o                         
  11   3   0          8.69         23.16        64.22 o                         
   0   4   0      26801.71      25252.52       488.41 o                         
   1   4   0         95.11        112.02        27.52 o                         
   2   4   0         81.64        123.52        26.17 o                         
   3   4   0       3304.23       3385.81        80.78 o                         
   4   4   0        144.85        189.13        20.79 o                         
   5   4   0        606.68        485.39        22.89 o                         
   6   4   0       1301.40       1115.91       104.92 o                         
   7   4   0         48.69         29.48        24.64 o                         
   8   4   0         27.03         27.31        44.39 o                         
   9   4   0        291.85        281.40        60.09 o                         
  10   4   0       1402.46       1466.34       113.37 o                         
  11   4   0       3008.49       3527.96       295.54 o                         
   1   5   0        246.19        281.42        32.21 o                         
   2   5   0       1469.40       1493.78        66.32 o                         
   3   5   0      13091.21      12228.19       443.28 o                         
   4   5   0       1631.58       1847.11        49.05 o                         
   5   5   0        818.32        653.75        23.81 o                         
   6   5   0        513.68        474.34        85.10 o                         
   7   5   0       2519.78       2598.66       150.55 o                         
   8   5   0       1000.18       1016.36        81.37 o                         
   9   5   0       1708.95       1551.85       122.19 o                         
  10   5   0       3299.47       3181.34       154.61 o                         
  11   5   0         74.11       -130.61       130.61 o                         
   0   6   0      17640.03      18119.57       481.49 o                         
   1   6   0       1723.30       1573.93        45.62 o                         
   2   6   0       2404.44       2232.57        69.47 o                         
   3   6   0      20983.77      22114.28       273.31 o                         
   4   6   0       2892.49       2788.55        59.05 o                         
   5   6   0         88.83        146.52        22.68 o                         
   6   6   0         71.56         79.57        24.25 o                         
   7   6   0         33.17        103.74        32.16 o                         
   8   6   0        381.27        410.67        58.04 o                         
   9   6   0       3443.33       3223.45       139.97 o                         
  10   6   0        733.29        705.10       148.11 o                         
  11   6   0       1183.73       1014.94       188.24 o                         
   1   7   0        653.71        696.01        33.18 o                         
   2   7   0       1179.44       1235.66        46.55 o                         
   3   7   0       3638.90       4158.71       135.60 o                         
   4   7   0        787.54        641.05        31.81 o                         
   5   7   0       1442.12       1391.65        43.38 o                         
   6   7   0       1077.86       1049.58        45.40 o                         
   7   7   0       7679.76       7593.63       162.15 o                         
   8   7   0       3829.70       3497.38       124.58 o                         
   9   7   0         78.89        170.48       101.33 o                         
  10   7   0        591.76        555.38       133.25 o                         
  11   7   0        170.32        294.60       137.70 o                         
   0   8   0       1501.88       1486.26        58.08 o                         
   1   8   0       8878.54       8931.09       142.01 o                         
   2   8   0        848.84        938.61        62.44 o                         
   3   8   0       1828.77       1550.80       145.64 o                         
   4   8   0       2924.69       3622.11       239.01 o                         
   5   8   0        757.49        712.80        15.59 o                         
   6   8   0        280.90        312.52        30.12 o                         
   7   8   0         51.49         79.13        31.11 o                         
   8   8   0       1609.75       1582.14       168.92 o                         
   9   8   0        241.17        365.95       119.85 o                         
  10   8   0         42.42        -11.19       114.13 o                         
  11   8   0         47.91        -93.42       146.55 o                         
   1   9   0        464.00        539.05        24.40 o                         
   2   9   0          4.89         65.19        28.50 o                         
   3   9   0       1423.34       1504.98        98.33 o                         
   4   9   0        692.43        711.70        88.01 o                         
   5   9   0       2141.43       2044.75        62.87 o                         
   6   9   0       2857.99       2448.46       113.73 o                         
   7   9   0       1895.50       1989.36       110.39 o                         
   8   9   0       1098.72        861.49       133.73 o                         
   9   9   0        146.27         53.94        91.93 o                         
  10   9   0         66.12        210.19       122.69 o                         
   0  10   0        246.89        334.59        33.66 o                         
   1  10   0       1441.62       1327.36        51.45 o                         
   2  10   0       6716.25       6778.11       295.37 o                         
   3  10   0       2396.44       2456.54        88.68 o                         
   4  10   0        346.39        322.25        37.89 o                         
   5  10   0       1744.95       1659.41       206.78 o                         
   6  10   0        937.50        818.05        76.51 o                         
   7  10   0         17.64         63.85        75.95 o                         
   8  10   0        426.10        432.21       111.93 o                         
   9  10   0        623.99        622.43       138.37 o                         
  10  10   0          4.07        -48.11       117.75 o                         
   1  11   0        401.13        406.24        23.23 o                         
   2  11   0        198.92        170.59        34.63 o                         
   3  11   0       3701.70       3189.71       514.44 o                         
   4  11   0        600.68        704.21        54.39 o                         
   5  11   0          5.66         20.73        22.75 o                         
   6  11   0       3462.57       3493.36        82.94 o                         
   7  11   0       1776.93       1915.64       188.41 o                         
   8  11   0         36.53         69.14        91.14 o                         
   9  11   0        150.00        216.16       129.41 o                         
  10  11   0         73.61        246.09       147.68 o                         
   0  12   0        998.66        978.39        74.42 o                         
   1  12   0        879.37        870.11        35.23 o                         
   2  12   0        168.42        157.38        39.02 o                         
   3  12   0        845.31        803.71       116.77 o                         
   4  12   0       7290.95       6053.61       817.88 o                         
   5  12   0        205.72        252.18        51.58 o                         
   6  12   0        279.59        298.27        87.47 o                         
   7  12   0          3.01         54.84       103.40 o                         
   8  12   0       1615.43       1599.18       192.59 o                         
   9  12   0         14.06         83.94       120.47 o                         
   1  13   0        773.63        896.05        45.85 o                         
   2  13   0        250.81        315.24        46.83 o                         
   3  13   0        232.11        237.12        43.27 o                         
   4  13   0        338.63        428.84        76.89 o                         
   5  13   0        623.83        720.57        56.11 o                         
   6  13   0       3266.45       3284.68       230.45 o                         
   7  13   0        880.00        908.89       147.36 o                         
   8  13   0         92.93        367.08       128.36 o                         
   9  13   0         86.94        -15.60       116.49 o                         
   0  14   0        508.26        529.12        42.62 o                         
   1  14   0        224.39        184.61        28.35 o                         
   2  14   0         19.29         11.65        34.81 o                         
   3  14   0       1115.92       1100.97        75.48 o                         
   4  14   0       6706.08       7319.06       554.43 o                         
   5  14   0        327.88        277.18        45.25 o                         
   6  14   0          1.21        124.02        95.23 o                         
   7  14   0          1.49        118.64        98.51 o                         
   8  14   0        352.53        319.64       137.19 o                         
   1  15   0         36.93          9.16        24.01 o                         
   2  15   0        222.43        187.41        48.06 o                         
   3  15   0       1934.15       1955.70       103.15 o                         
   4  15   0        597.75        680.13       135.90 o                         
   5  15   0         77.65         38.91        74.44 o                         
   6  15   0       1196.60       1152.92       159.57 o                         
   7  15   0         62.97        132.43        92.68 o                         
   8  15   0       1863.52       1371.06       203.25 o                         
   0  16   0       2687.65       2756.26       112.44 o                         
   1  16   0        475.81        647.55        57.52 o                         
   2  16   0         20.86         -7.39        80.35 o                         
   3  16   0          0.61         -3.81        52.99 o                         
   4  16   0       1455.57       1730.16        98.00 o                         
   5  16   0        133.68         57.74        81.33 o                         
   6  16   0         93.62        -12.09        95.73 o                         
   7  16   0        224.31         73.57       108.46 o                         
   1  17   0        438.55        407.91        52.54 o                         
   2  17   0          6.43        -43.14        43.14 o                         
   3  17   0         12.86        -53.57        53.57 o                         
   4  17   0       1176.98       1457.77       163.22 o                         
   5  17   0        233.50        240.89       111.53 o                         
   6  17   0       1792.91       1888.00       211.72 o                         
   0  18   0         35.42        -86.15        86.15 o                         
   1  18   0        233.02        197.25        62.35 o                         
   2  18   0        507.44        523.78        61.48 o                         
   3  18   0          4.58        -13.41        46.42 o                         
   4  18   0       1131.37       1169.61       115.73 o                         
   5  18   0        521.76        358.75       114.89 o                         
   6  18   0        191.64        322.60       141.59 o                         
   1  19   0        420.74        625.40       192.40 o                         
   2  19   0        354.39        681.24       117.43 o                         
   3  19   0        873.33        816.12        86.99 o                         
   4  19   0       1791.87       1982.31       209.47 o                         
   0  20   0        163.65        225.04        95.97 o                         
   1  20   0        906.68        939.33       158.51 o                         
   2  20   0        237.04        216.74        76.12 o                         
   3  20   0         83.19        148.29       105.71 o                         
 -11   0   1         26.99         61.91        84.80 o                         
  -9   0   1       3029.40       3215.21       209.73 o                         
  -7   0   1      10897.45      11122.21       325.70 o                         
  -5   0   1       1881.79       1966.51        82.97 o                         
  -3   0   1       4465.19       4310.75       114.11 o                         
  -1   0   1        489.38        292.46       221.32 o                         
   1   0   1      26461.91      20679.97     13735.99 o                         
   3   0   1       7232.48       7142.83       366.19 o                         
   5   0   1      18011.53      17774.25       244.89 o                         
   7   0   1        154.42        211.49        65.48 o                         
   9   0   1       3734.87       3821.78       224.03 o                         
  11   0   1         36.82        174.27       115.57 o                         
 -12   1   1        176.13        230.16       100.85 o                         
 -11   1   1        731.33        742.74        98.15 o                         
 -10   1   1        290.11        355.19        71.39 o                         
  -9   1   1       1809.08       1898.79       253.00 o                         
  -8   1   1        726.61        703.45        64.08 o                         
  -7   1   1          2.67         -6.63        36.71 o                         
  -6   1   1          4.87         13.90        72.62 o                         
  -5   1   1        948.67        999.10        44.24 o                         
  -4   1   1        886.12       1011.78        40.25 o                         
  -3   1   1       1296.09       1373.26        40.99 o                         
  -2   1   1        196.23        236.15        18.55 o                         
  -1   1   1      34174.56      32625.07       140.57 o                         
   1   1   1      22214.00      20498.99      1116.23 o                         
   2   1   1       4884.32       5199.27        62.44 o                         
   3   1   1       6145.67       6174.39        59.26 o                         
   4   1   1          1.04         34.27        22.67 o                         
   5   1   1       3734.78       3728.22        81.64 o                         
   6   1   1       1011.92       1031.81        43.02 o                         
   7   1   1        366.75        396.57        33.15 o                         
   8   1   1          1.63         38.81        23.07 o                         
   9   1   1        491.55        495.69        75.28 o                         
  10   1   1        416.31        419.46       158.03 o                         
  11   1   1        282.92        383.86        87.28 o                         
  12   1   1          0.59        -47.70        74.89 o                         
 -12   2   1          2.64         53.02        72.90 o                         
 -11   2   1         42.02          6.49        61.59 o                         
 -10   2   1         35.29          0.58        58.13 o                         
  -9   2   1       2692.50       2655.68       136.53 o                         
  -8   2   1       1722.73       1705.94        68.28 o                         
  -7   2   1       2608.05       2613.32        57.25 o                         
  -6   2   1        839.83        822.00        31.73 o                         
  -5   2   1       1104.59       1191.39        31.39 o                         
  -4   2   1         14.68         11.32         7.43 o                         
  -3   2   1      28550.93      29891.67       262.44 o                         
  -2   2   1       2150.18       2252.15        37.88 o                         
  -1   2   1        962.59        926.85        26.66 o                         
   0   2   1        743.20        760.13        14.44 o                         
   1   2   1        114.21        138.27        15.53 o                         
   2   2   1        488.97        437.05        23.61 o                         
   3   2   1      37938.15      39536.46       272.64 o                         
   4   2   1         43.94         40.82        13.08 o                         
   5   2   1       1733.03       1611.30        52.20 o                         
   6   2   1       1184.00       1146.32        49.03 o                         
   7   2   1        503.51        493.75        43.57 o                         
   8   2   1        519.32        488.94        36.65 o                         
   9   2   1       1731.64       1743.31       113.68 o                         
  10   2   1        223.98        341.24        80.06 o                         
  11   2   1       1019.03       1026.07       131.97 o                         
 -12   3   1        856.99        832.25       160.15 o                         
 -11   3   1       7366.46       7212.01       245.21 o                         
 -10   3   1        482.05        619.66        83.11 o                         
  -9   3   1       2579.98       2513.49       136.48 o                         
  -8   3   1        510.08        464.78        20.69 o                         
  -7   3   1       3959.14       3522.81        87.48 o                         
  -6   3   1       1435.11       1476.69        62.01 o                         
  -5   3   1        824.31        768.98        47.55 o                         
  -4   3   1       2125.39       2263.00        67.72 o                         
  -3   3   1         21.58         28.44        16.14 o                         
  -2   3   1       1782.79       1968.40       114.75 o                         
  -1   3   1         30.35         28.59         6.95 o                         
   0   3   1      34289.24      34115.61       199.87 o                         
   1   3   1       2782.96       2780.35        65.66 o                         
   2   3   1       4064.36       4135.25        49.11 o                         
   3   3   1       7733.77       8186.66       153.11 o                         
   4   3   1        523.74        481.05        25.89 o                         
   5   3   1        169.44        199.56        18.12 o                         
   6   3   1          0.00         15.77        15.57 o                         
   7   3   1        670.98        698.22        39.61 o                         
   8   3   1        193.72        257.24        58.67 o                         
   9   3   1       1702.11       1811.11       118.86 o                         
  10   3   1        832.44        843.87       147.75 o                         
  11   3   1       3715.76       3720.30       182.34 o                         
 -11   4   1        412.46        386.43        85.62 o                         
 -10   4   1       1708.43       1725.29       122.71 o                         
  -9   4   1        310.69        314.31       107.75 o                         
  -8   4   1        377.78        387.94       108.29 o                         
  -7   4   1        283.33        384.92        52.05 o                         
  -6   4   1       7597.85       7558.17       132.19 o                         
  -5   4   1        144.98        211.17        30.14 o                         
  -4   4   1       4784.39       4700.88        97.40 o                         
  -3   4   1       4321.88       4081.87        58.89 o                         
  -2   4   1        370.69        359.17        10.85 o                         
  -1   4   1      19358.00      19722.96       105.17 o                         
   0   4   1        197.62        180.65        13.25 o                         
   1   4   1        615.95        509.11        27.06 o                         
   2   4   1       3327.18       3104.72        45.77 o                         
   3   4   1      14708.11      15064.68       205.88 o                         
   4   4   1        218.37        189.20        16.85 o                         
   5   4   1       4545.69       4762.10       153.87 o                         
   6   4   1       6058.97       6464.71       171.03 o                         
   7   4   1       1028.83        954.49        79.13 o                         
   8   4   1        305.34        397.55        68.86 o                         
   9   4   1        228.56        235.22        83.27 o                         
  10   4   1        455.18        480.54        80.97 o                         
  11   4   1       1152.76       1024.00       163.02 o                         
 -11   5   1        252.50        350.88       124.61 o                         
 -10   5   1       3211.67       3119.22       153.49 o                         
  -9   5   1        217.66        173.24        57.88 o                         
  -8   5   1        892.54        837.90        79.46 o                         
  -7   5   1       1040.67        940.78        56.33 o                         
  -6   5   1       2289.41       2366.88        74.29 o                         
  -5   5   1        333.82        344.84        29.26 o                         
  -4   5   1      11568.23      11269.25       183.91 o                         
  -3   5   1        871.59        874.82        17.61 o                         
  -2   5   1       8770.02       9063.50       101.75 o                         
  -1   5   1         22.99         14.38        11.21 o                         
   0   5   1          8.85         20.25        13.11 o                         
   1   5   1       1382.92       1224.82        43.30 o                         
   2   5   1       1714.75       1479.36        36.30 o                         
   3   5   1        137.00        184.02        11.89 o                         
   4   5   1       6187.85       6468.19        70.65 o                         
   5   5   1         71.86         72.27        15.13 o                         
   6   5   1        876.46        899.92        33.90 o                         
   7   5   1       1684.45       1553.26        73.36 o                         
   8   5   1       2091.95       2250.16       113.42 o                         
   9   5   1        200.87        189.68        56.48 o                         
  10   5   1       3729.01       3320.41       158.16 o                         
  11   5   1       1313.02       1256.69       186.95 o                         
 -11   6   1         23.47         69.31       101.63 o                         
 -10   6   1        313.41        363.77       119.19 o                         
  -9   6   1       1061.01       1136.12        87.87 o                         
  -8   6   1       1892.39       1718.26        94.45 o                         
  -7   6   1       1513.99       1297.44        60.21 o                         
  -6   6   1       1386.96       1501.57        56.70 o                         
  -5   6   1       1390.73       1292.47        46.11 o                         
  -4   6   1       6105.13       6016.91        94.65 o                         
  -3   6   1       1858.53       1858.81        93.60 o                         
  -2   6   1         61.21         67.54        13.31 o                         
  -1   6   1         34.24         26.13        12.73 o                         
   0   6   1       7740.27       7946.36        74.93 o                         
   1   6   1       1839.88       1839.44        65.44 o                         
   2   6   1       7159.05       7393.89       361.58 o                         
   3   6   1        358.05        513.95        69.45 o                         
   4   6   1       4168.56       4065.24        74.54 o                         
   5   6   1        181.21        217.02        14.64 o                         
   6   6   1       6588.66       6781.59       180.37 o                         
   7   6   1        781.24        686.54        86.26 o                         
   8   6   1        924.81        799.39        73.25 o                         
   9   6   1        514.77        462.64        70.53 o                         
  10   6   1         19.14        -44.27        84.69 o                         
  11   6   1       2730.32       3002.62       269.32 o                         
 -11   7   1         59.43         -6.44       112.30 o                         
 -10   7   1        206.36        161.95       122.51 o                         
  -9   7   1        575.48        728.50       140.39 o                         
  -8   7   1       1005.15       1011.40        73.89 o                         
  -7   7   1       1987.36       2009.91        76.94 o                         
  -6   7   1          4.77          3.64        21.05 o                         
  -5   7   1       2097.75       2015.43        34.38 o                         
  -4   7   1         67.83         98.01         8.17 o                         
  -3   7   1        258.36        167.30        23.25 o                         
  -2   7   1       5296.23       4684.32        66.26 o                         
  -1   7   1         13.36         13.92        13.53 o                         
   0   7   1       8903.34       9344.01       159.88 o                         
   1   7   1       4098.95       3972.78        47.74 o                         
   2   7   1       2614.13       2200.77        85.42 o                         
   3   7   1        149.10        220.15        24.56 o                         
   4   7   1          5.06         17.00        38.56 o                         
   5   7   1        891.16        880.89        26.16 o                         
   6   7   1        722.40        743.48        39.78 o                         
   7   7   1        245.32        295.51        37.73 o                         
   8   7   1        995.33       1194.43       113.70 o                         
   9   7   1          8.21        155.38       104.19 o                         
  10   7   1        160.44        117.35       102.45 o                         
  11   7   1         53.87       -100.46       100.46 o                         
 -11   8   1          2.61         31.47       114.02 o                         
 -10   8   1       1034.08       1659.41       218.60 o                         
  -9   8   1         48.88         -4.96        96.22 o                         
  -8   8   1        953.33        895.16        66.26 o                         
  -7   8   1          1.45        -11.59        61.38 o                         
  -6   8   1       1291.67       1342.27        34.39 o                         
  -5   8   1        254.47        239.03        13.13 o                         
  -4   8   1       1259.52       1111.75        65.59 o                         
  -3   8   1         37.10         43.88        21.05 o                         
  -2   8   1       1395.27       1487.08        36.19 o                         
  -1   8   1        190.07        310.31        20.77 o                         
   0   8   1         21.60          6.75        14.70 o                         
   1   8   1       2829.41       3176.15        70.73 o                         
   2   8   1       3384.82       3754.15       140.62 o                         
   3   8   1       3102.34       3624.18       280.03 o                         
   4   8   1        595.66        501.26        37.36 o                         
   5   8   1        762.06        696.87        69.39 o                         
   6   8   1       2070.88       2051.94        52.12 o                         
   7   8   1       2240.66       2387.22       105.42 o                         
   8   8   1       2566.14       3007.40       230.82 o                         
   9   8   1          9.65        -89.27       105.97 o                         
  10   8   1        157.00        315.51       122.76 o                         
  11   8   1        627.60        670.02       152.17 o                         
 -10   9   1         15.67         28.89       119.87 o                         
  -9   9   1        107.18        114.71        98.36 o                         
  -8   9   1       2997.11       2894.52       225.08 o                         
  -7   9   1       3568.04       3613.92       102.41 o                         
  -6   9   1       1181.98       1146.14        67.49 o                         
  -5   9   1        387.38        407.87        28.86 o                         
  -4   9   1       3370.76       3216.43       154.15 o                         
  -3   9   1       7669.02       7333.57       278.48 o                         
  -2   9   1       3870.56       3737.04        90.73 o                         
  -1   9   1      11766.96      12867.90       132.98 o                         
   0   9   1       7777.77       7668.52       103.61 o                         
   1   9   1        845.95        865.61        28.36 o                         
   2   9   1       1930.84       1672.93        95.68 o                         
   3   9   1       2759.69       2603.89       290.95 o                         
   4   9   1        654.70        673.18        44.93 o                         
   5   9   1       1061.42       1153.56       116.71 o                         
   6   9   1       1656.70       1698.82        56.38 o                         
   7   9   1        391.82        240.43        80.41 o                         
   8   9   1        606.68        569.24       123.68 o                         
   9   9   1        390.89        327.71       100.59 o                         
  10   9   1         47.90         78.13       117.16 o                         
 -10  10   1          9.25        260.16       139.43 o                         
  -9  10   1        678.15        779.26       156.18 o                         
  -8  10   1        569.04        691.47       130.78 o                         
  -7  10   1       2710.90       2962.44       219.03 o                         
  -6  10   1       2122.79       2101.69       149.57 o                         
  -5  10   1       2831.75       2990.71        79.56 o                         
  -4  10   1       6685.37       6941.02       272.85 o                         
  -3  10   1       1150.87       1090.02        60.53 o                         
  -2  10   1       1104.78       1010.88        24.32 o                         
  -1  10   1       2529.76       2577.60        93.35 o                         
   0  10   1         33.64         42.05        16.75 o                         
   1  10   1        557.70        554.95        23.95 o                         
   2  10   1       2670.43       2651.14       170.95 o                         
   3  10   1        605.65        551.22        64.85 o                         
   4  10   1        281.23        289.65        36.37 o                         
   5  10   1       1852.25       1734.45        97.52 o                         
   6  10   1        672.63        689.42        46.64 o                         
   7  10   1       8984.77       9058.65       378.48 o                         
   8  10   1        462.87        286.19       108.95 o                         
   9  10   1        437.88        451.73       136.13 o                         
  10  10   1         59.63        118.48       107.52 o                         
 -10  11   1        481.58        692.58       188.88 o                         
  -9  11   1         75.70        171.34       128.30 o                         
  -8  11   1          0.96        -64.40        96.89 o                         
  -7  11   1        920.03        798.09       129.41 o                         
  -6  11   1        115.42        109.64        71.68 o                         
  -5  11   1          4.94         -7.09        72.91 o                         
  -4  11   1        861.20        909.24        58.07 o                         
  -3  11   1       4653.19       4220.08       119.88 o                         
  -2  11   1          4.06          8.13         6.16 o                         
  -1  11   1       3697.14       3710.84        66.66 o                         
   0  11   1          3.24         10.90        17.63 o                         
   1  11   1        801.01        770.45        28.76 o                         
   2  11   1       1083.24       1212.62        71.61 o                         
   3  11   1       1291.86       1291.52       122.22 o                         
   4  11   1       6158.07       5991.51       316.71 o                         
   5  11   1        112.86        131.08       104.75 o                         
   6  11   1        701.27        773.80        46.27 o                         
   7  11   1         89.39          3.28        85.01 o                         
   8  11   1       1014.42        872.55       145.00 o                         
   9  11   1       1331.47       1628.79       198.86 o                         
  10  11   1        554.10        685.19       167.13 o                         
  -9  12   1        848.79       1099.50       186.57 o                         
  -8  12   1        255.33        303.76       123.10 o                         
  -7  12   1        682.97        722.25       131.30 o                         
  -6  12   1       1158.03       1139.92       149.72 o                         
  -5  12   1       2654.69       2524.66       289.12 o                         
  -4  12   1        218.09        221.81        41.45 o                         
  -3  12   1       8344.87       8213.81       563.95 o                         
  -2  12   1       3468.07       3262.88        48.96 o                         
  -1  12   1         69.45         77.15        23.65 o                         
   0  12   1        192.81        221.51        22.39 o                         
   1  12   1        966.69        860.32        46.24 o                         
   2  12   1       1226.86       1244.96        74.08 o                         
   3  12   1         10.66         20.11        36.45 o                         
   4  12   1         49.44         50.29        30.54 o                         
   5  12   1        343.07        408.61        44.04 o                         
   6  12   1        500.67        304.25       104.03 o                         
   7  12   1        297.89        264.94       105.72 o                         
   8  12   1         78.78        167.57       112.15 o                         
   9  12   1        118.36         96.21        97.58 o                         
  -9  13   1         42.11         50.77       120.45 o                         
  -8  13   1         13.11        127.52       100.61 o                         
  -7  13   1         12.78        108.26       101.97 o                         
  -6  13   1        704.86        871.12       138.68 o                         
  -5  13   1       1479.85       1491.82       109.01 o                         
  -4  13   1       2040.66       1763.98        86.17 o                         
  -3  13   1        180.67        218.05        41.09 o                         
  -2  13   1          1.45         -0.20         7.15 o                         
  -1  13   1         25.59         20.86        18.27 o                         
   0  13   1       1055.42       1088.67        43.87 o                         
   1  13   1       1305.93       1254.20        53.03 o                         
   2  13   1        205.19        163.66        45.31 o                         
   3  13   1       5082.04       4777.70       574.80 o                         
   4  13   1        672.75        536.72        82.57 o                         
   5  13   1       3099.92       3228.59       109.33 o                         
   6  13   1        394.21        368.86       111.28 o                         
   7  13   1        207.56        179.60        99.81 o                         
   8  13   1        226.61        215.72       121.09 o                         
   9  13   1       1776.19       1535.68       213.85 o                         
  -9  14   1          5.48       -136.73       136.73 o                         
  -8  14   1        434.61        635.59       154.08 o                         
  -7  14   1        864.50        963.17       157.64 o                         
  -6  14   1        121.14        307.49        96.30 o                         
  -5  14   1        813.30        840.00       120.88 o                         
  -4  14   1       1117.87        892.92        68.28 o                         
  -3  14   1         25.76         35.43        41.13 o                         
  -2  14   1          0.53         25.66        14.22 o                         
  -1  14   1       1266.15       1253.06        51.33 o                         
   0  14   1         10.32         -8.28        20.22 o                         
   1  14   1       1162.25       1025.46        75.10 o                         
   2  14   1        935.90        936.96       124.83 o                         
   3  14   1        341.88        313.53        51.00 o                         
   4  14   1         94.85        112.08        36.60 o                         
   5  14   1       2784.58       3085.72       269.01 o                         
   6  14   1        393.46        227.10        93.14 o                         
   7  14   1       2056.84       2288.89       215.88 o                         
   8  14   1        831.21        567.49       137.47 o                         
  -8  15   1         13.65        142.66       140.52 o                         
  -7  15   1        739.52        744.59       151.19 o                         
  -6  15   1        363.98        689.25       146.46 o                         
  -5  15   1        660.55        589.85       127.99 o                         
  -4  15   1        218.80        310.97        52.32 o                         
  -3  15   1       4369.20       4846.62       153.82 o                         
  -2  15   1        479.56        529.16        54.68 o                         
  -1  15   1       4729.89       4779.61       145.51 o                         
   0  15   1          4.95         19.21        35.83 o                         
   1  15   1       1000.95        989.85        49.85 o                         
   2  15   1        100.96        122.81        44.54 o                         
   3  15   1        216.21        198.93        49.69 o                         
   4  15   1          1.93         23.85        35.23 o                         
   5  15   1          4.04         77.44        91.64 o                         
   6  15   1          8.76        -36.29        86.39 o                         
   7  15   1         69.65        199.23       113.31 o                         
   8  15   1        131.42        -22.50       111.91 o                         
  -7  16   1        494.29        755.30       169.18 o                         
  -6  16   1        341.41         84.12       105.37 o                         
  -5  16   1       2494.53       2620.61       225.79 o                         
  -4  16   1          5.88        -11.30        43.68 o                         
  -3  16   1          5.35         23.40        38.94 o                         
  -2  16   1         32.37         53.26        45.21 o                         
  -1  16   1         53.61         52.20        34.83 o                         
   0  16   1         18.78          8.42        28.16 o                         
   1  16   1        256.41        207.05        48.50 o                         
   2  16   1        303.47        307.19        72.68 o                         
   3  16   1        754.48        926.81       110.67 o                         
   4  16   1          4.00         24.34        97.81 o                         
   5  16   1       1991.17       1994.84       191.74 o                         
   6  16   1        503.05        318.41       106.76 o                         
   7  16   1       4662.32       4325.92       309.40 o                         
  -7  17   1       1740.33       1588.59       137.76 o                         
  -6  17   1       1222.46       1238.78       123.86 o                         
  -5  17   1         40.30         35.55        65.53 o                         
  -4  17   1          2.36         87.96        64.19 o                         
  -3  17   1       1311.40       1252.99       105.60 o                         
  -2  17   1         81.92         25.09        57.29 o                         
  -1  17   1       2701.88       2844.94       108.48 o                         
   0  17   1       2711.77       2456.22       125.41 o                         
   1  17   1        148.25        138.80        56.53 o                         
   2  17   1        801.97        750.51        79.54 o                         
   3  17   1       1328.69       1183.70        89.73 o                         
   4  17   1        132.62        168.28        47.18 o                         
   5  17   1         60.80         10.58        87.28 o                         
   6  17   1        372.82        351.81       121.43 o                         
  -6  18   1        175.72        184.98        86.34 o                         
  -5  18   1       1749.38       1977.11       144.03 o                         
  -4  18   1         48.99         75.94        60.64 o                         
  -3  18   1       2013.28       1910.65        98.27 o                         
  -2  18   1          6.29         74.53        43.69 o                         
  -1  18   1          7.06          3.49        53.84 o                         
   0  18   1        905.39        904.25        92.21 o                         
   1  18   1        443.17        527.30        73.60 o                         
   2  18   1         74.24         95.57        57.83 o                         
   3  18   1        208.27        163.20        55.04 o                         
   4  18   1         53.90        101.64        90.62 o                         
   5  18   1       1203.33       1096.55       166.39 o                         
  -4  19   1         78.80         39.70        65.54 o                         
  -3  19   1       1547.09       1876.16       197.18 o                         
  -2  19   1        241.44        267.82        74.58 o                         
  -1  19   1         15.19        -59.63        59.63 o                         
   0  19   1        319.15        221.49       101.82 o                         
   1  19   1          8.69         59.42        90.46 o                         
   2  19   1        232.70        278.03        68.06 o                         
   3  19   1         88.88        150.92        74.87 o                         
   4  19   1        113.47         83.96       102.13 o                         
  -3  20   1        525.50        426.29       122.21 o                         
  -2  20   1        459.45        527.85        84.77 o                         
  -1  20   1        174.69        249.72        69.23 o                         
   0  20   1         32.23        135.88        81.72 o                         
   1  20   1        165.28         96.25        65.06 o                         
   2  20   1        997.09       1081.17       107.50 o                         
   3  20   1        233.41        135.44       110.10 o                         
 -12   0   2        178.77        211.17       123.76 o                         
 -10   0   2       5226.61       5219.32       278.30 o                         
  -8   0   2       2183.65       2259.07       169.28 o                         
  -6   0   2        906.51        928.13        99.32 o                         
  -4   0   2       1046.73       1230.97        63.07 o                         
  -2   0   2      24817.28      27209.07       356.21 o                         
   0   0   2      61460.03      57926.87       720.15 o                         
   2   0   2        314.55        230.01        29.99 o                         
   4   0   2       3831.80       4237.03       119.28 o                         
   6   0   2       5075.11       5071.55       210.17 o                         
   8   0   2        182.43        262.86        79.98 o                         
  10   0   2        369.06        370.60       103.49 o                         
 -12   1   2        209.62        276.40        85.92 o                         
 -11   1   2         11.42         57.85        64.73 o                         
 -10   1   2       2482.75       2517.98       138.77 o                         
  -9   1   2        450.51        497.09        40.26 o                         
  -8   1   2       2600.83       2884.89        84.18 o                         
  -7   1   2        108.78         93.03        42.13 o                         
  -6   1   2       9517.67       9743.49       363.00 o                         
  -5   1   2        347.62        445.66        34.07 o                         
  -4   1   2        530.06        440.95        26.52 o                         
  -3   1   2        196.43        175.57        21.42 o                         
  -2   1   2        448.65        393.52        17.79 o                         
  -1   1   2       2010.72       2134.36        80.10 o                         
   0   1   2        955.24        835.99       112.56 o                         
   1   1   2       6032.52       5719.41        69.71 o                         
   2   1   2       3043.39       3125.33        40.69 o                         
   3   1   2       4480.90       4616.38        62.33 o                         
   4   1   2      34745.97      36851.33       283.49 o                         
   5   1   2        877.28        891.38        33.65 o                         
   6   1   2       1156.63       1034.39        64.66 o                         
   7   1   2        430.26        428.00        38.69 o                         
   8   1   2        313.05        367.72        60.00 o                         
   9   1   2         18.62         37.55        48.40 o                         
  10   1   2        579.45        720.74       120.64 o                         
  11   1   2          7.22         14.80        90.41 o                         
 -12   2   2         91.81        -28.72        70.56 o                         
 -11   2   2          0.82        -65.02        65.02 o                         
 -10   2   2       6939.08       7364.71       231.34 o                         
  -9   2   2        690.35        686.27        78.59 o                         
  -8   2   2       1146.08       1037.54        44.62 o                         
  -7   2   2        333.08        365.77        19.10 o                         
  -6   2   2       6401.14       6414.49        86.57 o                         
  -5   2   2        163.53        159.57        33.61 o                         
  -4   2   2       3903.96       4354.07        90.15 o                         
  -3   2   2      10751.72      10954.41       182.60 o                         
  -2   2   2        115.42         82.23        12.70 o                         
  -1   2   2        457.92        481.26        11.39 o                         
   0   2   2       7409.93       7733.63        52.08 o                         
   1   2   2        797.85        829.06        16.94 o                         
   2   2   2      12818.88      12646.58       247.84 o                         
   3   2   2          5.89         -6.25        12.04 o                         
   4   2   2       1628.11       1722.80        66.08 o                         
   5   2   2        253.95        254.87        22.50 o                         
   6   2   2        137.83        170.23        25.30 o                         
   7   2   2         19.53         38.38        22.64 o                         
   8   2   2       3340.17       3210.94        92.57 o                         
   9   2   2        223.31        243.81        58.50 o                         
  10   2   2         15.12        -63.71        63.71 o                         
  11   2   2        106.41         93.42        67.74 o                         
 -12   3   2        238.40       -124.42       124.42 o                         
 -11   3   2         33.38         37.43       112.24 o                         
 -10   3   2         66.35         82.93        58.65 o                         
  -9   3   2        955.97       1086.25        90.94 o                         
  -8   3   2         26.13        -15.53        50.00 o                         
  -7   3   2       1669.81       1625.81        91.93 o                         
  -6   3   2       4466.33       4408.91       105.11 o                         
  -5   3   2        604.94        559.56        39.35 o                         
  -4   3   2       7675.24       8108.14       144.10 o                         
  -3   3   2          5.94         33.67        16.79 o                         
  -2   3   2        596.77        573.88        18.84 o                         
  -1   3   2       6344.40       6426.09        58.02 o                         
   0   3   2       6901.12       7266.49        75.84 o                         
   1   3   2      14578.96      15037.97       207.59 o                         
   2   3   2       2625.29       2760.80        95.21 o                         
   3   3   2         56.63         63.37        10.37 o                         
   4   3   2       8986.19       8412.27       184.27 o                         
   5   3   2       2688.13       2880.65       103.50 o                         
   6   3   2         93.61        137.89        20.96 o                         
   7   3   2        603.52        518.66        38.93 o                         
   8   3   2        110.53         69.36        42.02 o                         
   9   3   2       1112.63       1148.83        92.61 o                         
  10   3   2          7.07         21.20        73.23 o                         
  11   3   2        159.14        144.01        90.88 o                         
 -12   4   2       1552.01       1376.43       193.07 o                         
 -11   4   2       2073.98       1923.72       129.68 o                         
 -10   4   2        192.49        229.93        64.78 o                         
  -9   4   2        292.01        253.22        56.55 o                         
  -8   4   2        740.72        720.09        70.50 o                         
  -7   4   2        197.69        211.23        46.86 o                         
  -6   4   2       6195.11       6421.98       153.93 o                         
  -5   4   2       1601.40       1426.66        53.52 o                         
  -4   4   2       1368.07       1531.01        44.39 o                         
  -3   4   2       4420.15       4474.50        81.83 o                         
  -2   4   2        308.03        304.84        13.97 o                         
  -1   4   2        887.66        834.54        24.33 o                         
   0   4   2       3444.71       3543.12        72.16 o                         
   1   4   2       5898.79       5673.46        73.58 o                         
   2   4   2       8366.89       8245.38        85.92 o                         
   3   4   2       8884.68       9195.98        90.87 o                         
   4   4   2        734.50        693.16        27.04 o                         
   5   4   2        259.28        183.63        19.70 o                         
   6   4   2        141.24        129.60        19.46 o                         
   7   4   2          1.04        -16.29        24.63 o                         
   8   4   2         60.97         37.14        41.22 o                         
   9   4   2        559.36        757.17        84.04 o                         
  10   4   2        131.77        188.10        69.45 o                         
  11   4   2       1314.50       1482.25       185.40 o                         
 -11   5   2        317.36        258.21       111.03 o                         
 -10   5   2        373.70        421.70       213.56 o                         
  -9   5   2       1292.98       1283.78        92.92 o                         
  -8   5   2       2708.24       2861.58       122.45 o                         
  -7   5   2       1815.60       1863.01        74.39 o                         
  -6   5   2         67.54         43.41        26.63 o                         
  -5   5   2        517.97        396.31        31.19 o                         
  -4   5   2       4085.10       4689.62        76.70 o                         
  -3   5   2       8353.48       8548.80       133.09 o                         
  -2   5   2       1918.42       1961.89        67.93 o                         
  -1   5   2       2386.20       2416.84        65.14 o                         
   0   5   2       5199.83       5016.54        57.98 o                         
   1   5   2       8163.97       7878.14       148.79 o                         
   2   5   2        556.59        552.42        30.04 o                         
   3   5   2       1227.94       1132.57        35.23 o                         
   4   5   2       4432.05       4560.23        59.99 o                         
   5   5   2       3228.31       3516.20        80.06 o                         
   6   5   2        520.19        461.68        27.54 o                         
   7   5   2        425.44        431.11        31.48 o                         
   8   5   2       1308.70       1237.71        97.04 o                         
   9   5   2       1133.84       1125.62        94.24 o                         
  10   5   2        267.99        214.45       105.72 o                         
  11   5   2         13.14        104.84       112.48 o                         
 -11   6   2        492.18        674.30       151.83 o                         
 -10   6   2       1309.96       1438.88       186.20 o                         
  -9   6   2       1408.19       1403.52        97.82 o                         
  -8   6   2       3084.37       3081.47       194.16 o                         
  -7   6   2         25.99         15.82        26.57 o                         
  -6   6   2        129.96        127.28        27.97 o                         
  -5   6   2        179.84        178.92        35.86 o                         
  -4   6   2          4.26          9.17         6.56 o                         
  -3   6   2       5964.06       5871.51        86.05 o                         
  -2   6   2        622.20        592.93        18.37 o                         
  -1   6   2       3707.83       3678.65        50.39 o                         
   0   6   2       5547.66       5851.20       118.27 o                         
   1   6   2      13251.33      13192.41        69.35 o                         
   2   6   2       7179.44       7197.47       140.31 o                         
   3   6   2       2108.88       2149.43        60.05 o                         
   4   6   2        339.64        352.98        20.73 o                         
   5   6   2       1240.23       1251.23        36.56 o                         
   6   6   2       3479.51       3546.35        77.59 o                         
   7   6   2       2676.91       2438.62        68.05 o                         
   8   6   2         11.43         77.60        44.48 o                         
   9   6   2        407.61        466.42        67.28 o                         
  10   6   2       2389.33       2667.66       239.18 o                         
  11   6   2       2357.81       2555.74       242.32 o                         
 -11   7   2        122.13        -25.55       112.15 o                         
 -10   7   2        536.56        455.28       124.06 o                         
  -9   7   2       3242.37       3201.17       136.16 o                         
  -8   7   2       1856.98       1835.45       129.51 o                         
  -7   7   2       1878.14       1832.58        72.72 o                         
  -6   7   2        224.49        221.43        28.07 o                         
  -5   7   2       4171.08       4157.35        58.22 o                         
  -4   7   2       2377.99       2439.46        60.78 o                         
  -3   7   2         31.86         28.06        10.83 o                         
  -2   7   2         73.43         72.13        10.57 o                         
  -1   7   2          0.97          1.59        13.63 o                         
   0   7   2       5783.18       6402.37       154.20 o                         
   1   7   2          5.16         13.86         9.72 o                         
   2   7   2       2380.22       2281.10       111.42 o                         
   3   7   2        367.21        384.33        28.07 o                         
   4   7   2       1141.09       1063.90        61.63 o                         
   5   7   2       6357.25       6508.22       140.48 o                         
   6   7   2        513.65        476.57        28.21 o                         
   7   7   2       7222.17       7819.78       277.20 o                         
   8   7   2         85.05         69.30        43.55 o                         
   9   7   2        910.38        800.34       154.28 o                         
  10   7   2        164.14        231.03       115.27 o                         
  11   7   2          0.74        103.74       131.62 o                         
 -11   8   2         16.87        -22.49        65.69 o                         
 -10   8   2        618.76        758.41       154.64 o                         
  -9   8   2        788.12        967.96       174.23 o                         
  -8   8   2        275.40        333.87       120.24 o                         
  -7   8   2       2729.02       2784.08        97.85 o                         
  -6   8   2       1275.16       1258.85        39.82 o                         
  -5   8   2        731.98        711.42        20.34 o                         
  -4   8   2        656.34        657.14        21.95 o                         
  -3   8   2       4626.66       4424.89        69.94 o                         
  -2   8   2      10223.73      10334.28        84.53 o                         
  -1   8   2      12643.61      12288.20       273.48 o                         
   0   8   2       3889.42       3994.84        71.33 o                         
   1   8   2        867.53        636.11        21.71 o                         
   2   8   2          5.86         -5.36        24.28 o                         
   3   8   2         93.92         50.70        26.20 o                         
   4   8   2        602.53        673.95        46.25 o                         
   5   8   2        499.28        414.71        31.54 o                         
   6   8   2       1190.14       1152.85        55.14 o                         
   7   8   2         34.66         30.81        27.29 o                         
   8   8   2        400.42        339.79       102.11 o                         
   9   8   2         12.55        -35.29        94.96 o                         
  10   8   2        367.76        306.96       133.41 o                         
 -11   9   2          5.47        -46.56        88.44 o                         
 -10   9   2        359.42        462.58       140.57 o                         
  -9   9   2          5.94        -93.94       124.14 o                         
  -8   9   2       2545.11       2616.09       228.99 o                         
  -7   9   2       1294.68       1320.20        43.57 o                         
  -6   9   2         95.08        110.90        16.96 o                         
  -5   9   2       1856.56       1804.69        38.56 o                         
  -4   9   2          0.98         -2.93         8.27 o                         
  -3   9   2       5309.68       5003.43       378.15 o                         
  -2   9   2        966.74        967.34        28.55 o                         
  -1   9   2        112.91         73.32        16.87 o                         
   0   9   2       1741.18       2122.97        49.40 o                         
   1   9   2       1174.19       1252.62        33.29 o                         
   2   9   2       1157.33       1279.66        76.25 o                         
   3   9   2        582.47        576.65        47.02 o                         
   4   9   2         83.95         61.14        24.17 o                         
   5   9   2        539.08        507.82        41.23 o                         
   6   9   2       2724.63       2824.27        80.14 o                         
   7   9   2        308.50        317.56        97.32 o                         
   8   9   2       3435.20       3375.50       254.69 o                         
   9   9   2        654.59        452.47       130.93 o                         
  10   9   2        310.78        277.94       113.20 o                         
 -10  10   2        842.52       1111.14       190.95 o                         
  -9  10   2       1007.84       1113.92       176.25 o                         
  -8  10   2          3.29        178.81       108.78 o                         
  -7  10   2         83.44        114.12        92.23 o                         
  -6  10   2       1377.68        974.45       261.02 o                         
  -5  10   2        155.26        182.05        67.28 o                         
  -4  10   2          4.23          4.51        26.72 o                         
  -3  10   2       1819.14       1968.75        79.71 o                         
  -2  10   2       6736.48       6624.88       121.59 o                         
  -1  10   2          6.08         12.25        16.05 o                         
   0  10   2        936.06        833.05        31.75 o                         
   1  10   2       4835.03       4810.54       104.26 o                         
   2  10   2        265.98        251.03        40.07 o                         
   3  10   2       1633.83       1465.79        71.86 o                         
   4  10   2       2548.20       2788.64       221.99 o                         
   5  10   2       1728.32       1719.96       201.60 o                         
   6  10   2       1523.71       1666.76        64.91 o                         
   7  10   2          4.93       -112.68       112.68 o                         
   8  10   2         13.19         28.82        91.09 o                         
   9  10   2        281.23        237.80       110.95 o                         
  10  10   2        123.57         67.08       112.66 o                         
 -10  11   2        120.01        123.07        73.31 o                         
  -9  11   2          4.92         -7.28       117.28 o                         
  -8  11   2         27.73         59.58       116.41 o                         
  -7  11   2       1005.32        996.90       156.69 o                         
  -6  11   2       1008.66       1207.08       148.30 o                         
  -5  11   2       2075.04       2207.32        73.50 o                         
  -4  11   2       5632.48       6272.77       332.41 o                         
  -3  11   2       7374.62       6872.12       567.73 o                         
  -2  11   2        139.64        140.47        12.88 o                         
  -1  11   2        521.48        570.41        28.32 o                         
   0  11   2        559.38        527.27        27.94 o                         
   1  11   2        788.73        778.11        40.40 o                         
   2  11   2       2514.93       2733.58       101.89 o                         
   3  11   2       1082.28       1112.95        69.77 o                         
   4  11   2        442.06        418.86        45.85 o                         
   5  11   2       2955.33       2544.28       334.38 o                         
   6  11   2        228.87        240.21        64.71 o                         
   7  11   2         72.07         81.39        93.80 o                         
   8  11   2       1954.08       2124.39       211.41 o                         
   9  11   2        239.33        318.45       130.57 o                         
  10  11   2          4.18         31.42       119.82 o                         
 -10  12   2         23.39         43.73        97.31 o                         
  -9  12   2         49.66        259.39       132.40 o                         
  -8  12   2        129.99        181.06       121.17 o                         
  -7  12   2         79.40         14.98        88.14 o                         
  -6  12   2          0.04        -55.01        99.85 o                         
  -5  12   2        253.99        220.00        34.36 o                         
  -4  12   2        873.21        967.58        83.48 o                         
  -3  12   2       1703.82       1775.23       157.20 o                         
  -2  12   2       2493.69       2464.85        42.36 o                         
  -1  12   2        664.39        606.69        41.28 o                         
   0  12   2        227.10        240.82        23.75 o                         
   1  12   2       2657.73       2546.00        58.00 o                         
   2  12   2       1791.95       1764.05        89.64 o                         
   3  12   2       2219.97       2406.00       324.62 o                         
   4  12   2       5588.69       5974.14       179.82 o                         
   5  12   2          0.87         10.63        28.26 o                         
   6  12   2       1525.08       1935.97       194.05 o                         
   7  12   2         52.10        125.86       105.93 o                         
   8  12   2        888.19       1045.72       170.17 o                         
   9  12   2       1423.37       1538.47       202.76 o                         
  -9  13   2         37.51         29.38       120.12 o                         
  -8  13   2         83.57        148.65       117.39 o                         
  -7  13   2         86.30         52.82       119.95 o                         
  -6  13   2       1489.45       1801.45       185.74 o                         
  -5  13   2         20.39          7.93        29.55 o                         
  -4  13   2       4016.16       4930.18       504.78 o                         
  -3  13   2        872.89        832.58        88.72 o                         
  -2  13   2       3559.37       3437.37        52.17 o                         
  -1  13   2        340.26        335.20        26.13 o                         
   0  13   2       2064.87       2051.98        60.49 o                         
   1  13   2       1390.56       1366.65        44.55 o                         
   2  13   2        600.73        571.17       100.79 o                         
   3  13   2        456.14        523.98        57.97 o                         
   4  13   2          4.81         10.43        36.09 o                         
   5  13   2        491.14        449.75        50.47 o                         
   6  13   2        835.09        942.40       142.58 o                         
   7  13   2        604.38        667.91       145.79 o                         
   8  13   2       1477.16       1580.90       203.00 o                         
   9  13   2        455.63        781.61       184.30 o                         
  -9  14   2         94.43        123.82        80.53 o                         
  -8  14   2         10.91         39.88        69.70 o                         
  -7  14   2        493.22        637.70       137.73 o                         
  -6  14   2        193.53        312.26       117.65 o                         
  -5  14   2        549.83        915.69       145.63 o                         
  -4  14   2         12.13        -34.07        39.10 o                         
  -3  14   2        442.35        498.32        51.27 o                         
  -2  14   2        189.28        133.45        38.64 o                         
  -1  14   2        142.18        158.10        31.58 o                         
   0  14   2       1069.46       1121.61        55.85 o                         
   1  14   2        267.80        237.34        29.04 o                         
   2  14   2        213.37        223.98        48.50 o                         
   3  14   2         25.84         43.97        69.18 o                         
   4  14   2       2326.57       2646.19       192.33 o                         
   5  14   2        133.40        129.46        51.91 o                         
   6  14   2       1179.56       1282.35       168.49 o                         
   7  14   2        169.15        205.10       100.44 o                         
   8  14   2       1091.39       1153.66       180.30 o                         
  -8  15   2         51.83          6.71        78.27 o                         
  -7  15   2          0.77         -2.57        65.16 o                         
  -6  15   2        319.68        378.91        75.75 o                         
  -5  15   2        268.27        256.24        65.84 o                         
  -4  15   2       1511.36       1813.79        88.89 o                         
  -3  15   2        790.02        763.25        69.88 o                         
  -2  15   2         76.69         12.41        33.75 o                         
  -1  15   2         11.13         43.98        37.77 o                         
   0  15   2        619.06        602.99        45.38 o                         
   1  15   2        571.42        564.58        38.28 o                         
   2  15   2         40.21        117.62        46.96 o                         
   3  15   2       1768.98       1742.20       101.50 o                         
   4  15   2         30.32         27.35        40.89 o                         
   5  15   2         21.31         10.67        82.93 o                         
   6  15   2       2025.22       1876.72       201.52 o                         
   7  15   2       1103.51       1085.77       170.37 o                         
   8  15   2       3845.33       3811.98       299.76 o                         
  -7  16   2         33.69         99.95        74.47 o                         
  -6  16   2       3421.29       3631.65       180.13 o                         
  -5  16   2          0.05         10.61        58.77 o                         
  -4  16   2         46.21         68.05        37.63 o                         
  -3  16   2        229.77        219.22        52.55 o                         
  -2  16   2       3203.41       3711.40       193.20 o                         
  -1  16   2        225.94        275.16        46.08 o                         
   0  16   2       7003.94       6494.65       208.39 o                         
   1  16   2          1.98        -46.45        46.45 o                         
   2  16   2        194.40        156.56        50.03 o                         
   3  16   2         98.38         66.01        47.49 o                         
   4  16   2          1.38        -37.38        59.16 o                         
   5  16   2         60.61         35.20        91.92 o                         
   6  16   2         38.80         59.43        99.43 o                         
   7  16   2         31.07        188.05       125.61 o                         
  -7  17   2        465.68        825.83       203.73 o                         
  -6  17   2       2272.18       2303.40       232.17 o                         
  -5  17   2        474.53        569.97        88.28 o                         
  -4  17   2        952.81       1129.78       104.60 o                         
  -3  17   2        987.38       1076.75        86.75 o                         
  -2  17   2        271.89        232.50        46.62 o                         
  -1  17   2        329.98        433.36        50.48 o                         
   0  17   2        276.24        212.94        89.73 o                         
   1  17   2        761.15        883.83        82.13 o                         
   2  17   2         40.93          5.34        47.83 o                         
   3  17   2        198.00        154.33        53.33 o                         
   4  17   2         91.21         14.27        46.70 o                         
   5  17   2       2461.91       2558.24       226.54 o                         
   6  17   2        495.12        558.23       142.58 o                         
  -6  18   2        481.44        443.95        92.21 o                         
  -5  18   2        438.28        368.04       174.14 o                         
  -4  18   2          2.85          8.03        58.94 o                         
  -3  18   2         51.82         28.52        42.34 o                         
  -2  18   2       2303.29       2458.60       723.21 o                         
  -1  18   2       2015.30       1653.89       116.01 o                         
   0  18   2        739.96        759.09        87.05 o                         
   1  18   2       1642.16       1337.52       146.67 o                         
   2  18   2         26.17        100.16        99.69 o                         
   3  18   2         62.76         49.16        46.54 o                         
   4  18   2       1959.43       1742.33       181.31 o                         
   5  18   2        318.53        277.83       113.33 o                         
  -4  19   2       5753.18       5506.37       326.87 o                         
  -3  19   2         24.37        136.88       104.68 o                         
  -2  19   2          2.10         32.01        59.28 o                         
  -1  19   2        346.46        437.13        76.30 o                         
   0  19   2        607.10        518.24        81.94 o                         
   1  19   2          2.91        -10.05        62.59 o                         
   2  19   2       2192.88       2348.62       180.18 o                         
   3  19   2         11.70        164.47       118.89 o                         
   4  19   2          9.77         71.56        95.53 o                         
  -3  20   2         72.68         -2.10        92.70 o                         
  -2  20   2        134.04        151.83        64.03 o                         
  -1  20   2        252.40        374.25       169.81 o                         
   0  20   2         90.39        124.27        65.05 o                         
   1  20   2        940.46       1011.73       101.93 o                         
   2  20   2          1.22         76.47        96.39 o                         
 -11   0   3         10.63         11.80        83.88 o                         
  -9   0   3       2786.97       3037.35       239.82 o                         
  -7   0   3      10958.37      10412.01       337.63 o                         
  -5   0   3       2807.82       2907.73        90.12 o                         
  -3   0   3       2028.95       2244.93        73.93 o                         
  -1   0   3       8692.88       8747.38       116.82 o                         
   1   0   3      16408.46      16539.63       108.72 o                         
   3   0   3        159.00        112.98        31.54 o                         
   5   0   3       9666.82       9581.80       190.95 o                         
   7   0   3        935.64       1040.39        61.61 o                         
   9   0   3       1558.55       1347.35       146.32 o                         
  11   0   3        132.84        -24.49        88.61 o                         
 -12   1   3        126.37         82.14        70.31 o                         
 -11   1   3          7.88        -77.45        77.45 o                         
 -10   1   3        453.68        478.76        83.39 o                         
  -9   1   3       4926.32       5271.81       121.49 o                         
  -8   1   3          5.01         37.56        17.50 o                         
  -7   1   3        949.34        808.26        52.55 o                         
  -6   1   3        601.00        559.18        29.76 o                         
  -5   1   3       1012.80       1006.21        29.51 o                         
  -4   1   3        115.72        117.39        15.60 o                         
  -3   1   3       9183.43       9118.14       132.70 o                         
  -2   1   3      15294.26      15475.86       177.57 o                         
  -1   1   3      16802.94      17193.28       247.04 o                         
   0   1   3       1949.86       2049.29        20.56 o                         
   1   1   3       3072.62       2686.93        37.02 o                         
   2   1   3        655.45        607.35        22.45 o                         
   3   1   3       2966.58       2846.01        48.40 o                         
   4   1   3          5.90         29.82        15.57 o                         
   5   1   3       1858.60       2076.48        79.79 o                         
   6   1   3         75.36         60.67        21.70 o                         
   7   1   3        903.90        863.65        48.82 o                         
   8   1   3        318.38        357.62        80.02 o                         
   9   1   3         14.99        127.26        83.82 o                         
  10   1   3        357.43        312.25        71.75 o                         
  11   1   3         59.04        126.69        98.95 o                         
 -12   2   3         14.06         82.34        70.53 o                         
 -11   2   3        191.27        275.08        80.51 o                         
 -10   2   3       1088.46       1240.31       103.33 o                         
  -9   2   3        858.98        808.62       138.71 o                         
  -8   2   3        869.19        767.28        49.77 o                         
  -7   2   3       6787.04       6621.71       155.28 o                         
  -6   2   3         30.48         46.98        19.59 o                         
  -5   2   3       6954.28       7148.06       123.27 o                         
  -4   2   3       5475.51       6066.49        90.63 o                         
  -3   2   3       1568.20       1664.87        37.24 o                         
  -2   2   3       1764.16       1652.34        21.45 o                         
  -1   2   3        413.10        396.07        14.01 o                         
   0   2   3       2602.30       2664.17        29.89 o                         
   1   2   3       7765.87       7586.49       196.67 o                         
   2   2   3       3837.55       4165.07        71.61 o                         
   3   2   3       1272.60       1200.71        32.99 o                         
   4   2   3         25.75         -2.94        15.39 o                         
   5   2   3       9972.48       9612.05       291.87 o                         
   6   2   3       3367.86       3065.88        76.15 o                         
   7   2   3        595.06        630.91        42.31 o                         
   8   2   3        237.97        201.36        53.01 o                         
   9   2   3          3.13         42.01        51.06 o                         
  10   2   3          0.53         47.02        58.54 o                         
  11   2   3        221.74        295.31       108.28 o                         
 -12   3   3        294.77        363.01       129.27 o                         
 -11   3   3       1600.76       1454.35       117.67 o                         
 -10   3   3       1007.85        944.72        65.65 o                         
  -9   3   3        333.52        378.43        46.27 o                         
  -8   3   3        597.43        616.21       101.68 o                         
  -7   3   3        926.09        953.52        76.63 o                         
  -6   3   3        320.75        368.56        39.00 o                         
  -5   3   3       3064.06       2975.50        90.82 o                         
  -4   3   3       4705.74       5119.42        92.69 o                         
  -3   3   3         19.51         29.16        15.41 o                         
  -2   3   3       7349.27       7419.27        85.31 o                         
  -1   3   3       4083.24       4333.23        38.96 o                         
   0   3   3       4227.41       4064.38        45.26 o                         
   1   3   3      64315.95      66340.70       368.39 o                         
   2   3   3       5063.43       5375.62       173.10 o                         
   3   3   3       8268.02       8045.62       104.49 o                         
   4   3   3         32.74         68.74        16.70 o                         
   5   3   3       1086.82       1064.77        54.35 o                         
   6   3   3         46.20         64.82        19.44 o                         
   7   3   3       7674.85       6979.44       220.08 o                         
   8   3   3        328.95        352.29        62.29 o                         
   9   3   3       1074.91       1088.19        95.24 o                         
  10   3   3       2292.03       2370.97       140.51 o                         
  11   3   3         21.14         73.09        69.35 o                         
 -12   4   3        483.74        744.83       168.88 o                         
 -11   4   3       2270.50       2332.93       142.39 o                         
 -10   4   3        576.46        513.68        52.87 o                         
  -9   4   3        567.22        520.95        50.97 o                         
  -8   4   3         24.88         84.87        41.61 o                         
  -7   4   3       7795.55       7431.97       498.84 o                         
  -6   4   3       5698.08       5627.11       213.43 o                         
  -5   4   3       4494.65       4775.76       122.90 o                         
  -4   4   3        764.76        733.43        34.41 o                         
  -3   4   3        865.46        953.93        17.78 o                         
  -2   4   3        219.59        294.37        18.23 o                         
  -1   4   3       9322.33       9193.28       120.14 o                         
   0   4   3       1665.93       1577.47        35.73 o                         
   1   4   3       7957.40       7957.09        79.07 o                         
   2   4   3       2417.42       2451.35        34.43 o                         
   3   4   3       2333.05       2336.71       122.82 o                         
   4   4   3       2727.99       2504.33        52.62 o                         
   5   4   3       2099.71       1927.30        55.30 o                         
   6   4   3       1555.37       1533.25        49.30 o                         
   7   4   3         72.23         72.78        25.46 o                         
   8   4   3       1868.45       1746.14       103.64 o                         
   9   4   3        224.34        295.77        65.15 o                         
  10   4   3        387.73        328.66        72.16 o                         
  11   4   3       1683.98       1580.76       201.34 o                         
 -11   5   3          1.74         56.67       101.10 o                         
 -10   5   3         36.76          7.86        39.59 o                         
  -9   5   3        556.81        600.61        53.28 o                         
  -8   5   3         37.59        159.94        48.40 o                         
  -7   5   3          0.62         -0.28        45.92 o                         
  -6   5   3       1882.90       1860.91        76.40 o                         
  -5   5   3       1578.55       1835.56        64.04 o                         
  -4   5   3         59.21         63.98        14.73 o                         
  -3   5   3        641.62        774.52        22.99 o                         
  -2   5   3        725.83        671.39        28.69 o                         
  -1   5   3        406.34        413.83        33.88 o                         
   0   5   3       9565.31       9510.06       115.90 o                         
   1   5   3       3515.06       3328.31        81.86 o                         
   2   5   3      13005.95      13304.20       120.86 o                         
   3   5   3       4694.70       4738.96        57.40 o                         
   4   5   3       6585.79       6239.14       370.95 o                         
   5   5   3         78.72         74.43        18.64 o                         
   6   5   3         44.19         27.77        19.80 o                         
   7   5   3        406.02        402.39        32.57 o                         
   8   5   3       2699.19       2504.40       211.14 o                         
   9   5   3         23.46         38.08        52.45 o                         
  10   5   3       2270.14       2396.43       223.91 o                         
  11   5   3          4.75       -129.49       129.49 o                         
 -11   6   3         37.41         93.74       111.01 o                         
 -10   6   3        269.17        169.44        61.66 o                         
  -9   6   3        934.79        993.31        69.98 o                         
  -8   6   3        846.29        961.44        77.98 o                         
  -7   6   3       3092.38       3007.67       110.39 o                         
  -6   6   3       4876.72       4989.49       166.02 o                         
  -5   6   3         31.90         55.92        15.61 o                         
  -4   6   3       4108.83       3899.80       232.50 o                         
  -3   6   3       5477.38       5487.20        83.37 o                         
  -2   6   3        613.64        633.34        20.43 o                         
  -1   6   3         24.92         47.56        14.90 o                         
   0   6   3       1036.73       1141.91        30.58 o                         
   1   6   3      13184.32      13687.21       145.37 o                         
   2   6   3       3105.71       3131.76        40.66 o                         
   3   6   3       3540.34       3850.36        47.34 o                         
   4   6   3        336.41        265.26        19.42 o                         
   5   6   3       6887.52       6940.49        89.01 o                         
   6   6   3       2231.10       2437.50        74.95 o                         
   7   6   3       2319.31       2221.48        67.39 o                         
   8   6   3       1548.12       1427.38        94.38 o                         
   9   6   3          6.38        -53.80        53.80 o                         
  10   6   3          2.92         68.30       103.38 o                         
  11   6   3          7.98         54.83       120.81 o                         
 -11   7   3         11.47         -3.25       104.14 o                         
 -10   7   3        561.88        493.65        76.04 o                         
  -9   7   3       1149.75       1196.29        71.87 o                         
  -8   7   3        320.70        378.98        57.02 o                         
  -7   7   3       1072.78        982.81        54.52 o                         
  -6   7   3        448.71        436.32        31.29 o                         
  -5   7   3        676.03        756.33        29.33 o                         
  -4   7   3        114.30         89.41        12.35 o                         
  -3   7   3        187.28        188.65        17.52 o                         
  -2   7   3       3291.89       2936.57        49.00 o                         
  -1   7   3        325.15        341.30        21.54 o                         
   0   7   3       7014.47       6503.99       239.63 o                         
   1   7   3       1798.94       1945.73        30.58 o                         
   2   7   3        429.70        336.60        22.74 o                         
   3   7   3         23.85         16.68         9.51 o                         
   4   7   3         80.03         65.18        11.33 o                         
   5   7   3          2.14          2.19        12.26 o                         
   6   7   3        315.03        331.34        26.41 o                         
   7   7   3        159.43        216.61        44.79 o                         
   8   7   3         24.31        103.53        45.91 o                         
   9   7   3         14.28        -15.90        92.41 o                         
  10   7   3         38.59          1.68        98.68 o                         
  11   7   3        342.67        376.49       135.82 o                         
 -11   8   3        234.34        424.61       228.06 o                         
 -10   8   3       1128.71       1251.26       106.89 o                         
  -9   8   3         43.36         74.45        60.08 o                         
  -8   8   3       2227.37       2140.86       114.62 o                         
  -7   8   3        963.78        903.58        43.05 o                         
  -6   8   3       1161.97       1262.00        38.88 o                         
  -5   8   3        133.13        120.17        16.94 o                         
  -4   8   3       1282.62       1271.80        33.17 o                         
  -3   8   3       6589.00       6894.97        93.66 o                         
  -2   8   3       1060.42        975.05        25.88 o                         
  -1   8   3        635.27        656.40        27.94 o                         
   0   8   3        483.58        482.27        24.13 o                         
   1   8   3       4526.35       4934.92        88.12 o                         
   2   8   3         94.94         24.85        35.92 o                         
   3   8   3        554.78        569.43        38.13 o                         
   4   8   3       3930.89       4852.79        97.29 o                         
   5   8   3       2168.26       2171.93       106.61 o                         
   6   8   3        155.22        158.76        16.10 o                         
   7   8   3          1.23         37.97        65.84 o                         
   8   8   3       5494.88       5637.16       315.32 o                         
   9   8   3          0.59        118.91       113.76 o                         
  10   8   3        111.06        352.52       145.53 o                         
 -11   9   3          7.07         61.72        68.16 o                         
 -10   9   3        353.18        396.33       130.72 o                         
  -9   9   3         26.32         45.73        60.16 o                         
  -8   9   3       3516.45       3786.66       258.56 o                         
  -7   9   3       1343.81       1414.48        69.92 o                         
  -6   9   3        133.44        143.76        25.19 o                         
  -5   9   3        229.23        210.32        15.15 o                         
  -4   9   3        335.47        349.95        20.96 o                         
  -3   9   3       4051.27       4059.58        67.01 o                         
  -2   9   3       7357.74       7278.15       145.29 o                         
  -1   9   3       2595.92       2413.91        75.01 o                         
   0   9   3       5414.15       5403.22        78.48 o                         
   1   9   3        217.80        214.85        17.09 o                         
   2   9   3       4405.34       4211.46       457.52 o                         
   3   9   3       4040.40       4454.96       573.51 o                         
   4   9   3         96.03         81.39        26.48 o                         
   5   9   3        242.80        245.95        35.69 o                         
   6   9   3          0.05         -5.29        10.80 o                         
   7   9   3         53.93         31.43        90.04 o                         
   8   9   3        158.44        162.66       104.54 o                         
   9   9   3        221.86        315.21       120.33 o                         
  10   9   3         18.06       -100.41       116.01 o                         
 -10  10   3        646.30        540.39        93.18 o                         
  -9  10   3       2505.60       2381.95       148.05 o                         
  -8  10   3        315.50        347.14        89.27 o                         
  -7  10   3        176.57        432.53       124.52 o                         
  -6  10   3       3025.86       3079.00       239.04 o                         
  -5  10   3        186.65        177.49        14.56 o                         
  -4  10   3       2824.32       2576.95        47.46 o                         
  -3  10   3        823.14        793.72        29.99 o                         
  -2  10   3       2299.22       2159.48        47.21 o                         
  -1  10   3         53.69         25.81        16.68 o                         
   0  10   3          0.62        -15.45        15.45 o                         
   1  10   3          3.79         13.00        12.07 o                         
   2  10   3       6229.97       5639.58       498.99 o                         
   3  10   3        100.36         96.05        45.47 o                         
   4  10   3         52.98        130.21        32.17 o                         
   5  10   3        152.92         98.72        28.50 o                         
   6  10   3       3650.71       3430.57       318.50 o                         
   7  10   3       7860.70       7825.23       363.13 o                         
   8  10   3       1715.77       1907.17       201.75 o                         
   9  10   3         66.20        146.03       120.60 o                         
  10  10   3        160.50        262.11       149.07 o                         
 -10  11   3        364.51        388.78        89.59 o                         
  -9  11   3         43.73         94.50        76.92 o                         
  -8  11   3          1.40         -4.04        58.82 o                         
  -7  11   3          0.38          3.56        55.58 o                         
  -6  11   3        188.85        390.73       106.77 o                         
  -5  11   3         40.57         87.93        26.13 o                         
  -4  11   3       2544.00       2568.57       154.54 o                         
  -3  11   3       4160.45       3948.08        66.16 o                         
  -2  11   3       1358.04       1404.64        55.52 o                         
  -1  11   3       2671.38       2657.89        56.81 o                         
   0  11   3       1545.42       1537.29        44.42 o                         
   1  11   3       2079.56       1951.00        48.41 o                         
   2  11   3       2012.75       2079.61        90.28 o                         
   3  11   3        274.52        296.49        52.75 o                         
   4  11   3       1981.63       2234.94        99.96 o                         
   5  11   3       1052.22       1213.92        67.90 o                         
   6  11   3         39.94         24.26        27.23 o                         
   7  11   3       1134.00       1159.08       163.47 o                         
   8  11   3         22.07         60.02       100.85 o                         
   9  11   3        672.51        816.57       168.88 o                         
 -10  12   3          3.55        105.02       100.86 o                         
  -9  12   3        143.44        136.98        70.41 o                         
  -8  12   3          8.26        150.69        72.43 o                         
  -7  12   3        121.73         81.51        58.39 o                         
  -6  12   3        633.23        693.53        79.49 o                         
  -5  12   3        229.19        334.14        36.42 o                         
  -4  12   3       4644.02       4851.91       114.00 o                         
  -3  12   3      12503.49      11506.32       269.57 o                         
  -2  12   3       1845.95       1746.57        47.45 o                         
  -1  12   3          0.44        -15.87        19.43 o                         
   0  12   3        159.47        169.51        24.36 o                         
   1  12   3       1577.17       1481.90        50.09 o                         
   2  12   3       2433.26       2182.23        98.26 o                         
   3  12   3       5247.53       4907.52       139.49 o                         
   4  12   3         15.78         -1.76        32.46 o                         
   5  12   3        381.37        464.49        70.83 o                         
   6  12   3        493.28        461.72        48.65 o                         
   7  12   3          4.14        -49.78        84.67 o                         
   8  12   3        249.13        352.22       140.29 o                         
   9  12   3        959.06       1258.94       187.12 o                         
  -9  13   3        175.58        224.63       139.33 o                         
  -8  13   3         23.05         40.51        60.77 o                         
  -7  13   3       1471.12       1377.46       111.91 o                         
  -6  13   3        996.33       1013.23       349.15 o                         
  -5  13   3          0.84         -7.67        27.89 o                         
  -4  13   3        611.30        619.93        54.13 o                         
  -3  13   3         98.18         86.33        12.92 o                         
  -2  13   3        200.19        205.12        22.14 o                         
  -1  13   3        414.64        424.49        32.42 o                         
   0  13   3        958.50        979.44        39.40 o                         
   1  13   3        169.19        147.96        20.91 o                         
   2  13   3       1846.82       1588.13       152.10 o                         
   3  13   3       2108.86       2208.46       100.98 o                         
   4  13   3          4.75         12.57        35.82 o                         
   5  13   3       2520.84       2650.14       421.09 o                         
   6  13   3        147.24         15.85        99.79 o                         
   7  13   3        887.45        862.98       150.45 o                         
   8  13   3          0.60        -21.26       107.06 o                         
   9  13   3       1975.29       1711.25       224.62 o                         
  -9  14   3         48.84         48.00        73.96 o                         
  -8  14   3        286.11        177.75        73.50 o                         
  -7  14   3         72.92        115.04        67.77 o                         
  -6  14   3         84.32         74.29        59.39 o                         
  -5  14   3        443.57        557.02        78.78 o                         
  -4  14   3       1099.50        909.98        82.79 o                         
  -3  14   3       3979.35       3981.92       339.32 o                         
  -2  14   3        132.14        132.53        41.34 o                         
  -1  14   3       1609.04       1644.88        82.05 o                         
   0  14   3        234.88        247.94        39.22 o                         
   1  14   3         17.19          4.17        33.13 o                         
   2  14   3        607.19        610.33       154.02 o                         
   3  14   3         98.46        156.49        48.08 o                         
   4  14   3        153.76        132.67        55.11 o                         
   5  14   3        931.08        967.16       127.88 o                         
   6  14   3        513.56        603.76       133.42 o                         
   7  14   3        999.83        727.87       156.59 o                         
   8  14   3        694.24        557.12       147.84 o                         
  -8  15   3         16.26         45.21       110.14 o                         
  -7  15   3       1969.52       2191.00       143.86 o                         
  -6  15   3         58.81         96.70        57.47 o                         
  -5  15   3       1438.99       1637.23       227.49 o                         
  -4  15   3          7.50        -16.32        34.96 o                         
  -3  15   3       1279.49       1525.84        78.78 o                         
  -2  15   3         10.99        -16.20        45.79 o                         
  -1  15   3       8407.79       8547.81       356.98 o                         
   0  15   3        171.01        191.47        34.36 o                         
   1  15   3       2417.36       2613.27       183.76 o                         
   2  15   3         13.83         73.62        47.73 o                         
   3  15   3         55.38         72.18        46.07 o                         
   4  15   3        831.83        721.02        69.61 o                         
   5  15   3         92.54         76.40        86.09 o                         
   6  15   3         65.17         74.01        95.61 o                         
   7  15   3        266.01        216.68       106.70 o                         
  -7  16   3         31.35         72.96        89.93 o                         
  -6  16   3        278.84        304.83        82.70 o                         
  -5  16   3       1623.06       1709.54       128.18 o                         
  -4  16   3          0.64         51.66        38.06 o                         
  -3  16   3       1217.06       1243.91        76.54 o                         
  -2  16   3        744.62        636.89        73.11 o                         
  -1  16   3        208.84        231.82        37.94 o                         
   0  16   3         75.20         49.74        45.80 o                         
   1  16   3        129.43        114.96        49.04 o                         
   2  16   3          1.88        -17.77        49.08 o                         
   3  16   3        354.70        340.35       104.46 o                         
   4  16   3        532.34        446.07        64.01 o                         
   5  16   3       1002.17       1078.31       165.62 o                         
   6  16   3         84.81         76.85       101.31 o                         
   7  16   3       3106.02       2948.70       265.70 o                         
  -7  17   3         47.99         95.02        77.28 o                         
  -6  17   3        686.28        679.60        97.93 o                         
  -5  17   3         77.47        120.73        95.12 o                         
  -4  17   3       1553.73       1446.83       170.11 o                         
  -3  17   3        843.97        677.83       187.67 o                         
  -2  17   3         46.09        124.81        44.03 o                         
  -1  17   3       4766.90       5747.92       277.50 o                         
   0  17   3       2284.87       1923.30       162.28 o                         
   1  17   3        677.33        686.21       101.31 o                         
   2  17   3         52.37        -18.83        51.11 o                         
   3  17   3         78.44         50.36        46.63 o                         
   4  17   3         26.22        101.07        53.30 o                         
   5  17   3        305.09        374.01       130.21 o                         
   6  17   3        376.71        318.61       125.12 o                         
  -6  18   3        516.19        575.29        98.99 o                         
  -5  18   3        248.97        334.21       101.03 o                         
  -4  18   3          8.53         53.59        65.74 o                         
  -3  18   3       3636.87       3418.01       167.73 o                         
  -2  18   3        423.16        435.19       143.02 o                         
  -1  18   3          1.04         27.13       121.95 o                         
   0  18   3         71.03         84.63        80.55 o                         
   1  18   3       1215.36       1236.80       144.99 o                         
   2  18   3          1.29         67.87        54.62 o                         
   3  18   3        702.86        804.64        83.48 o                         
   4  18   3        740.03        988.44       153.90 o                         
   5  18   3        338.31        381.39       127.79 o                         
  -4  19   3        555.43        528.95        94.86 o                         
  -3  19   3         27.04        -97.21        97.21 o                         
  -2  19   3         15.27        -11.44        97.42 o                         
  -1  19   3         60.41         -0.62        55.95 o                         
   0  19   3        425.68        471.17        77.72 o                         
   1  19   3        403.42        294.65        94.73 o                         
   2  19   3        603.43        519.05       106.27 o                         
   3  19   3         46.27        128.14        62.62 o                         
   4  19   3       1145.49       1058.77       161.60 o                         
  -3  20   3       2690.99       2688.47       235.39 o                         
  -2  20   3        141.28        315.15        76.45 o                         
  -1  20   3          1.16         83.17        93.11 o                         
   0  20   3         50.24        -47.16        67.52 o                         
   1  20   3       1075.19       1244.82       115.12 o                         
   2  20   3         36.60         79.14        80.34 o                         
 -12   0   4       1147.40       1018.94       150.60 o                         
 -10   0   4       5337.00       5120.32       277.89 o                         
  -8   0   4       4252.55       4618.39       111.03 o                         
  -6   0   4       1292.53       1531.43        81.83 o                         
  -4   0   4      10424.51      10850.56       211.99 o                         
  -2   0   4     108643.45     113787.64       406.55 o                         
   0   0   4       9693.93      10016.82       195.46 o                         
   2   0   4         17.36         -0.62        17.14 o                         
   4   0   4        611.51        861.22        40.56 o                         
   6   0   4         39.85         45.13        28.26 o                         
   8   0   4         93.06         88.30        68.13 o                         
  10   0   4         20.53        -10.89        80.79 o                         
 -12   1   4        329.45        187.08        74.67 o                         
 -11   1   4        543.50        608.17        97.06 o                         
 -10   1   4        720.72        812.87        98.06 o                         
  -9   1   4       2385.84       2267.85        80.88 o                         
  -8   1   4       1452.17       1387.81        45.00 o                         
  -7   1   4         37.77         20.09        15.18 o                         
  -6   1   4       9042.49       9589.31       162.55 o                         
  -5   1   4        409.69        403.61        20.44 o                         
  -4   1   4       2183.17       2193.36        55.32 o                         
  -3   1   4       1749.22       1787.04        25.00 o                         
  -2   1   4      11545.07      12381.30        91.25 o                         
  -1   1   4       7443.60       7334.57        80.67 o                         
   0   1   4      29788.39      27270.18       662.07 o                         
   1   1   4       2370.39       2414.82        44.55 o                         
   2   1   4        821.36        809.13        24.21 o                         
   3   1   4       3141.22       3656.56        58.48 o                         
   4   1   4       4908.61       4853.97        73.01 o                         
   5   1   4        683.87        624.42        38.62 o                         
   6   1   4      10327.31      10094.50       145.34 o                         
   7   1   4       3531.61       3520.85       142.28 o                         
   8   1   4         94.94        165.45       108.71 o                         
   9   1   4         31.38        129.99        79.91 o                         
  10   1   4         19.69         10.36        57.50 o                         
  11   1   4        579.97        484.32        88.61 o                         
 -12   2   4        474.77        522.22        87.69 o                         
 -11   2   4          2.96          1.09        61.41 o                         
 -10   2   4        799.59        950.79        94.70 o                         
  -9   2   4         38.05         40.17        32.65 o                         
  -8   2   4        119.51         90.64        36.33 o                         
  -7   2   4       2646.59       2574.34       112.14 o                         
  -6   2   4        346.23        316.97        54.55 o                         
  -5   2   4        501.52        547.54        18.44 o                         
  -4   2   4       4979.11       5025.98        47.57 o                         
  -3   2   4        744.10        665.92        16.91 o                         
  -2   2   4       2936.08       3377.01        50.91 o                         
  -1   2   4       7114.54       6796.01        67.06 o                         
   0   2   4        391.82        374.18        13.37 o                         
   1   2   4       3483.35       3351.02       102.35 o                         
   2   2   4       1457.20       1653.56        44.05 o                         
   3   2   4       1180.97       1291.74        30.64 o                         
   4   2   4      16141.12      17437.01       232.71 o                         
   5   2   4       1580.40       1731.03        52.10 o                         
   6   2   4        161.98        101.53        29.68 o                         
   7   2   4       1641.82       1576.87        64.34 o                         
   8   2   4       3541.18       3591.63       150.81 o                         
   9   2   4         15.84         63.62        67.50 o                         
  10   2   4        176.35        252.56        68.84 o                         
  11   2   4        106.71        148.70        84.77 o                         
 -12   3   4          6.35         46.21       152.91 o                         
 -11   3   4          1.37         36.86       112.87 o                         
 -10   3   4       3123.23       3312.47       182.00 o                         
  -9   3   4       1347.04       1228.32       114.87 o                         
  -8   3   4       1472.19       1450.58        68.87 o                         
  -7   3   4        153.92        142.64        28.92 o                         
  -6   3   4      12675.43      12457.31       144.07 o                         
  -5   3   4        855.27        979.55        40.67 o                         
  -4   3   4      12063.42      12048.79       121.16 o                         
  -3   3   4        906.73        842.17        19.49 o                         
  -2   3   4        336.54        382.00        21.91 o                         
  -1   3   4          4.81          3.57        12.71 o                         
   0   3   4         67.73         69.83        11.22 o                         
   1   3   4        545.89        607.58        19.29 o                         
   2   3   4      26861.76      28661.04       312.69 o                         
   3   3   4       2150.21       2370.54        40.47 o                         
   4   3   4         18.09         46.71        17.77 o                         
   5   3   4       2536.68       2814.73        94.86 o                         
   6   3   4       1029.14        965.01        47.50 o                         
   7   3   4         20.29         22.57        37.74 o                         
   8   3   4        408.27        347.09        63.45 o                         
   9   3   4        556.02        554.73        72.99 o                         
  10   3   4         47.87         22.17        62.11 o                         
  11   3   4         33.70         23.44       105.98 o                         
 -12   4   4        194.97        271.87       132.64 o                         
 -11   4   4         54.73        161.22        70.86 o                         
 -10   4   4        310.08        322.14        55.03 o                         
  -9   4   4          3.58         81.05        38.03 o                         
  -8   4   4       1714.62       1857.15        97.03 o                         
  -7   4   4         93.46         77.04        29.37 o                         
  -6   4   4         88.68         63.55        23.32 o                         
  -5   4   4       2274.87       2476.07        67.58 o                         
  -4   4   4        908.02        887.38        34.39 o                         
  -3   4   4       1182.05       1328.69        25.86 o                         
  -2   4   4       6928.28       7017.52        63.89 o                         
  -1   4   4       1378.18       1535.46        36.93 o                         
   0   4   4       4040.76       4040.76        67.05 o                         
   1   4   4       2299.66       2094.76        45.08 o                         
   2   4   4       5007.62       4987.88        66.10 o                         
   3   4   4       9889.54      10089.75       104.89 o                         
   4   4   4       5792.95       5992.95        74.28 o                         
   5   4   4        101.31        136.35        23.30 o                         
   6   4   4       1010.07        997.85        43.12 o                         
   7   4   4        116.12        138.95        32.83 o                         
   8   4   4       4219.73       4509.82       265.12 o                         
   9   4   4       1980.23       2104.04       123.48 o                         
  10   4   4       1270.99       1207.99       107.69 o                         
  11   4   4        255.27        416.45       139.23 o                         
 -11   5   4          0.69         40.83       109.88 o                         
 -10   5   4         10.06         89.39        46.58 o                         
  -9   5   4        103.01        160.53        72.67 o                         
  -8   5   4        789.05        879.59        58.03 o                         
  -7   5   4       1776.14       1815.73        98.93 o                         
  -6   5   4        755.58        782.80        41.60 o                         
  -5   5   4        514.21        418.28        29.95 o                         
  -4   5   4       4053.17       4436.72        61.60 o                         
  -3   5   4       9812.07       9767.60       108.95 o                         
  -2   5   4        408.56        384.76        22.00 o                         
  -1   5   4         12.68         29.86        13.65 o                         
   0   5   4        256.33        257.87        21.72 o                         
   1   5   4       4000.85       3855.63        59.35 o                         
   2   5   4       4647.61       4898.02        47.96 o                         
   3   5   4       2781.72       2631.24        46.65 o                         
   4   5   4       8465.15       8795.08       159.94 o                         
   5   5   4       1817.40       1780.13        51.36 o                         
   6   5   4       2435.49       2391.73       122.64 o                         
   7   5   4        953.90       1017.42        53.45 o                         
   8   5   4        507.68        488.54        66.79 o                         
   9   5   4       1181.67       1254.15       309.38 o                         
  10   5   4        126.04        256.65       121.31 o                         
  11   5   4        197.56        210.38       110.46 o                         
 -11   6   4       2449.76       2868.30       257.13 o                         
 -10   6   4        449.28        435.25        53.01 o                         
  -9   6   4        240.92        246.21        53.79 o                         
  -8   6   4       2103.85       2163.56        86.05 o                         
  -7   6   4        111.46         92.29        25.63 o                         
  -6   6   4         20.75         47.82        22.43 o                         
  -5   6   4       2339.20       2392.64        49.18 o                         
  -4   6   4       6742.90       6910.06        94.06 o                         
  -3   6   4       1579.23       1593.99        40.07 o                         
  -2   6   4        680.09        611.26        22.15 o                         
  -1   6   4       2843.32       2800.01        56.62 o                         
   0   6   4       1758.84       1805.82        39.75 o                         
   1   6   4       6985.80       6343.08       151.07 o                         
   2   6   4       4341.87       5054.91        60.65 o                         
   3   6   4       4867.20       5080.68        84.95 o                         
   4   6   4       1019.91       1101.73        33.84 o                         
   5   6   4        265.32        241.64        21.17 o                         
   6   6   4         73.08         84.98        22.80 o                         
   7   6   4       1443.40       1436.69        87.54 o                         
   8   6   4        607.84        688.52        74.67 o                         
   9   6   4        667.85        572.90       137.08 o                         
  10   6   4        217.22        279.77       124.19 o                         
  11   6   4        729.27       1025.82       181.97 o                         
 -11   7   4         96.15       -100.35       122.72 o                         
 -10   7   4        227.97        248.18        61.30 o                         
  -9   7   4       1978.55       1985.62       109.57 o                         
  -8   7   4        378.57        342.15        86.27 o                         
  -7   7   4       1788.24       1817.44        51.06 o                         
  -6   7   4        617.87        634.20        29.74 o                         
  -5   7   4       1437.46       1391.15        42.21 o                         
  -4   7   4       2469.72       2747.10       139.77 o                         
  -3   7   4       8022.85       8460.65        90.48 o                         
  -2   7   4         40.24         48.06        12.87 o                         
  -1   7   4         67.62         45.71        15.28 o                         
   0   7   4      12737.05      14692.89       138.85 o                         
   1   7   4         21.82         16.57        10.10 o                         
   2   7   4        339.31        356.67        17.31 o                         
   3   7   4       2253.18       2027.56        46.52 o                         
   4   7   4        474.51        536.41        21.67 o                         
   5   7   4       2214.60       2337.78        55.23 o                         
   6   7   4       7888.79       7568.23       161.04 o                         
   7   7   4        293.91        289.34        45.48 o                         
   8   7   4         85.08         91.09        44.77 o                         
   9   7   4        877.61        987.49       164.50 o                         
  10   7   4       1025.30       1102.33       168.00 o                         
 -11   8   4         14.13       -124.40       124.40 o                         
 -10   8   4        189.19        209.62        83.95 o                         
  -9   8   4       2015.58       2155.84       126.18 o                         
  -8   8   4        580.99        509.08        36.08 o                         
  -7   8   4        770.04        866.63        41.06 o                         
  -6   8   4        387.63        426.76        27.17 o                         
  -5   8   4          3.04          0.86         8.37 o                         
  -4   8   4        222.66        204.68        22.35 o                         
  -3   8   4       4071.09       3996.07        70.67 o                         
  -2   8   4         32.80         41.93        12.46 o                         
  -1   8   4      11578.17      10877.37       225.72 o                         
   0   8   4       2543.82       2382.76        59.23 o                         
   1   8   4        221.53        160.69        12.54 o                         
   2   8   4        119.12        135.51        13.65 o                         
   3   8   4        231.04        212.45        20.09 o                         
   4   8   4       3320.10       3131.41        73.56 o                         
   5   8   4        112.12        116.25        13.42 o                         
   6   8   4        404.98        399.64        23.21 o                         
   7   8   4       2331.53       2628.07       247.06 o                         
   8   8   4        714.00        470.70       123.17 o                         
   9   8   4         54.78         67.55        98.25 o                         
  10   8   4         13.98         83.09       122.41 o                         
 -11   9   4         56.27        137.99        76.90 o                         
 -10   9   4       2106.95       2254.12       139.98 o                         
  -9   9   4        486.51        517.35        79.63 o                         
  -8   9   4       2114.10       2203.06        77.81 o                         
  -7   9   4       2437.53       2269.26        78.91 o                         
  -6   9   4        211.62        171.01        31.97 o                         
  -5   9   4        526.34        490.31        45.93 o                         
  -4   9   4       1726.20       1780.40        53.02 o                         
  -3   9   4       5631.00       5781.21        90.62 o                         
  -2   9   4       2490.69       2464.98        46.60 o                         
  -1   9   4          6.85          4.51        18.12 o                         
   0   9   4        287.00        286.23        22.58 o                         
   1   9   4        362.81        406.92        17.71 o                         
   2   9   4         80.03         79.15        11.54 o                         
   3   9   4       1370.58       1396.68        88.41 o                         
   4   9   4        201.56        181.38        34.21 o                         
   5   9   4       2504.34       2576.15        89.27 o                         
   6   9   4        122.69         87.09        20.03 o                         
   7   9   4       3131.61       2982.99       230.96 o                         
   8   9   4        192.39        299.83       119.78 o                         
   9   9   4        490.76        447.81       140.08 o                         
  10   9   4         14.41         54.60       109.76 o                         
 -10  10   4         41.41         59.97       130.32 o                         
  -9  10   4        221.61        227.35        61.05 o                         
  -8  10   4         13.37         23.66        56.38 o                         
  -7  10   4        805.82        793.90        87.47 o                         
  -6  10   4       1047.87       1061.35        64.58 o                         
  -5  10   4        911.31        862.61        29.52 o                         
  -4  10   4        189.60        211.89        19.83 o                         
  -3  10   4          4.96         19.45        16.47 o                         
  -2  10   4       1077.95        978.77        31.78 o                         
  -1  10   4       6666.54       6777.70        97.20 o                         
   0  10   4       9096.64       9097.87       180.77 o                         
   1  10   4       3703.20       3748.70       113.17 o                         
   2  10   4        134.99        116.94        21.91 o                         
   3  10   4       1469.01       1393.26        74.39 o                         
   4  10   4       1617.29       1505.49        74.88 o                         
   5  10   4         13.46         22.66        85.55 o                         
   6  10   4        408.07        385.85        43.78 o                         
   7  10   4         15.71         56.31        79.86 o                         
   8  10   4        161.95        221.94       115.87 o                         
   9  10   4        735.42        527.54       155.86 o                         
  10  10   4        152.83        106.84       132.38 o                         
 -10  11   4        710.39        780.97       108.54 o                         
  -9  11   4        373.95        473.77        87.37 o                         
  -8  11   4       1080.37       1132.75       118.18 o                         
  -7  11   4       2614.75       2527.97       187.36 o                         
  -6  11   4         30.48         52.40        68.32 o                         
  -5  11   4       1524.19       1433.55        71.03 o                         
  -4  11   4        187.39        181.55        18.36 o                         
  -3  11   4        917.29        826.85        38.15 o                         
  -2  11   4       1720.76       1716.56        49.34 o                         
  -1  11   4        548.05        535.69        33.24 o                         
   0  11   4         82.37         64.37        18.79 o                         
   1  11   4       3212.85       3333.29        72.78 o                         
   2  11   4        602.67        506.23        98.26 o                         
   3  11   4        714.59        830.86       147.51 o                         
   4  11   4          6.74         -0.26        31.67 o                         
   5  11   4       3269.11       3329.95       268.81 o                         
   6  11   4        962.08        956.46        61.55 o                         
   7  11   4        155.53        140.11        86.27 o                         
   8  11   4       1617.83       1598.75       200.74 o                         
   9  11   4       1149.75       1382.33       204.20 o                         
  -9  12   4         66.91         78.51        74.04 o                         
  -8  12   4        384.57        424.04        80.02 o                         
  -7  12   4         84.59        137.03        58.44 o                         
  -6  12   4        229.72        258.45        63.25 o                         
  -5  12   4         73.05        116.91        34.80 o                         
  -4  12   4        506.84        489.68        28.53 o                         
  -3  12   4       1188.08       1177.19        41.59 o                         
  -2  12   4          8.30          6.89        15.50 o                         
  -1  12   4       3570.59       3463.29        76.53 o                         
   0  12   4       2383.36       2505.88        82.78 o                         
   1  12   4       1815.10       1914.90        66.40 o                         
   2  12   4       4979.29       4814.65       145.64 o                         
   3  12   4       1474.07       1516.23        84.57 o                         
   4  12   4         41.31         75.34        92.61 o                         
   5  12   4        167.43        183.12        41.13 o                         
   6  12   4          0.11         21.14        31.73 o                         
   7  12   4         64.81          4.26        96.64 o                         
   8  12   4          3.08         27.13       105.05 o                         
   9  12   4        872.79        822.14       167.88 o                         
  -9  13   4        669.06        716.41       107.54 o                         
  -8  13   4        714.67        788.55       100.02 o                         
  -7  13   4         30.55         68.94        64.17 o                         
  -6  13   4         86.98        267.55       181.70 o                         
  -5  13   4        663.15        703.45        51.59 o                         
  -4  13   4       5324.49       5804.18       227.40 o                         
  -3  13   4       5103.47       5050.32       167.97 o                         
  -2  13   4        462.83        467.39        33.31 o                         
  -1  13   4         66.05         64.96        21.33 o                         
   0  13   4         54.32         56.01        23.45 o                         
   1  13   4        742.33        695.23        25.26 o                         
   2  13   4       5762.14       5450.29       333.81 o                         
   3  13   4         15.30          2.76        39.32 o                         
   4  13   4        234.39        166.37        44.26 o                         
   5  13   4       1432.43       1686.41        90.78 o                         
   6  13   4        385.77        338.88       107.96 o                         
   7  13   4         62.60        201.00       106.99 o                         
   8  13   4       1391.96       1670.42       213.83 o                         
  -9  14   4          1.20        -46.06        93.33 o                         
  -8  14   4         22.00          7.61        67.29 o                         
  -7  14   4       1456.06       1610.63       124.78 o                         
  -6  14   4        581.84        662.29        86.61 o                         
  -5  14   4        388.45        455.41        83.48 o                         
  -4  14   4          1.57         32.48        33.66 o                         
  -3  14   4         35.16         74.27        26.63 o                         
  -2  14   4       1191.64       1351.82        82.65 o                         
  -1  14   4        113.45        142.97        51.23 o                         
   0  14   4       8452.04       8178.43       228.51 o                         
   1  14   4         39.31         11.40        16.87 o                         
   2  14   4       2917.40       2587.13       206.12 o                         
   3  14   4         34.14         53.19        49.76 o                         
   4  14   4        571.41        495.36        67.39 o                         
   5  14   4          8.48        -46.16        68.34 o                         
   6  14   4        175.67        158.50       110.26 o                         
   7  14   4        967.67       1423.00       198.68 o                         
   8  14   4         53.00          1.71       127.66 o                         
  -8  15   4        769.16        850.57       141.91 o                         
  -7  15   4        431.85        520.01       145.96 o                         
  -6  15   4        940.09        881.96       100.46 o                         
  -5  15   4       1711.82       1738.66       185.92 o                         
  -4  15   4        168.25        197.16        42.40 o                         
  -3  15   4        296.17        378.92        46.62 o                         
  -2  15   4       3329.35       3399.14        97.97 o                         
  -1  15   4       1719.45       1749.83        82.37 o                         
   0  15   4       2122.48       1976.66       111.76 o                         
   1  15   4          7.96         42.50        48.06 o                         
   2  15   4       1593.60       1423.18       181.17 o                         
   3  15   4        443.60        395.59        58.77 o                         
   4  15   4        600.95        605.56        67.54 o                         
   5  15   4          5.21         47.02        43.84 o                         
   6  15   4       1940.28       2267.06       225.99 o                         
   7  15   4         24.91        -28.83       111.92 o                         
  -7  16   4        175.82        202.98        77.94 o                         
  -6  16   4        111.17         30.49        66.53 o                         
  -5  16   4         64.16        142.42        67.30 o                         
  -4  16   4         66.92         68.58        45.26 o                         
  -3  16   4         15.76         15.88        36.98 o                         
  -2  16   4       1362.65       1542.55       167.04 o                         
  -1  16   4       2303.84       2310.26       121.77 o                         
   0  16   4       5888.39       5810.99       389.96 o                         
   1  16   4         15.51         48.21        49.10 o                         
   2  16   4        449.74        311.25        58.62 o                         
   3  16   4        451.78        310.20        61.93 o                         
   4  16   4          6.44         27.17        51.79 o                         
   5  16   4        219.61        280.22       114.00 o                         
   6  16   4          0.47         63.76       104.65 o                         
   7  16   4        178.47         94.63       117.07 o                         
  -6  17   4        106.81         49.68        66.78 o                         
  -5  17   4        906.24        853.59        99.28 o                         
  -4  17   4        713.90        773.67        93.92 o                         
  -3  17   4         57.88         57.06        44.15 o                         
  -2  17   4        299.43        323.51        49.06 o                         
  -1  17   4        478.65        653.44       120.73 o                         
   0  17   4         54.63         66.92        54.75 o                         
   1  17   4        145.97        176.49        53.26 o                         
   2  17   4       1070.40       1012.17        88.34 o                         
   3  17   4        110.82        236.60        63.18 o                         
   4  17   4        669.56        684.26        78.52 o                         
   5  17   4        309.86        202.53       121.01 o                         
   6  17   4        235.95        291.76       136.39 o                         
  -6  18   4         58.27        -27.86       107.21 o                         
  -5  18   4         38.62        -59.24        72.66 o                         
  -4  18   4        136.63        153.35        69.41 o                         
  -3  18   4        489.07        415.40        65.04 o                         
  -2  18   4        994.01        931.98       144.29 o                         
  -1  18   4       1011.85       1298.81       157.28 o                         
   0  18   4       1868.22       2019.16       175.70 o                         
   1  18   4          2.85         84.75        82.90 o                         
   2  18   4        912.12       1058.21        97.61 o                         
   3  18   4         31.80         -1.81        54.56 o                         
   4  18   4         21.00         96.15       107.77 o                         
   5  18   4        125.48        346.09       137.18 o                         
  -4  19   4        856.95        884.85       155.01 o                         
  -3  19   4        249.49        278.70       110.85 o                         
  -2  19   4        222.94        139.39        62.69 o                         
  -1  19   4         22.44          0.90        82.83 o                         
   0  19   4        257.41        479.78       114.69 o                         
   1  19   4          3.54        118.95        84.98 o                         
   2  19   4       1754.56       1752.05       161.27 o                         
   3  19   4         15.64         68.61        59.96 o                         
   4  19   4         44.49         12.62        94.14 o                         
  -2  20   4        145.24        132.06       101.71 o                         
  -1  20   4        217.00        184.22       172.11 o                         
   0  20   4        434.65        518.66       122.17 o                         
   1  20   4       1872.45       2276.01       193.96 o                         
   2  20   4         77.26        164.66        90.39 o                         
 -11   0   5        565.39        565.75       117.78 o                         
  -9   0   5       2178.65       1958.22        74.05 o                         
  -7   0   5        103.92        147.64        29.02 o                         
  -5   0   5       6729.84       6228.51       106.31 o                         
  -3   0   5       3368.92       3258.95        55.97 o                         
  -1   0   5        432.09        471.74        17.20 o                         
   1   0   5          1.62         26.41        15.03 o                         
   3   0   5         32.86         17.34        21.53 o                         
   5   0   5       4887.17       4978.61       117.63 o                         
   7   0   5       7016.17       6799.30       278.31 o                         
   9   0   5       2215.18       2181.03       189.84 o                         
  11   0   5       1934.53       2066.55       209.21 o                         
 -12   1   5          0.14         56.19        73.73 o                         
 -11   1   5         45.44         78.31        64.28 o                         
 -10   1   5        478.11        487.12        75.78 o                         
  -9   1   5        987.56       1135.87        58.89 o                         
  -8   1   5        675.47        666.85        30.81 o                         
  -7   1   5       5289.76       5293.52        94.95 o                         
  -6   1   5          0.42         18.07        13.64 o                         
  -5   1   5       1880.01       1916.00        39.58 o                         
  -4   1   5        262.30        241.55        14.44 o                         
  -3   1   5       4476.39       4106.94        98.55 o                         
  -2   1   5      11672.53      12396.36       178.65 o                         
  -1   1   5      39446.29      40022.10       456.26 o                         
   0   1   5        589.99        573.91        17.04 o                         
   1   1   5       5783.19       6101.29        58.43 o                         
   2   1   5        883.19        946.07        24.46 o                         
   3   1   5       5662.23       5545.42        87.24 o                         
   4   1   5        133.22        212.42        28.40 o                         
   5   1   5        734.02        645.52        50.39 o                         
   6   1   5        331.51        351.50        56.75 o                         
   7   1   5          1.44        -24.34        43.04 o                         
   8   1   5        134.03         76.51        51.62 o                         
   9   1   5        207.71        236.05        68.03 o                         
  10   1   5         67.90         16.42        65.91 o                         
  11   1   5        203.70        102.75       220.82 o                         
 -12   2   5         10.32        -18.25        66.86 o                         
 -11   2   5        568.48        623.65        86.65 o                         
 -10   2   5        354.67        509.77       180.74 o                         
  -9   2   5        464.97        591.81        79.58 o                         
  -8   2   5         49.04          2.66        28.78 o                         
  -7   2   5       2225.06       2286.34        82.29 o                         
  -6   2   5         20.85         29.21        10.29 o                         
  -5   2   5       8999.40       8843.03       183.04 o                         
  -4   2   5        642.34        706.53        23.72 o                         
  -3   2   5        571.38        553.59        15.53 o                         
  -2   2   5         19.52          4.15         8.60 o                         
  -1   2   5        985.45       1070.53        39.47 o                         
   0   2   5      14375.85      14092.11       123.94 o                         
   1   2   5        163.86        165.22        14.76 o                         
   2   2   5       2286.12       2420.68        55.48 o                         
   3   2   5       1838.82       2012.87        44.02 o                         
   4   2   5        903.75        842.03        57.12 o                         
   5   2   5       2584.20       2658.51        66.52 o                         
   6   2   5       2393.88       2472.53        99.64 o                         
   7   2   5        725.85        613.96        66.27 o                         
   8   2   5         55.14        105.05        58.83 o                         
   9   2   5       3081.18       3097.81       204.72 o                         
  10   2   5          0.21         20.56        63.44 o                         
  11   2   5        142.98        133.14        75.99 o                         
 -12   3   5         61.32        131.80        86.13 o                         
 -11   3   5        441.13        528.78        83.72 o                         
 -10   3   5         16.23         26.06        66.68 o                         
  -9   3   5       1155.23       1135.09        66.93 o                         
  -8   3   5          0.90         -4.82        29.64 o                         
  -7   3   5        491.98        455.53        52.79 o                         
  -6   3   5       1452.76       1442.71        60.25 o                         
  -5   3   5       1209.00       1285.17        47.88 o                         
  -4   3   5        767.98        889.66        26.38 o                         
  -3   3   5        146.77        127.87        11.77 o                         
  -2   3   5        225.67        199.38        12.00 o                         
  -1   3   5        906.39        906.58        24.93 o                         
   0   3   5       1809.90       1807.62        30.27 o                         
   1   3   5        330.93        246.15        14.84 o                         
   2   3   5       3217.16       3325.94        54.89 o                         
   3   3   5       1780.26       1625.47        36.47 o                         
   4   3   5        710.98        671.74        36.32 o                         
   5   3   5       4496.38       4822.94       124.70 o                         
   6   3   5        397.96        373.76        36.85 o                         
   7   3   5       3916.72       3910.70       149.16 o                         
   8   3   5        107.45         -6.48        48.53 o                         
   9   3   5       3013.25       3057.42       166.63 o                         
  10   3   5        540.92        506.67        82.89 o                         
  11   3   5         31.29        104.17       116.22 o                         
 -11   4   5         65.17         21.01        80.39 o                         
 -10   4   5         41.47         59.61        41.12 o                         
  -9   4   5        549.28        637.79        66.23 o                         
  -8   4   5       1257.16       1198.47        64.18 o                         
  -7   4   5       2451.28       2434.42       123.54 o                         
  -6   4   5        391.44        361.10        55.29 o                         
  -5   4   5       3826.43       3701.85        79.29 o                         
  -4   4   5       3363.40       3050.96        49.67 o                         
  -3   4   5       7046.42       7286.37       103.85 o                         
  -2   4   5          2.34         -1.30        10.01 o                         
  -1   4   5       1840.08       1648.29        34.07 o                         
   0   4   5         13.27         19.72        11.31 o                         
   1   4   5        194.42        178.84        16.48 o                         
   2   4   5       1726.82       1617.88        34.25 o                         
   3   4   5        786.86        774.92        29.77 o                         
   4   4   5        251.37        309.55        20.92 o                         
   5   4   5       2279.77       2313.95        62.04 o                         
   6   4   5       1383.43       1543.94        55.69 o                         
   7   4   5         52.11        115.36        53.06 o                         
   8   4   5       1105.65       1058.33        91.41 o                         
   9   4   5        128.54        220.88        65.19 o                         
  10   4   5        650.02        657.04       142.56 o                         
  11   4   5         31.73        214.29       125.37 o                         
 -11   5   5        206.26        312.69       119.51 o                         
 -10   5   5       1235.72       1102.91       102.26 o                         
  -9   5   5        452.80        408.03        48.43 o                         
  -8   5   5        150.12        214.33        39.64 o                         
  -7   5   5       1156.06       1207.04        62.78 o                         
  -6   5   5        139.05        158.01        25.29 o                         
  -5   5   5        480.00        621.23        29.47 o                         
  -4   5   5       1010.02       1069.82        36.71 o                         
  -3   5   5      14522.47      14566.40       298.70 o                         
  -2   5   5        434.69        408.30        19.41 o                         
  -1   5   5       2220.28       2216.56        59.07 o                         
   0   5   5       3196.13       3131.94        61.73 o                         
   1   5   5        551.18        533.75        24.73 o                         
   2   5   5       3522.71       3422.96        83.24 o                         
   3   5   5        349.08        341.01        21.29 o                         
   4   5   5          5.21         19.41        14.12 o                         
   5   5   5       3205.07       2802.78        78.49 o                         
   6   5   5          6.59         -2.04        23.22 o                         
   7   5   5        631.05        615.31        66.51 o                         
   8   5   5       1512.43       1504.36       162.02 o                         
   9   5   5       1689.23       1862.95       248.62 o                         
  10   5   5        876.35        844.94       161.95 o                         
  11   5   5         16.94         10.84       110.59 o                         
 -11   6   5       2401.59       2377.09       241.14 o                         
 -10   6   5       1128.59       1116.01        75.50 o                         
  -9   6   5          0.22         18.25        39.13 o                         
  -8   6   5         87.23        120.84        59.39 o                         
  -7   6   5         30.91         57.77        32.04 o                         
  -6   6   5       4298.18       4343.97        73.45 o                         
  -5   6   5         24.39         27.96        15.84 o                         
  -4   6   5       2225.15       2262.83        35.80 o                         
  -3   6   5        621.15        591.78        28.67 o                         
  -2   6   5       2012.15       1813.67        39.98 o                         
  -1   6   5        247.48        274.52        20.03 o                         
   0   6   5        573.87        606.98        21.50 o                         
   1   6   5      11683.25      12945.05       107.61 o                         
   2   6   5       3928.69       3775.16        56.14 o                         
   3   6   5         21.73         34.60        10.72 o                         
   4   6   5       3761.49       3981.12        67.88 o                         
   5   6   5       3475.86       3547.39        69.67 o                         
   6   6   5        816.97        803.26        41.56 o                         
   7   6   5       6578.54       6873.86       185.08 o                         
   8   6   5        626.93        674.45        71.70 o                         
   9   6   5        259.64        279.80       109.74 o                         
  10   6   5        125.67        316.33       138.50 o                         
 -11   7   5         32.13        215.62       117.36 o                         
 -10   7   5       1265.25       1325.29       144.53 o                         
  -9   7   5         14.63         26.28        40.65 o                         
  -8   7   5        856.01        921.33        52.44 o                         
  -7   7   5       1675.26       1586.76        54.25 o                         
  -6   7   5        200.30        206.64        36.73 o                         
  -5   7   5        171.39        201.73        20.26 o                         
  -4   7   5        758.71        668.94        26.48 o                         
  -3   7   5        848.71        798.58        36.12 o                         
  -2   7   5       6694.27       6857.59       110.49 o                         
  -1   7   5      10107.04      11398.71       163.71 o                         
   0   7   5        102.24         27.96        12.25 o                         
   1   7   5         61.99        116.86        14.70 o                         
   2   7   5       8215.91       9061.34       223.48 o                         
   3   7   5        101.07         96.60        13.77 o                         
   4   7   5        192.97        189.15        17.92 o                         
   5   7   5       1035.37       1002.45        34.26 o                         
   6   7   5       1941.24       1913.57        69.10 o                         
   7   7   5        283.76        291.76       119.96 o                         
   8   7   5          5.96        -27.41        92.87 o                         
   9   7   5        869.51        703.65       153.84 o                         
  10   7   5        111.29        182.43       116.00 o                         
 -11   8   5        255.25        249.53       121.68 o                         
 -10   8   5        830.34        839.89        94.78 o                         
  -9   8   5        493.17        630.07        56.71 o                         
  -8   8   5       2111.12       1933.81        91.03 o                         
  -7   8   5        121.63        141.62        33.09 o                         
  -6   8   5        312.91        341.96        25.12 o                         
  -5   8   5        707.65        651.88        18.53 o                         
  -4   8   5       1071.64       1038.56        46.98 o                         
  -3   8   5       1448.14       1505.33        52.29 o                         
  -2   8   5       2960.15       2854.03        62.76 o                         
  -1   8   5        325.88        297.46        23.50 o                         
   0   8   5       1804.61       1789.04        44.93 o                         
   1   8   5         23.81         37.91        12.18 o                         
   2   8   5       1087.10       1048.54        45.02 o                         
   3   8   5        260.40        263.41        20.14 o                         
   4   8   5        580.42        569.55        19.83 o                         
   5   8   5        982.54        947.67        33.64 o                         
   6   8   5       5239.40       5341.27       103.05 o                         
   7   8   5        413.49        373.52       106.21 o                         
   8   8   5       1662.75       1484.06       180.92 o                         
   9   8   5         43.94        157.27       104.49 o                         
  10   8   5          3.81         15.81       117.18 o                         
 -10   9   5       2862.21       3016.71       158.14 o                         
  -9   9   5        553.52        540.46        84.18 o                         
  -8   9   5        988.75        948.07        70.08 o                         
  -7   9   5          6.73        -16.17        21.39 o                         
  -6   9   5          1.57         36.52        30.26 o                         
  -5   9   5         34.86         35.33        18.26 o                         
  -4   9   5       3297.22       3315.18        70.36 o                         
  -3   9   5       1185.16       1147.57        43.37 o                         
  -2   9   5       5128.49       4944.10        69.28 o                         
  -1   9   5        114.01        122.60        19.80 o                         
   0   9   5       1388.06       1344.03        52.18 o                         
   1   9   5       4119.47       4423.65        59.97 o                         
   2   9   5       8437.20       8455.49       128.35 o                         
   3   9   5       1901.38       1830.23        69.28 o                         
   4   9   5        734.58        577.48        23.66 o                         
   5   9   5        191.07        169.89        15.61 o                         
   6   9   5         77.18         47.29        30.93 o                         
   7   9   5        899.14       1070.32       162.90 o                         
   8   9   5        266.36        198.82       115.71 o                         
   9   9   5       1801.52       1904.01       216.88 o                         
  10   9   5          5.99        156.37       131.61 o                         
 -10  10   5        510.83        664.72       140.68 o                         
  -9  10   5       2639.72       2941.66       225.09 o                         
  -8  10   5       1313.14       1464.27       112.71 o                         
  -7  10   5        342.20        354.21        45.18 o                         
  -6  10   5       2569.90       2696.19        85.86 o                         
  -5  10   5       2117.02       2117.39        46.81 o                         
  -4  10   5       4427.18       4301.19        80.58 o                         
  -3  10   5        223.12        194.49        19.69 o                         
  -2  10   5        145.27        147.73        18.77 o                         
  -1  10   5       4441.82       4283.69        80.84 o                         
   0  10   5        213.88        226.54        23.63 o                         
   1  10   5         17.33         23.18        12.15 o                         
   2  10   5       5769.77       5282.54       187.60 o                         
   3  10   5       1615.13       1585.35       119.93 o                         
   4  10   5          8.57         14.66        30.00 o                         
   5  10   5       5336.26       5313.55       179.05 o                         
   6  10   5       1506.76       1465.16        78.29 o                         
   7  10   5         75.62        215.42       100.68 o                         
   8  10   5       1391.21       1423.77       182.31 o                         
   9  10   5         24.94        -14.70       112.15 o                         
 -10  11   5        143.72        280.71       140.51 o                         
  -9  11   5        268.21        307.48       109.37 o                         
  -8  11   5          0.79         67.27       101.89 o                         
  -7  11   5        676.55        818.61       172.05 o                         
  -6  11   5        142.45        115.33        32.35 o                         
  -5  11   5        141.07        138.52        23.09 o                         
  -4  11   5         67.62         65.46        21.64 o                         
  -3  11   5        169.16        171.05        20.79 o                         
  -2  11   5         89.19        134.76        18.91 o                         
  -1  11   5       1558.32       1532.02        48.00 o                         
   0  11   5       4216.06       4029.75       118.21 o                         
   1  11   5       3305.37       3412.11        52.31 o                         
   2  11   5       3894.30       3605.12        95.44 o                         
   3  11   5        772.26        879.98       250.48 o                         
   4  11   5        755.99        680.77        59.21 o                         
   5  11   5         94.70         44.13        32.15 o                         
   6  11   5        574.41        626.51        56.52 o                         
   7  11   5         97.11        -52.52       111.04 o                         
   8  11   5        229.76        466.70       115.88 o                         
   9  11   5        190.67        255.04       137.89 o                         
  -9  12   5         56.72         35.27        88.06 o                         
  -8  12   5       1546.49       1630.98       149.11 o                         
  -7  12   5       3787.62       3892.00       172.12 o                         
  -6  12   5        752.38        670.17       102.75 o                         
  -5  12   5        855.34        822.85        46.21 o                         
  -4  12   5       5250.98       5032.23       126.86 o                         
  -3  12   5       2750.89       2585.74        57.41 o                         
  -2  12   5         35.50          9.79        21.38 o                         
  -1  12   5          1.93         19.80        21.26 o                         
   0  12   5        921.45        964.24        43.44 o                         
   1  12   5        590.09        585.68        24.47 o                         
   2  12   5       3275.11       2503.78       269.44 o                         
   3  12   5        561.77        470.63        63.67 o                         
   4  12   5        203.12        207.60        42.09 o                         
   5  12   5        302.48        321.50        46.38 o                         
   6  12   5        323.37        302.85        45.60 o                         
   7  12   5        109.67         31.84        91.95 o                         
   8  12   5        150.36         97.58       103.94 o                         
   9  12   5       1885.25       1956.09       233.81 o                         
  -9  13   5          5.47        -35.31        66.88 o                         
  -8  13   5         87.07         24.01        60.53 o                         
  -7  13   5       1562.21       1902.24       130.71 o                         
  -6  13   5         11.61         54.72        54.73 o                         
  -5  13   5        289.35        224.85        65.54 o                         
  -4  13   5       3694.03       4200.42       161.33 o                         
  -3  13   5       3025.14       3031.56       103.77 o                         
  -2  13   5        686.54        639.47        33.16 o                         
  -1  13   5          8.86         23.46        29.89 o                         
   0  13   5        283.76        277.53        40.78 o                         
   1  13   5       8956.24       9218.22       199.62 o                         
   2  13   5       1236.72       1272.52        89.71 o                         
   3  13   5       6163.61       6489.12       318.91 o                         
   4  13   5        166.54        152.74        46.25 o                         
   5  13   5         16.16          4.31        40.28 o                         
   6  13   5         50.22         -9.68       110.31 o                         
   7  13   5        244.42        297.85       120.44 o                         
   8  13   5        360.75        356.00       133.72 o                         
  -8  14   5        202.35        243.63        74.93 o                         
  -7  14   5       1368.08       1433.49       119.87 o                         
  -6  14   5        425.99        402.73        77.81 o                         
  -5  14   5       1250.81       1199.80       101.98 o                         
  -4  14   5        879.97        801.53        59.53 o                         
  -3  14   5        279.51        357.67        41.05 o                         
  -2  14   5       1717.17       1790.04       106.14 o                         
  -1  14   5       2865.86       2708.67       103.95 o                         
   0  14   5        609.81        652.62        47.02 o                         
   1  14   5         99.42        101.10        17.16 o                         
   2  14   5          9.70         33.26        43.39 o                         
   3  14   5       3130.09       2938.40       285.09 o                         
   4  14   5       1332.16       1446.22        91.76 o                         
   5  14   5       2813.16       2245.31       360.61 o                         
   6  14   5        975.68       1143.38       178.86 o                         
   7  14   5        239.69        406.81       139.35 o                         
   8  14   5          2.78         -3.68       123.70 o                         
  -8  15   5          1.05         86.13        81.18 o                         
  -7  15   5        267.04        252.48        75.63 o                         
  -6  15   5         95.87        136.08        62.88 o                         
  -5  15   5       1615.86       1595.01       117.73 o                         
  -4  15   5          0.44        -21.49        35.64 o                         
  -3  15   5        202.49        280.52        94.82 o                         
  -2  15   5        198.49        121.58        38.95 o                         
  -1  15   5      16059.46      16105.92       214.93 o                         
   0  15   5         17.97         30.92        42.47 o                         
   1  15   5        467.75        465.08        90.38 o                         
   2  15   5        109.54        145.84        47.51 o                         
   3  15   5         81.34         80.70        45.13 o                         
   4  15   5         37.97         70.05        72.26 o                         
   5  15   5         18.67        -28.13        43.08 o                         
   6  15   5         20.44         14.67        91.84 o                         
   7  15   5         33.19        -40.40       117.04 o                         
  -7  16   5        618.86        644.97       100.40 o                         
  -6  16   5        361.54        397.18        83.64 o                         
  -5  16   5         35.22        117.30        71.85 o                         
  -4  16   5        402.05        353.45        64.58 o                         
  -3  16   5        806.61        811.91        85.27 o                         
  -2  16   5         22.43         -3.95        48.35 o                         
  -1  16   5       2028.54       2105.39       115.11 o                         
   0  16   5         98.77        155.57        50.33 o                         
   1  16   5         88.50         24.86        55.58 o                         
   2  16   5        101.65         93.42        98.92 o                         
   3  16   5       1353.87       1422.15        97.47 o                         
   4  16   5        312.36        445.64        65.63 o                         
   5  16   5       3719.91       3957.51       282.99 o                         
   6  16   5         46.19       -122.63       122.63 o                         
  -6  17   5         92.44         95.55        71.47 o                         
  -5  17   5         33.80         -1.64        68.78 o                         
  -4  17   5       1867.65       1906.51       126.56 o                         
  -3  17   5        195.12        164.75        43.90 o                         
  -2  17   5       1306.50       1660.19       109.03 o                         
  -1  17   5        435.91        458.96       103.03 o                         
   0  17   5        686.17        709.92        81.33 o                         
   1  17   5       3212.47       3296.67       157.44 o                         
   2  17   5          3.76         48.81        72.43 o                         
   3  17   5        405.47        335.95       122.99 o                         
   4  17   5         27.44         19.36        48.58 o                         
   5  17   5          0.44        141.36       117.22 o                         
   6  17   5        188.70        143.58       117.65 o                         
  -5  18   5        391.27        453.85        91.49 o                         
  -4  18   5         44.54         15.19        61.45 o                         
  -3  18   5        785.14        951.56        71.65 o                         
  -2  18   5        355.34        357.76       117.48 o                         
  -1  18   5        133.56         22.99        88.54 o                         
   0  18   5         73.17         25.81        80.35 o                         
   1  18   5        195.05        271.34        91.39 o                         
   2  18   5          0.83          5.71        55.11 o                         
   3  18   5       2592.43       2878.58       144.45 o                         
   4  18   5        967.90       1148.56       171.64 o                         
   5  18   5        227.63        296.53       126.33 o                         
  -4  19   5        220.13        266.40       126.63 o                         
  -3  19   5        895.97        937.32       151.60 o                         
  -2  19   5        379.03        473.64        79.56 o                         
  -1  19   5         37.00         52.93        87.29 o                         
   0  19   5        286.21        354.16       104.89 o                         
   1  19   5       1675.14       1367.49       154.27 o                         
   2  19   5         43.02          9.36        73.68 o                         
   3  19   5        692.02        671.80        88.01 o                         
  -2  20   5        123.76        222.65        85.33 o                         
  -1  20   5         93.37        123.76        66.29 o                         
   0  20   5        237.29        252.35       102.78 o                         
   1  20   5        233.10        131.92        88.84 o                         
 -12   0   6         11.34          8.60        99.11 o                         
 -10   0   6       3783.96       3294.42       226.15 o                         
  -8   0   6        775.76        766.21        49.53 o                         
  -6   0   6       7238.14       7251.06       126.39 o                         
  -4   0   6      11291.13      12245.21       182.34 o                         
  -2   0   6      20228.46      21473.28       196.30 o                         
   0   0   6       3721.85       3428.27        57.13 o                         
   2   0   6       2666.65       3262.67        75.81 o                         
   4   0   6       3311.94       3639.33       220.66 o                         
   6   0   6       2244.90       2048.45       153.54 o                         
   8   0   6       1017.67        971.42       137.51 o                         
  10   0   6       1419.03       1714.39       187.34 o                         
 -12   1   6        712.83        584.84       123.76 o                         
 -11   1   6        295.04        258.16        78.71 o                         
 -10   1   6         68.08         26.98        52.62 o                         
  -9   1   6        173.25        175.12        36.19 o                         
  -8   1   6          7.81         13.81        15.58 o                         
  -7   1   6       3407.87       3489.41        62.32 o                         
  -6   1   6       6371.04       6347.51       165.97 o                         
  -5   1   6        187.56        154.92        17.04 o                         
  -4   1   6       6095.59       5639.94        51.94 o                         
  -3   1   6       1546.50       1476.76        25.44 o                         
  -2   1   6       1143.50       1241.63        26.73 o                         
  -1   1   6         25.10         24.33         8.56 o                         
   0   1   6        599.73        640.17        19.52 o                         
   1   1   6        140.36        154.28        14.42 o                         
   2   1   6       3284.87       3310.04        45.79 o                         
   3   1   6        266.67        302.81        20.99 o                         
   4   1   6        647.53        649.01        35.97 o                         
   5   1   6       1391.20       1279.76        81.76 o                         
   6   1   6       2152.75       2146.60       111.08 o                         
   7   1   6          1.31         16.68        48.47 o                         
   8   1   6       5965.57       5925.52       201.05 o                         
   9   1   6         35.74         39.33        74.27 o                         
  10   1   6          2.80        -64.06        65.55 o                         
  11   1   6        359.15        343.33        88.31 o                         
 -12   2   6       1824.61       1542.08       129.50 o                         
 -11   2   6        128.43        190.29        66.57 o                         
 -10   2   6        555.67        459.92       122.53 o                         
  -9   2   6         65.96         52.50        30.49 o                         
  -8   2   6        521.55        497.02        44.29 o                         
  -7   2   6       2527.33       2533.39        57.65 o                         
  -6   2   6       2793.65       2705.42       126.13 o                         
  -5   2   6       2802.64       3034.21        48.94 o                         
  -4   2   6       2685.90       3127.77        46.57 o                         
  -3   2   6       2777.86       3157.93        42.66 o                         
  -2   2   6       3306.31       3056.17        41.17 o                         
  -1   2   6       1885.19       1669.58        27.66 o                         
   0   2   6      11878.52      11011.63        97.37 o                         
   1   2   6        581.62        542.67        21.88 o                         
   2   2   6       3445.51       3556.28        75.10 o                         
   3   2   6       1368.65       1425.88        53.54 o                         
   4   2   6       2998.62       2990.11        69.00 o                         
   5   2   6         36.35          2.96        37.49 o                         
   6   2   6        258.60        173.04        47.53 o                         
   7   2   6        293.78        316.03        62.02 o                         
   8   2   6         42.40        -19.31        52.93 o                         
   9   2   6          7.63         17.22        54.11 o                         
  10   2   6       2008.54       2144.83       252.36 o                         
  11   2   6        746.78        528.59       123.78 o                         
 -12   3   6        178.51        136.37        70.77 o                         
 -11   3   6         36.11        -50.72        58.41 o                         
 -10   3   6        210.62        282.92        66.49 o                         
  -9   3   6         22.36         28.97        34.95 o                         
  -8   3   6        140.91        167.12        39.19 o                         
  -7   3   6        181.04        186.59        34.83 o                         
  -6   3   6      10220.85      10349.53       246.36 o                         
  -5   3   6          3.01        -24.27        24.27 o                         
  -4   3   6      15709.07      15380.92       150.83 o                         
  -3   3   6       9981.82      10549.88        92.02 o                         
  -2   3   6          4.61         10.95        10.43 o                         
  -1   3   6       2348.57       2546.95        34.68 o                         
   0   3   6       7440.70       7702.72       176.87 o                         
   1   3   6        321.34        299.15        16.45 o                         
   2   3   6         28.22         79.24        15.55 o                         
   3   3   6         96.03         93.59        16.72 o                         
   4   3   6       3055.26       3175.24        70.40 o                         
   5   3   6       1925.99       1976.45       101.61 o                         
   6   3   6         80.37        126.81        51.29 o                         
   7   3   6       1111.00       1207.86        92.71 o                         
   8   3   6       2698.79       2956.43       150.61 o                         
   9   3   6        548.04        656.77       196.34 o                         
  10   3   6       1380.14       1267.77       118.77 o                         
  11   3   6         17.10        169.61       139.56 o                         
 -11   4   6         25.20         58.76        63.47 o                         
 -10   4   6        175.46        222.17        48.27 o                         
  -9   4   6        359.55        438.57        55.12 o                         
  -8   4   6        762.57        758.16        56.68 o                         
  -7   4   6        243.16        223.71        34.96 o                         
  -6   4   6       4051.38       4163.84       146.81 o                         
  -5   4   6          0.15         -1.47         9.78 o                         
  -4   4   6        183.97        210.23        15.98 o                         
  -3   4   6       1772.10       1947.79        44.07 o                         
  -2   4   6       2405.47       2098.15        38.80 o                         
  -1   4   6         19.24         59.26        13.01 o                         
   0   4   6       2139.72       1863.69        74.18 o                         
   1   4   6       6432.35       6026.79        61.82 o                         
   2   4   6         42.85         35.17        13.95 o                         
   3   4   6       6855.77       6355.41        94.48 o                         
   4   4   6       1433.65       1375.41        50.90 o                         
   5   4   6       2232.00       2277.08        79.71 o                         
   6   4   6        948.57        945.76       141.01 o                         
   7   4   6       1048.50       1032.27        85.41 o                         
   8   4   6        999.31        986.40        92.36 o                         
   9   4   6         53.38        117.51        66.36 o                         
  10   4   6       1355.91       1401.26       190.24 o                         
 -11   5   6          1.61         16.79        97.90 o                         
 -10   5   6        406.74        481.61        75.77 o                         
  -9   5   6        597.55        662.43        61.12 o                         
  -8   5   6          1.04          4.23        33.37 o                         
  -7   5   6       3992.23       4057.18       109.75 o                         
  -6   5   6        634.43        577.86        36.05 o                         
  -5   5   6       2696.13       2275.83        92.54 o                         
  -4   5   6        914.79        782.48        29.16 o                         
  -3   5   6       2022.46       2193.10        61.25 o                         
  -2   5   6        694.97        795.15        25.68 o                         
  -1   5   6        112.59        113.13        16.59 o                         
   0   5   6        229.85        234.39        16.47 o                         
   1   5   6        105.93        109.07        15.73 o                         
   2   5   6        670.71        629.56        22.54 o                         
   3   5   6       1568.54       1781.75        53.09 o                         
   4   5   6         27.65         41.61        16.42 o                         
   5   5   6       1444.32       1432.04        64.47 o                         
   6   5   6       3281.03       3329.07       134.78 o                         
   7   5   6        604.36        514.93        66.56 o                         
   8   5   6       3513.02       3266.29       146.58 o                         
   9   5   6       1249.31       1218.48       110.35 o                         
  10   5   6         29.35         38.60       101.74 o                         
 -11   6   6        168.18        253.07       129.18 o                         
 -10   6   6         52.88         32.36        40.01 o                         
  -9   6   6       1192.73       1206.45        74.12 o                         
  -8   6   6         88.54         62.71        40.06 o                         
  -7   6   6         31.99         33.69        23.31 o                         
  -6   6   6        649.02        580.70        36.75 o                         
  -5   6   6        489.98        434.35        45.40 o                         
  -4   6   6       2017.20       2000.59        53.50 o                         
  -3   6   6        781.20        903.62        29.87 o                         
  -2   6   6      10814.10      10833.83       122.50 o                         
  -1   6   6       4763.93       4361.24       124.58 o                         
   0   6   6       1029.07       1076.47        49.99 o                         
   1   6   6      10187.25      10519.79       100.51 o                         
   2   6   6       2197.85       2424.75       110.15 o                         
   3   6   6       1751.73       1739.95        50.37 o                         
   4   6   6       1679.27       1893.84        85.60 o                         
   5   6   6        146.24        134.84        22.19 o                         
   6   6   6        298.80        235.22        40.63 o                         
   7   6   6         53.74         35.52        40.40 o                         
   8   6   6        559.56        545.25        72.28 o                         
   9   6   6         59.56         91.10       100.92 o                         
  10   6   6        405.53        516.51       152.65 o                         
 -11   7   6        932.64       1412.15       195.53 o                         
 -10   7   6        637.74        641.19        88.96 o                         
  -9   7   6        503.68        507.83        41.61 o                         
  -8   7   6        389.19        413.82        37.44 o                         
  -7   7   6       2445.28       2665.45        95.91 o                         
  -6   7   6        258.90        290.68        35.90 o                         
  -5   7   6         11.24          8.80        10.65 o                         
  -4   7   6        610.74        582.30        25.02 o                         
  -3   7   6       3117.29       3211.15        71.80 o                         
  -2   7   6       1138.03       1159.21        33.65 o                         
  -1   7   6        580.26        562.74        28.90 o                         
   0   7   6       1057.75        980.71        29.38 o                         
   1   7   6        252.87        260.06        27.58 o                         
   2   7   6          9.77         23.69        16.16 o                         
   3   7   6       5339.09       5681.10        65.07 o                         
   4   7   6        412.16        465.49        22.56 o                         
   5   7   6       3801.01       4193.60       106.87 o                         
   6   7   6       3368.14       3196.07       116.94 o                         
   7   7   6       4782.23       4802.09       157.57 o                         
   8   7   6        212.49        384.85       116.74 o                         
   9   7   6        184.22         74.94        89.92 o                         
  10   7   6        328.64        473.39       147.70 o                         
 -11   8   6         71.59         11.73       100.83 o                         
 -10   8   6       1636.27       1914.37       128.48 o                         
  -9   8   6       2684.63       2937.17       131.20 o                         
  -8   8   6        887.47        903.03        68.89 o                         
  -7   8   6        559.33        519.09        36.83 o                         
  -6   8   6        184.39        187.61        28.39 o                         
  -5   8   6         52.64         52.87        13.18 o                         
  -4   8   6       1249.21       1309.94        48.78 o                         
  -3   8   6       3816.21       3641.58        70.23 o                         
  -2   8   6        849.21        865.16        31.85 o                         
  -1   8   6       8875.37       9380.92       117.16 o                         
   0   8   6          0.33         17.01        13.44 o                         
   1   8   6       1012.84        895.15        34.82 o                         
   2   8   6        748.69        732.05        31.74 o                         
   3   8   6          6.81         22.59        15.05 o                         
   4   8   6       2906.15       2827.33        81.10 o                         
   5   8   6       1607.08       1625.29        44.82 o                         
   6   8   6          0.47         12.43        48.88 o                         
   7   8   6          3.44         20.26        73.69 o                         
   8   8   6        427.39        243.07       103.47 o                         
   9   8   6         82.03         35.55       110.50 o                         
  10   8   6        657.03        943.24       188.92 o                         
 -10   9   6       1990.19       1951.47       187.99 o                         
  -9   9   6         77.76         37.07        59.42 o                         
  -8   9   6        435.50        507.31        46.59 o                         
  -7   9   6       2296.75       2307.78        83.24 o                         
  -6   9   6        374.60        306.07        37.13 o                         
  -5   9   6       2882.67       3062.45        64.09 o                         
  -4   9   6       4150.97       4152.26        83.11 o                         
  -3   9   6       2664.14       2711.72        54.93 o                         
  -2   9   6       1537.39       1640.84        58.58 o                         
  -1   9   6          1.35          7.42        17.10 o                         
   0   9   6       4892.24       4748.27        98.13 o                         
   1   9   6         67.28         71.68        18.03 o                         
   2   9   6        658.96        601.68        33.28 o                         
   3   9   6       1800.90       1893.96       132.74 o                         
   4   9   6       9732.66       9447.52       213.85 o                         
   5   9   6        749.91        730.90        46.75 o                         
   6   9   6       3008.40       2816.15       308.16 o                         
   7   9   6        442.71        277.48       109.12 o                         
   8   9   6        368.49        188.59       115.27 o                         
   9   9   6         30.75         80.88       123.64 o                         
 -10  10   6        630.62        630.46       100.12 o                         
  -9  10   6        527.33        432.02        87.81 o                         
  -8  10   6       1676.97       1629.41       115.49 o                         
  -7  10   6         68.37         67.83        50.21 o                         
  -6  10   6        683.38        656.76        49.73 o                         
  -5  10   6        751.47        761.42        36.86 o                         
  -4  10   6       1319.18       1202.77        49.12 o                         
  -3  10   6        124.37        127.69        20.17 o                         
  -2  10   6         49.28         72.64        18.15 o                         
  -1  10   6       1893.20       1886.02        60.66 o                         
   0  10   6          8.38          4.35        22.07 o                         
   1  10   6       3438.08       3279.89        82.15 o                         
   2  10   6       1620.70       1711.45        46.96 o                         
   3  10   6       3256.69       2874.16        60.42 o                         
   4  10   6          9.16          8.47        10.02 o                         
   5  10   6         16.31         41.24        30.60 o                         
   6  10   6        104.94        141.03        38.60 o                         
   7  10   6        439.58        575.43       126.22 o                         
   8  10   6        199.61        259.08       125.00 o                         
   9  10   6        282.55         -2.32       117.45 o                         
 -10  11   6          2.73         78.79        72.64 o                         
  -9  11   6        634.79        535.70        86.60 o                         
  -8  11   6       1491.00       1493.40       116.49 o                         
  -7  11   6       6176.74       5966.87       384.40 o                         
  -6  11   6        192.35        208.89        39.32 o                         
  -5  11   6       1901.70       1808.24        83.21 o                         
  -4  11   6        255.42        314.28        40.94 o                         
  -3  11   6       1105.46       1026.58        44.45 o                         
  -2  11   6       3102.44       3079.76       133.15 o                         
  -1  11   6        761.58        763.52        37.43 o                         
   0  11   6        554.34        515.32        27.26 o                         
   1  11   6        692.45        679.30        33.20 o                         
   2  11   6        205.24        236.04        21.10 o                         
   3  11   6        196.18        121.36        32.47 o                         
   4  11   6       2216.05       2905.56       505.96 o                         
   5  11   6       1980.65       1826.65       227.38 o                         
   6  11   6        505.93        476.89        55.93 o                         
   7  11   6          9.52          3.98        99.12 o                         
   8  11   6          9.80          0.44       104.70 o                         
   9  11   6       1182.97       1518.39       215.05 o                         
  -9  12   6          2.03         28.44        68.34 o                         
  -8  12   6          6.54         59.22        60.45 o                         
  -7  12   6        351.98        376.94        72.56 o                         
  -6  12   6        129.40        126.64        65.20 o                         
  -5  12   6       3569.21       3605.58       102.24 o                         
  -4  12   6          5.43         12.28        33.82 o                         
  -3  12   6        194.18        174.18        22.80 o                         
  -2  12   6        137.29        145.90        22.45 o                         
  -1  12   6       3153.71       3103.36       108.24 o                         
   0  12   6       1511.87       1557.85        60.27 o                         
   1  12   6       1941.27       1909.50        52.42 o                         
   2  12   6      10789.48      10372.68       203.22 o                         
   3  12   6         95.43        114.59        41.19 o                         
   4  12   6        329.38        234.47        48.08 o                         
   5  12   6         65.34        134.23        95.35 o                         
   6  12   6        233.58        344.30       101.20 o                         
   7  12   6        478.57        260.58       131.43 o                         
   8  12   6        909.71       1042.68       179.14 o                         
  -9  13   6        585.53        641.24       101.44 o                         
  -8  13   6       1758.71       2021.53       139.91 o                         
  -7  13   6        225.21        232.03        70.37 o                         
  -6  13   6        676.39        644.13        82.66 o                         
  -5  13   6        387.02        410.18        67.69 o                         
  -4  13   6       3402.30       3171.73       151.51 o                         
  -3  13   6         23.56         -9.65        31.09 o                         
  -2  13   6          3.63         -8.35        28.73 o                         
  -1  13   6        702.90        755.26        59.12 o                         
   0  13   6        848.37        808.39        45.00 o                         
   1  13   6        358.47        294.87        37.57 o                         
   2  13   6       2430.21       2205.04       141.01 o                         
   3  13   6        328.87        315.38        54.14 o                         
   4  13   6        964.31       1184.19        80.35 o                         
   5  13   6        308.73        340.44        53.19 o                         
   6  13   6         97.09        125.36       101.22 o                         
   7  13   6         44.24       -119.73       121.04 o                         
   8  13   6        857.87        791.51       174.55 o                         
  -8  14   6          2.97         28.37        68.45 o                         
  -7  14   6        123.94        176.09        87.93 o                         
  -6  14   6        244.88        411.90        75.31 o                         
  -5  14   6         46.04        -38.84        53.36 o                         
  -4  14   6       2109.94       2296.55       284.43 o                         
  -3  14   6         35.12         17.71        32.39 o                         
  -2  14   6          4.27         32.95        31.56 o                         
  -1  14   6         40.82         32.30        32.72 o                         
   0  14   6       1230.66       1198.59        45.51 o                         
   1  14   6         43.30         40.05        31.02 o                         
   2  14   6       4540.21       5098.78       763.54 o                         
   3  14   6         37.26         19.56        46.64 o                         
   4  14   6        216.03        190.57        52.35 o                         
   5  14   6         40.73        -12.55        42.04 o                         
   6  14   6        479.52        575.80       144.33 o                         
   7  14   6        548.25        540.17       138.34 o                         
  -8  15   6       1776.11       1957.29       146.37 o                         
  -7  15   6        640.46        598.37        87.27 o                         
  -6  15   6        608.54        669.40       108.43 o                         
  -5  15   6       1467.58       1441.33       162.45 o                         
  -4  15   6        402.34        346.68        68.03 o                         
  -3  15   6        513.18        534.56        85.53 o                         
  -2  15   6       1604.89       1610.16       126.65 o                         
  -1  15   6       1091.49       1095.61        64.74 o                         
   0  15   6        631.93        682.47        50.86 o                         
   1  15   6       1373.70        983.74       222.47 o                         
   2  15   6        252.14        396.75        62.55 o                         
   3  15   6          0.16         18.36        50.37 o                         
   4  15   6       5587.63       5541.97       175.89 o                         
   5  15   6        641.27        736.23        74.43 o                         
   6  15   6       2611.49       2882.48       259.52 o                         
   7  15   6         10.66       -136.78       136.78 o                         
  -7  16   6         95.34          7.10        71.54 o                         
  -6  16   6          3.48        -61.43        61.43 o                         
  -5  16   6          5.78        -24.86        63.05 o                         
  -4  16   6       2176.58       2365.59       131.69 o                         
  -3  16   6        613.83        838.59       139.15 o                         
  -2  16   6       2775.96       2510.75       123.91 o                         
  -1  16   6        545.53        593.95        54.35 o                         
   0  16   6       1307.33       1612.56       240.32 o                         
   1  16   6        312.33        316.62        88.84 o                         
   2  16   6        559.23        608.43        76.58 o                         
   3  16   6         51.43         78.39        49.78 o                         
   4  16   6         46.34         17.45        48.49 o                         
   5  16   6        259.96        339.96       130.97 o                         
   6  16   6         89.58        170.52       129.60 o                         
  -6  17   6        922.16       1114.56       114.29 o                         
  -5  17   6          3.61        -19.83        62.32 o                         
  -4  17   6          3.84         26.48       119.39 o                         
  -3  17   6        254.88        113.00        56.84 o                         
  -2  17   6        626.28        860.07       119.95 o                         
  -1  17   6        417.90        265.65        93.01 o                         
   0  17   6       2883.99       2317.60       125.83 o                         
   1  17   6          0.04        -18.70        52.79 o                         
   2  17   6        577.60        368.45        67.29 o                         
   3  17   6        653.00        661.93        77.93 o                         
   4  17   6       2411.71       2281.48       181.20 o                         
   5  17   6       1113.53       1073.58       177.75 o                         
  -5  18   6        149.64        161.10       103.71 o                         
  -4  18   6         69.50        103.88        98.61 o                         
  -3  18   6        854.52       1053.75       153.60 o                         
  -2  18   6        106.00        112.52        86.92 o                         
  -1  18   6       2806.62       3044.81       220.27 o                         
   0  18   6        528.14        518.71       105.50 o                         
   1  18   6         35.68         64.42       126.79 o                         
   2  18   6       2610.99       2743.19       208.28 o                         
   3  18   6        442.64        649.59       123.06 o                         
   4  18   6          1.80        -42.89        99.98 o                         
  -4  19   6        290.24        193.15       105.06 o                         
  -3  19   6        164.84        135.04       101.05 o                         
  -2  19   6          0.63          4.79        85.39 o                         
  -1  19   6         69.71         31.60        91.72 o                         
   0  19   6         92.37        178.28        95.02 o                         
   1  19   6         20.47         -8.86        72.66 o                         
   2  19   6        641.11        657.28       114.44 o                         
   3  19   6         80.48        150.57        68.23 o                         
  -1  20   6        271.76        306.08       122.26 o                         
   0  20   6         55.82        163.35        97.01 o                         
 -11   0   7       4043.65       3891.03       261.95 o                         
  -9   0   7        156.46        240.03        89.24 o                         
  -7   0   7       1996.78       2033.22        71.72 o                         
  -5   0   7       3646.74       3585.41       127.59 o                         
  -3   0   7       6641.44       6120.97        83.23 o                         
  -1   0   7      33504.61      33182.12       598.99 o                         
   1   0   7       5431.27       5467.66        76.19 o                         
   3   0   7       5598.75       5740.88       146.21 o                         
   5   0   7       1499.24       1403.84       128.71 o                         
   7   0   7       2995.11       2648.74       192.48 o                         
   9   0   7       1426.28       1414.43       168.62 o                         
 -12   1   7         13.87        152.14        73.98 o                         
 -11   1   7       3037.53       3302.35       242.22 o                         
 -10   1   7        296.85        260.67        63.12 o                         
  -9   1   7        687.72        647.63        47.29 o                         
  -8   1   7        458.02        442.43        27.07 o                         
  -7   1   7       3107.18       3067.99       101.41 o                         
  -6   1   7       1123.72       1128.49        46.10 o                         
  -5   1   7        840.18        975.65        29.57 o                         
  -4   1   7        360.20        407.38        18.80 o                         
  -3   1   7       2371.35       2040.44        42.22 o                         
  -2   1   7       1686.10       1917.21        46.44 o                         
  -1   1   7      27271.90      25369.95       332.80 o                         
   0   1   7        364.98        333.31        15.06 o                         
   1   1   7         96.94        139.04        14.74 o                         
   2   1   7       1816.23       2144.88        47.28 o                         
   3   1   7        549.40        590.91        34.80 o                         
   4   1   7        799.51        797.01        78.81 o                         
   5   1   7       4365.92       4400.35       149.75 o                         
   6   1   7        189.31        206.06        52.54 o                         
   7   1   7        975.47       1005.23        89.60 o                         
   8   1   7        277.65        237.64        64.61 o                         
   9   1   7          6.70         49.34        61.66 o                         
  10   1   7        178.54        177.46        73.08 o                         
 -12   2   7         17.36         93.60        68.96 o                         
 -11   2   7        954.23        847.44       126.80 o                         
 -10   2   7        292.98        282.28        63.08 o                         
  -9   2   7        340.73        424.47        61.00 o                         
  -8   2   7        141.63        122.82        25.65 o                         
  -7   2   7       1734.00       1769.70        47.29 o                         
  -6   2   7        468.39        490.36        31.93 o                         
  -5   2   7       2454.35       2427.33        61.25 o                         
  -4   2   7        658.33        576.07        19.53 o                         
  -3   2   7      13905.54      13638.60       158.70 o                         
  -2   2   7      10921.33      11054.16       168.32 o                         
  -1   2   7        312.83        301.64        14.93 o                         
   0   2   7       5130.66       4981.31       127.55 o                         
   1   2   7       2031.60       1964.41        33.63 o                         
   2   2   7         96.54        107.05        14.17 o                         
   3   2   7       1737.06       1644.80        47.33 o                         
   4   2   7       6901.83       6771.84       135.66 o                         
   5   2   7        388.91        381.45        53.00 o                         
   6   2   7        871.31        896.56        85.47 o                         
   7   2   7       1357.90       1443.83       104.73 o                         
   8   2   7        103.37         92.02        57.20 o                         
   9   2   7       2340.57       2292.60       142.97 o                         
  10   2   7        140.28         71.34        71.74 o                         
 -11   3   7        473.62        468.60       116.18 o                         
 -10   3   7       1220.59       1130.17       137.16 o                         
  -9   3   7         17.57         -1.40        34.21 o                         
  -8   3   7        422.74        403.89        53.66 o                         
  -7   3   7        627.82        622.20        47.17 o                         
  -6   3   7        978.14        981.44        53.54 o                         
  -5   3   7       1000.97        924.79        51.24 o                         
  -4   3   7       3156.03       3246.78        46.42 o                         
  -3   3   7         42.42         46.53        12.32 o                         
  -2   3   7        713.58        758.54        22.36 o                         
  -1   3   7      12747.21      12514.37       213.63 o                         
   0   3   7       1622.55       1660.60        35.39 o                         
   1   3   7        842.73        760.86        23.50 o                         
   2   3   7        327.49        261.56        34.25 o                         
   3   3   7       5002.77       5258.77        99.61 o                         
   4   3   7        704.83        647.20        54.31 o                         
   5   3   7        626.51        671.70        67.04 o                         
   6   3   7       2519.27       2392.25       118.90 o                         
   7   3   7         35.12         57.68        50.16 o                         
   8   3   7       1337.65       1259.06       102.87 o                         
   9   3   7        350.96        392.59        76.57 o                         
  10   3   7        472.52        439.82        85.93 o                         
 -11   4   7        148.91         79.46        71.87 o                         
 -10   4   7         10.12        -25.83        52.60 o                         
  -9   4   7        125.49        135.23        40.93 o                         
  -8   4   7       2164.71       2249.62       118.18 o                         
  -7   4   7       1350.11       1383.87        78.05 o                         
  -6   4   7        945.21        965.82        43.44 o                         
  -5   4   7       2873.44       2780.52        58.70 o                         
  -4   4   7       5675.18       5630.64       101.73 o                         
  -3   4   7        531.70        462.24        21.85 o                         
  -2   4   7         78.29         96.72        13.37 o                         
  -1   4   7         34.10         30.99        11.61 o                         
   0   4   7       1087.78       1198.56        30.26 o                         
   1   4   7        189.57        171.36        20.53 o                         
   2   4   7         36.28         36.02        13.09 o                         
   3   4   7        112.60        106.78        21.12 o                         
   4   4   7       1543.07       1517.40        51.85 o                         
   5   4   7        980.53        898.61        73.39 o                         
   6   4   7       2035.44       1740.52       116.53 o                         
   7   4   7       1549.43       1469.19       103.73 o                         
   8   4   7       1262.95       1232.06       101.53 o                         
   9   4   7       2579.22       2700.60       151.43 o                         
  10   4   7       1416.13       1458.89       200.53 o                         
 -11   5   7         28.82          5.57        59.80 o                         
 -10   5   7         99.12        127.09        45.81 o                         
  -9   5   7          4.40        -38.02        38.02 o                         
  -8   5   7        648.07        654.30        53.43 o                         
  -7   5   7         35.49         26.47        23.72 o                         
  -6   5   7        549.99        564.26        35.57 o                         
  -5   5   7       2004.35       1778.51        72.44 o                         
  -4   5   7        755.85        718.31        25.75 o                         
  -3   5   7        336.19        357.07        23.85 o                         
  -2   5   7       1211.76       1266.02        30.82 o                         
  -1   5   7       4300.43       4153.11        75.72 o                         
   0   5   7      15522.36      16376.84       116.49 o                         
   1   5   7       1390.96       1419.42        32.55 o                         
   2   5   7      13089.19      12792.54       119.33 o                         
   3   5   7       6076.25       6456.38        92.29 o                         
   4   5   7       2056.51       2150.25        58.82 o                         
   5   5   7       5128.52       5234.59       136.22 o                         
   6   5   7        926.05        813.92       101.24 o                         
   7   5   7        211.62        192.48        55.53 o                         
   8   5   7         20.47         28.89        71.64 o                         
   9   5   7        809.04        896.99        98.09 o                         
  10   5   7       1015.95        847.55       172.84 o                         
 -11   6   7       2430.04       2624.42       249.73 o                         
 -10   6   7          9.25          1.72        32.08 o                         
  -9   6   7         33.25         28.86        28.48 o                         
  -8   6   7       3408.02       3350.94        86.03 o                         
  -7   6   7       2769.07       2851.87        75.58 o                         
  -6   6   7       2513.13       2566.15        77.67 o                         
  -5   6   7        488.28        497.81        21.67 o                         
  -4   6   7       2485.09       2324.48        89.27 o                         
  -3   6   7       5946.59       5600.24        73.76 o                         
  -2   6   7        726.19        737.37        28.60 o                         
  -1   6   7       1130.59       1054.60        32.22 o                         
   0   6   7         25.25         28.61        14.78 o                         
   1   6   7         59.77         62.68        18.71 o                         
   2   6   7        136.93        137.30        19.76 o                         
   3   6   7      14284.33      15673.98       132.93 o                         
   4   6   7        571.29        600.23        36.16 o                         
   5   6   7        410.69        393.80        30.39 o                         
   6   6   7       1559.82       1606.64        97.13 o                         
   7   6   7        744.31        814.07        78.67 o                         
   8   6   7       2071.48       1811.58       141.94 o                         
   9   6   7        414.01        269.65       131.88 o                         
  10   6   7        511.49        542.69       150.23 o                         
 -11   7   7        278.18        174.96       120.15 o                         
 -10   7   7       1609.05       1801.56       117.26 o                         
  -9   7   7         71.35         47.23        30.20 o                         
  -8   7   7       2289.35       2318.03       103.24 o                         
  -7   7   7         57.92         89.62        35.74 o                         
  -6   7   7         14.22          8.90        23.06 o                         
  -5   7   7        110.11         79.70        32.40 o                         
  -4   7   7       2084.41       2126.93        46.65 o                         
  -3   7   7       2572.41       2527.89        86.60 o                         
  -2   7   7       3107.87       3051.79        55.35 o                         
  -1   7   7       9600.69       9938.80       142.34 o                         
   0   7   7        260.46        298.77        26.17 o                         
   1   7   7       3588.11       3501.85        69.16 o                         
   2   7   7       5804.20       5673.37       104.27 o                         
   3   7   7       2677.49       2665.39        56.73 o                         
   4   7   7        257.36        313.34        21.91 o                         
   5   7   7         25.58         -0.39        19.75 o                         
   6   7   7        604.17        572.93        65.10 o                         
   7   7   7        350.60        499.71        63.50 o                         
   8   7   7         57.40        -94.61       108.64 o                         
   9   7   7          0.21       -117.53       117.53 o                         
  10   7   7       1656.17       1874.37       226.67 o                         
 -11   8   7        849.21        683.77       168.96 o                         
 -10   8   7        303.53        414.35        77.44 o                         
  -9   8   7          9.89          2.40        34.87 o                         
  -8   8   7        129.95        186.00        34.62 o                         
  -7   8   7        461.82        418.06        34.68 o                         
  -6   8   7       1389.08       1453.92        66.40 o                         
  -5   8   7       1196.03       1163.91        34.36 o                         
  -4   8   7       1561.01       1493.00        42.75 o                         
  -3   8   7        844.71        690.86        34.20 o                         
  -2   8   7       1379.41       1291.94        41.43 o                         
  -1   8   7        759.06        850.22        37.11 o                         
   0   8   7        781.01        798.11        31.33 o                         
   1   8   7        863.67        853.00        45.55 o                         
   2   8   7       1341.07       1276.90        69.91 o                         
   3   8   7        392.27        398.84        27.62 o                         
   4   8   7       1676.65       1629.22        65.15 o                         
   5   8   7          3.13          2.40        18.35 o                         
   6   8   7       6041.88       6168.35       121.30 o                         
   7   8   7        626.46        549.54       123.96 o                         
   8   8   7         10.36         22.09       103.01 o                         
   9   8   7        434.35        491.80       151.68 o                         
 -10   9   7       3248.92       3210.55       168.26 o                         
  -9   9   7       1558.45       1686.53       117.87 o                         
  -8   9   7        914.62        974.81        60.68 o                         
  -7   9   7        752.19        730.57        52.96 o                         
  -6   9   7          0.04        -23.54        34.66 o                         
  -5   9   7       1176.84       1087.81        35.75 o                         
  -4   9   7       3233.65       3255.47       118.63 o                         
  -3   9   7        119.76        145.00        27.46 o                         
  -2   9   7       3381.73       3406.44        65.08 o                         
  -1   9   7         75.73         76.17        24.00 o                         
   0   9   7       1347.13       1273.89        51.06 o                         
   1   9   7        281.95        310.05        32.62 o                         
   2   9   7       2220.52       2169.79        60.14 o                         
   3   9   7        840.82        806.64        36.04 o                         
   4   9   7         52.57         65.97        19.86 o                         
   5   9   7       1367.97       1371.98        91.32 o                         
   6   9   7          6.67         25.57        36.62 o                         
   7   9   7          6.15         -3.79        82.32 o                         
   8   9   7        229.06        216.84       117.40 o                         
   9   9   7        398.42        492.99       153.15 o                         
 -10  10   7        232.84        252.46        75.19 o                         
  -9  10   7        418.46        511.11        84.50 o                         
  -8  10   7       4181.68       3870.86       167.76 o                         
  -7  10   7        481.17        507.16        51.91 o                         
  -6  10   7         40.88        116.26        52.51 o                         
  -5  10   7        581.17        527.89        52.07 o                         
  -4  10   7       4019.60       3747.59       117.85 o                         
  -3  10   7        597.15        572.04        37.93 o                         
  -2  10   7        461.66        465.01        33.04 o                         
  -1  10   7        585.46        588.52        51.28 o                         
   0  10   7        641.26        606.12        29.99 o                         
   1  10   7       1626.72       1555.29        71.04 o                         
   2  10   7        711.20        704.01        43.28 o                         
   3  10   7       1370.07       1370.12        58.35 o                         
   4  10   7       1002.75        967.65        48.32 o                         
   5  10   7       3851.67       3823.02       128.66 o                         
   6  10   7        575.69        686.99        64.31 o                         
   7  10   7        560.25        729.76       143.53 o                         
   8  10   7        280.30        400.89       131.21 o                         
   9  10   7         15.63        152.62       127.26 o                         
 -10  11   7         38.27         49.77        69.83 o                         
  -9  11   7       1226.02       1175.91       165.59 o                         
  -8  11   7          1.75          1.19        62.79 o                         
  -7  11   7        338.73        408.89        68.98 o                         
  -6  11   7        101.30        139.37        36.10 o                         
  -5  11   7       1687.19       1806.04        82.58 o                         
  -4  11   7       3179.55       3112.29        91.60 o                         
  -3  11   7        413.68        390.10        27.46 o                         
  -2  11   7        339.63        261.55        37.81 o                         
  -1  11   7        617.34        531.88        69.35 o                         
   0  11   7        937.55        937.19        47.19 o                         
   1  11   7       2974.53       2934.34        71.35 o                         
   2  11   7       3288.09       3174.36       106.60 o                         
   3  11   7       2853.03       2729.77        86.20 o                         
   4  11   7         20.56         43.02        34.13 o                         
   5  11   7        128.10        149.58        45.52 o                         
   6  11   7        117.78        155.84        51.91 o                         
   7  11   7       1389.21       1576.40       200.23 o                         
   8  11   7         53.20        103.57       113.16 o                         
  -9  12   7          5.15         45.34       115.76 o                         
  -8  12   7       1052.89        951.11       103.33 o                         
  -7  12   7       5015.02       5381.49       198.86 o                         
  -6  12   7       1738.26       1675.18       116.59 o                         
  -5  12   7       7298.18       7349.87       156.70 o                         
  -4  12   7        222.14        234.18        37.84 o                         
  -3  12   7         94.02         34.83        34.58 o                         
  -2  12   7          0.57         -2.48        31.13 o                         
  -1  12   7        116.31         82.08        29.68 o                         
   0  12   7       1644.13       1554.17       101.60 o                         
   1  12   7          0.04        -12.98        19.09 o                         
   2  12   7        102.54         29.42        30.34 o                         
   3  12   7        241.45        258.64        57.08 o                         
   4  12   7        167.76        183.12        46.67 o                         
   5  12   7       1878.87       1696.43        95.22 o                         
   6  12   7        152.18        206.11        58.26 o                         
   7  12   7        183.21        162.84       115.76 o                         
   8  12   7        485.37        321.93       127.04 o                         
  -9  13   7         29.59         17.63        67.31 o                         
  -8  13   7         83.96        273.22        77.71 o                         
  -7  13   7         23.97         79.56        60.26 o                         
  -6  13   7         93.39        113.12        77.58 o                         
  -5  13   7        377.69        320.24        65.87 o                         
  -4  13   7       2057.82       1968.00        96.07 o                         
  -3  13   7        939.64        973.77        87.63 o                         
  -2  13   7        559.23        491.81        69.83 o                         
  -1  13   7         71.09         65.15        32.92 o                         
   0  13   7        419.76        429.99        32.78 o                         
   1  13   7       4252.26       3836.58       141.95 o                         
   2  13   7         20.99         13.03        51.34 o                         
   3  13   7       6487.29       6316.01       181.33 o                         
   4  13   7        180.71        144.35        44.84 o                         
   5  13   7        260.89        237.49        48.13 o                         
   6  13   7        140.97        224.77       108.35 o                         
   7  13   7       1742.34       1671.11       204.02 o                         
   8  13   7         15.16       -141.91       141.91 o                         
  -8  14   7          1.83        -33.95        69.89 o                         
  -7  14   7       2477.21       2402.15       147.88 o                         
  -6  14   7        292.91        376.23       150.88 o                         
  -5  14   7        332.02        395.05       101.54 o                         
  -4  14   7        187.09        132.22        54.75 o                         
  -3  14   7        131.63        102.91        37.15 o                         
  -2  14   7        115.75        163.29        37.28 o                         
  -1  14   7       1069.45       1065.46        62.28 o                         
   0  14   7        194.02        217.63        28.43 o                         
   1  14   7        207.61        194.22        51.40 o                         
   2  14   7        681.14        624.49        70.81 o                         
   3  14   7        145.88        100.23        47.23 o                         
   4  14   7       1282.43       1220.99       174.71 o                         
   5  14   7       2284.86       2410.86       115.10 o                         
   6  14   7        936.85       1134.48       174.78 o                         
   7  14   7        152.36        124.78       116.52 o                         
  -8  15   7         74.62        155.17        77.16 o                         
  -7  15   7        755.99        656.09       263.73 o                         
  -6  15   7         19.91         84.64        66.07 o                         
  -5  15   7       1444.02       1502.03       115.99 o                         
  -4  15   7        245.53        266.25        99.54 o                         
  -3  15   7        738.30        770.65        82.94 o                         
  -2  15   7         75.37         67.19        35.95 o                         
  -1  15   7       2709.81       2803.51        96.99 o                         
   0  15   7        190.98        217.81        38.97 o                         
   1  15   7         18.34         49.64        80.37 o                         
   2  15   7          3.69        -50.83        50.83 o                         
   3  15   7        944.35        876.03       164.36 o                         
   4  15   7          0.41         29.23        44.03 o                         
   5  15   7         24.78         99.67        48.91 o                         
   6  15   7        115.48         89.81       106.40 o                         
  -7  16   7       1356.41       1207.54       121.61 o                         
  -6  16   7        112.62        266.16        76.41 o                         
  -5  16   7        956.60       1087.55       139.67 o                         
  -4  16   7        506.77        480.34        80.42 o                         
  -3  16   7         45.49        127.63        60.17 o                         
  -2  16   7        924.51        857.60        81.17 o                         
  -1  16   7        150.82        297.89        44.66 o                         
   0  16   7          6.89         97.98        54.05 o                         
   1  16   7         12.90         48.64        47.55 o                         
   2  16   7         23.79         29.83        51.64 o                         
   3  16   7       1511.82       1559.64       132.30 o                         
   4  16   7         65.62         21.48       105.25 o                         
   5  16   7       3776.62       3956.31       296.89 o                         
   6  16   7         36.04        108.48       124.63 o                         
  -6  17   7        171.14        241.79        79.44 o                         
  -5  17   7       1145.01       1219.09       114.85 o                         
  -4  17   7        922.47       1064.68       142.17 o                         
  -3  17   7        342.75        467.15        73.25 o                         
  -2  17   7       1186.53       1361.19       156.26 o                         
  -1  17   7       1280.48       1431.25       148.93 o                         
   0  17   7         81.19        164.19        64.31 o                         
   1  17   7       1239.34       1381.56       107.84 o                         
   2  17   7         80.44         94.14        54.56 o                         
   3  17   7       1156.16       1292.68       178.97 o                         
   4  17   7         21.85         58.77        51.19 o                         
   5  17   7         14.10        -10.38       106.25 o                         
  -5  18   7       2256.63       2159.81       424.22 o                         
  -4  18   7        243.43        175.64        77.30 o                         
  -3  18   7         28.75        -16.78        81.40 o                         
  -2  18   7        575.59        472.23       115.73 o                         
  -1  18   7          8.71        187.44        91.83 o                         
   0  18   7        366.14        373.56        97.91 o                         
   1  18   7          8.80         92.51        59.65 o                         
   2  18   7        145.23         69.21        59.31 o                         
   3  18   7        180.53        318.42        72.00 o                         
   4  18   7        395.23        711.34       158.13 o                         
  -3  19   7         37.47        259.59       120.60 o                         
  -2  19   7        256.27        196.20       104.97 o                         
  -1  19   7        157.93         25.84        88.41 o                         
   0  19   7       1768.23       1467.80       163.15 o                         
   1  19   7       1407.84       1152.91       143.22 o                         
   2  19   7        363.71        356.67       105.64 o                         
 -10   0   8       6833.95       6688.69       315.37 o                         
  -8   0   8       4019.14       4039.70       191.91 o                         
  -6   0   8        707.78        700.10        46.49 o                         
  -4   0   8      12800.96      13050.00       217.22 o                         
  -2   0   8      34229.77      35249.57       396.58 o                         
   0   0   8       1690.36       1718.78        40.34 o                         
   2   0   8         18.15         19.54        31.56 o                         
   4   0   8       1280.09       1425.97       125.97 o                         
   6   0   8       3501.92       3503.43       211.97 o                         
   8   0   8          6.05         84.73        81.91 o                         
  10   0   8       1163.02       1095.86       157.41 o                         
 -11   1   8        383.33        424.89        78.46 o                         
 -10   1   8       1559.44       1588.18       117.46 o                         
  -9   1   8         59.77         59.85        31.05 o                         
  -8   1   8       1790.17       1784.31        64.66 o                         
  -7   1   8        273.38        306.52        30.49 o                         
  -6   1   8       2010.99       2070.80        60.88 o                         
  -5   1   8        147.58        142.81        15.02 o                         
  -4   1   8         24.77         19.13        11.98 o                         
  -3   1   8       4731.11       4656.60        90.39 o                         
  -2   1   8      16013.51      16053.48       107.40 o                         
  -1   1   8       6801.36       6837.73        94.24 o                         
   0   1   8        313.09        345.81        15.87 o                         
   1   1   8        635.45        673.54        24.62 o                         
   2   1   8       2207.13       2201.61        59.24 o                         
   3   1   8       1339.99       1290.33        79.96 o                         
   4   1   8       4661.67       4375.52       165.19 o                         
   5   1   8       3230.73       3140.72       162.93 o                         
   6   1   8        546.69        672.71        79.12 o                         
   7   1   8        109.29        -15.65        49.30 o                         
   8   1   8       2371.64       2376.51       185.78 o                         
   9   1   8         15.02         66.60        67.46 o                         
  10   1   8        687.79        692.22        99.35 o                         
 -11   2   8        613.94        501.77        82.50 o                         
 -10   2   8        920.59        823.67        92.88 o                         
  -9   2   8       1281.47       1217.38        67.71 o                         
  -8   2   8       2255.46       2019.64       109.99 o                         
  -7   2   8       2794.35       2750.82        55.98 o                         
  -6   2   8        177.97        165.88        20.45 o                         
  -5   2   8        394.78        372.18        19.68 o                         
  -4   2   8      10119.25       9730.84       253.09 o                         
  -3   2   8         45.53         36.18        11.00 o                         
  -2   2   8      10012.12       9895.81        69.11 o                         
  -1   2   8       3320.36       3216.76        45.47 o                         
   0   2   8       7917.93       7711.05       126.45 o                         
   1   2   8       1211.87       1366.18        44.57 o                         
   2   2   8       9651.75       9734.36       131.96 o                         
   3   2   8        357.33        368.03        29.89 o                         
   4   2   8        162.13        117.96        41.37 o                         
   5   2   8        110.02         74.83        39.50 o                         
   6   2   8         24.29        -33.54        45.19 o                         
   7   2   8         85.16         81.26        51.34 o                         
   8   2   8         73.15        186.12        64.72 o                         
   9   2   8         32.95         87.87        84.43 o                         
  10   2   8        415.48        567.12        96.89 o                         
 -11   3   8         28.90         81.90        64.84 o                         
 -10   3   8         38.69        114.10        61.65 o                         
  -9   3   8       1316.92       1167.89       101.68 o                         
  -8   3   8       4146.56       3899.82       114.32 o                         
  -7   3   8        174.42        225.04        33.97 o                         
  -6   3   8        795.46        809.61        41.37 o                         
  -5   3   8       4694.62       4616.94        79.07 o                         
  -4   3   8       2912.46       2792.35        52.08 o                         
  -3   3   8        925.60        890.16        27.36 o                         
  -2   3   8       2941.58       2725.13        41.06 o                         
  -1   3   8       4386.94       4351.54        57.06 o                         
   0   3   8       2310.22       2273.25        49.11 o                         
   1   3   8       1499.77       1576.35        37.70 o                         
   2   3   8        432.16        300.52        26.48 o                         
   3   3   8        155.35        209.82        29.43 o                         
   4   3   8        544.49        572.20        60.92 o                         
   5   3   8       3515.87       3603.42       198.38 o                         
   6   3   8       2334.37       2161.65       117.11 o                         
   7   3   8        209.36        190.01        59.53 o                         
   8   3   8       6071.90       6214.43       370.80 o                         
   9   3   8        417.96        354.33        72.19 o                         
  10   3   8       4761.21       4576.02       209.97 o                         
 -11   4   8          3.23        -30.49        60.21 o                         
 -10   4   8          2.34         18.60       105.80 o                         
  -9   4   8        174.54        170.32        41.16 o                         
  -8   4   8         37.24         59.15        34.40 o                         
  -7   4   8       1145.26       1141.81        51.12 o                         
  -6   4   8        115.96        139.53        17.61 o                         
  -5   4   8         95.01        137.86        17.40 o                         
  -4   4   8        661.92        661.42        31.60 o                         
  -3   4   8         62.37        103.37        17.09 o                         
  -2   4   8         19.08         21.01        11.97 o                         
  -1   4   8        558.55        508.58        20.36 o                         
   0   4   8      10638.03      10225.40        92.63 o                         
   1   4   8      16566.93      16498.95       201.27 o                         
   2   4   8       6718.38       6706.40       106.49 o                         
   3   4   8       7260.44       7175.47       172.36 o                         
   4   4   8        165.42        209.22        31.56 o                         
   5   4   8        706.42        734.84        68.80 o                         
   6   4   8          0.01         -2.94        46.23 o                         
   7   4   8        565.05        643.61        80.67 o                         
   8   4   8        150.47        209.07        67.26 o                         
   9   4   8        598.57        731.07       114.90 o                         
  10   4   8        520.74        512.35       160.20 o                         
 -11   5   8         11.74        -40.66       122.90 o                         
 -10   5   8       2003.23       1957.62        92.65 o                         
  -9   5   8        506.76        551.84        62.43 o                         
  -8   5   8         14.14         22.20        32.27 o                         
  -7   5   8       1821.07       1914.36        63.81 o                         
  -6   5   8        331.46        257.82        25.92 o                         
  -5   5   8       6920.98       6864.77       110.62 o                         
  -4   5   8        705.95        658.31        32.59 o                         
  -3   5   8       1299.82       1359.93        50.98 o                         
  -2   5   8       2425.20       2325.29        71.20 o                         
  -1   5   8        143.37        137.80        15.89 o                         
   0   5   8        299.37        271.44        25.86 o                         
   1   5   8         45.55         62.78        16.09 o                         
   2   5   8       3561.18       3560.20        61.19 o                         
   3   5   8         36.55         48.13        22.60 o                         
   4   5   8         43.69         43.51        20.73 o                         
   5   5   8       5469.98       5592.27       197.29 o                         
   6   5   8        608.47        608.56        70.45 o                         
   7   5   8       4805.91       4913.79       179.01 o                         
   8   5   8        437.25        395.78        76.25 o                         
   9   5   8       2182.43       2536.12       235.96 o                         
  10   5   8        177.00         37.57       113.28 o                         
 -11   6   8        258.92        446.45       134.65 o                         
 -10   6   8        471.21        539.51        47.41 o                         
  -9   6   8       1748.70       1662.06        93.29 o                         
  -8   6   8          0.17        -15.39        26.87 o                         
  -7   6   8        293.69        244.36        31.87 o                         
  -6   6   8        503.76        428.77        59.68 o                         
  -5   6   8          1.28         11.92        15.18 o                         
  -4   6   8         43.20         87.14        21.92 o                         
  -3   6   8        529.19        503.06        24.76 o                         
  -2   6   8        754.83        781.98        28.63 o                         
  -1   6   8       3518.01       3452.81        62.39 o                         
   0   6   8        618.23        664.07        29.77 o                         
   1   6   8       6575.06       6519.91       115.04 o                         
   2   6   8        280.16        325.70        22.40 o                         
   3   6   8       3570.57       3655.95       146.55 o                         
   4   6   8       2768.70       2640.39        89.91 o                         
   5   6   8        167.36        217.19        40.60 o                         
   6   6   8         43.98         42.96        44.60 o                         
   7   6   8       1304.45       1177.05       181.72 o                         
   8   6   8         89.63          4.99        61.79 o                         
   9   6   8        277.39        186.62       122.63 o                         
  10   6   8         17.57         94.47       111.28 o                         
 -11   7   8        404.65        331.96       130.91 o                         
 -10   7   8        963.04        967.53        66.21 o                         
  -9   7   8        458.42        509.98        53.16 o                         
  -8   7   8          0.00          9.34        26.04 o                         
  -7   7   8        748.14        676.32        42.32 o                         
  -6   7   8       3584.94       3457.49        81.90 o                         
  -5   7   8       3371.61       3325.83        83.12 o                         
  -4   7   8         74.35        101.86        25.27 o                         
  -3   7   8       2056.67       1871.42        58.75 o                         
  -2   7   8       3437.58       3265.99        86.84 o                         
  -1   7   8       1254.62       1279.58        41.79 o                         
   0   7   8         95.42         98.00        17.94 o                         
   1   7   8        251.05        242.57        24.92 o                         
   2   7   8        741.43        683.65        36.57 o                         
   3   7   8       4068.48       3862.49        80.05 o                         
   4   7   8       2719.70       2667.46        63.62 o                         
   5   7   8          8.91         31.51        37.12 o                         
   6   7   8        921.90        983.03       201.52 o                         
   7   7   8       1623.89       1709.17       106.22 o                         
   8   7   8         58.47         11.69        91.05 o                         
   9   7   8         29.09         66.15       115.66 o                         
 -10   8   8         25.36         36.22       156.50 o                         
  -9   8   8       2130.99       2187.62       125.80 o                         
  -8   8   8        511.54        634.70        50.89 o                         
  -7   8   8       1098.92       1099.78        52.44 o                         
  -6   8   8        305.41        291.05        39.71 o                         
  -5   8   8       1217.08       1154.46        40.36 o                         
  -4   8   8       1412.75       1370.63        89.10 o                         
  -3   8   8       2164.52       1955.19        90.50 o                         
  -2   8   8        698.76        692.44        47.99 o                         
  -1   8   8        502.07        462.07        29.09 o                         
   0   8   8        390.36        391.52        26.10 o                         
   1   8   8        690.61        697.82        49.29 o                         
   2   8   8        135.83        159.71        23.76 o                         
   3   8   8        154.10        164.21        23.97 o                         
   4   8   8       1178.40       1093.83        36.42 o                         
   5   8   8       2148.31       1911.11        73.14 o                         
   6   8   8         27.80         71.23        29.55 o                         
   7   8   8          5.04        -96.87        96.87 o                         
   8   8   8        368.81        479.51       122.11 o                         
   9   8   8         12.74        124.41       109.15 o                         
 -10   9   8        166.15        140.99        66.35 o                         
  -9   9   8        371.58        450.65        83.99 o                         
  -8   9   8          5.32          1.04        32.37 o                         
  -7   9   8        830.05        949.67        88.46 o                         
  -6   9   8        745.64        660.19        51.96 o                         
  -5   9   8       3407.11       3402.61       119.68 o                         
  -4   9   8        991.52        977.73        79.98 o                         
  -3   9   8        811.69        912.94        79.37 o                         
  -2   9   8        115.97        162.37        29.74 o                         
  -1   9   8        824.11        800.65        52.12 o                         
   0   9   8        283.27        279.16        23.33 o                         
   1   9   8         34.98         26.13        20.34 o                         
   2   9   8        164.25        110.04        26.60 o                         
   3   9   8        730.83        689.33        37.27 o                         
   4   9   8       2899.41       3050.04        87.07 o                         
   5   9   8       2312.43       2357.10        77.98 o                         
   6   9   8       1331.14       1585.88       117.33 o                         
   7   9   8        827.75        631.48       135.32 o                         
   8   9   8        568.57        508.62       134.53 o                         
   9   9   8         10.92         57.62       125.81 o                         
 -10  10   8        452.44        523.38        91.56 o                         
  -9  10   8        971.86        910.30       107.21 o                         
  -8  10   8       5679.51       5707.88       295.30 o                         
  -7  10   8         11.11          6.10        34.75 o                         
  -6  10   8        352.16        308.53        43.44 o                         
  -5  10   8          5.44         22.48        33.93 o                         
  -4  10   8       1699.87       1547.84        57.52 o                         
  -3  10   8       2388.74       2423.50        86.79 o                         
  -2  10   8       4387.98       4626.98       141.34 o                         
  -1  10   8       3841.93       4004.76        81.94 o                         
   0  10   8       1637.48       1538.53        45.92 o                         
   1  10   8       1064.40       1009.95        89.30 o                         
   2  10   8        486.91        463.23        33.51 o                         
   3  10   8        281.96        283.86        34.74 o                         
   4  10   8       1689.07       1615.36        62.83 o                         
   5  10   8        134.53        112.62        38.57 o                         
   6  10   8        571.34        506.03        71.37 o                         
   7  10   8        320.16        232.99        98.40 o                         
   8  10   8        273.40        340.62       119.49 o                         
  -9  11   8        774.78        701.69        92.27 o                         
  -8  11   8        584.83        590.31        81.06 o                         
  -7  11   8       2296.09       2473.88       137.70 o                         
  -6  11   8       1010.99       1130.99        70.65 o                         
  -5  11   8       1049.99        981.48        75.47 o                         
  -4  11   8       4144.66       4880.63       215.52 o                         
  -3  11   8       1761.93       1756.21        77.37 o                         
  -2  11   8        207.53        284.83        39.53 o                         
  -1  11   8        405.69        295.67        36.91 o                         
   0  11   8        187.16        186.76        23.05 o                         
   1  11   8        234.30        285.52        39.54 o                         
   2  11   8         12.14         53.18        39.53 o                         
   3  11   8        141.29        212.00        32.48 o                         
   4  11   8       1696.30       1683.60        94.45 o                         
   5  11   8        685.18        680.34        97.35 o                         
   6  11   8       2958.01       2844.19       120.46 o                         
   7  11   8        138.12        165.32       121.85 o                         
   8  11   8        150.22        109.31       114.45 o                         
  -9  12   8          3.07        -19.47        72.78 o                         
  -8  12   8        265.07        430.86        82.55 o                         
  -7  12   8         66.35        221.99        64.18 o                         
  -6  12   8         10.14         12.16        56.34 o                         
  -5  12   8       1998.96       2042.35        88.13 o                         
  -4  12   8        395.99        430.12        48.65 o                         
  -3  12   8         49.00         47.37        32.30 o                         
  -2  12   8         10.14         -0.30        31.96 o                         
  -1  12   8        302.42        309.61        31.28 o                         
   0  12   8       2104.43       2091.96        66.04 o                         
   1  12   8        335.45        301.85        51.38 o                         
   2  12   8       4641.31       4596.37       104.98 o                         
   3  12   8         46.59         90.68        78.84 o                         
   4  12   8        145.96        190.51        47.77 o                         
   5  12   8         17.74        -20.36        43.08 o                         
   6  12   8         72.02         63.29        88.74 o                         
   7  12   8        476.34        579.14       149.31 o                         
   8  12   8       1072.28       1026.25       191.60 o                         
  -9  13   8        151.83        178.07        85.58 o                         
  -8  13   8       1001.12        990.82       106.00 o                         
  -7  13   8          1.11        -48.72        58.88 o                         
  -6  13   8       1989.14       2117.44       132.26 o                         
  -5  13   8        866.44       1023.37        95.74 o                         
  -4  13   8        724.86        753.51        59.65 o                         
  -3  13   8         51.53         -1.64        44.79 o                         
  -2  13   8          1.29        -33.21        36.29 o                         
  -1  13   8          7.86         18.85        22.77 o                         
   0  13   8        487.58        459.23        33.27 o                         
   1  13   8        111.08         85.69        47.49 o                         
   2  13   8        389.34        372.95        57.73 o                         
   3  13   8         60.93         18.01        41.68 o                         
   4  13   8        296.20        271.83        56.15 o                         
   5  13   8        819.77        876.96        98.57 o                         
   6  13   8       1482.20       1699.48       203.32 o                         
   7  13   8         31.37         68.85       126.69 o                         
  -8  14   8        934.09        854.10       104.24 o                         
  -7  14   8         42.46        -12.65        65.99 o                         
  -6  14   8          0.29        107.21        67.22 o                         
  -5  14   8        129.98        218.73        65.29 o                         
  -4  14   8        320.49        462.10        72.05 o                         
  -3  14   8        156.49        192.27        46.58 o                         
  -2  14   8       1222.44       1466.80       162.57 o                         
  -1  14   8        209.80        212.89        29.59 o                         
   0  14   8         39.81         45.52        22.74 o                         
   1  14   8         68.87         80.92        46.20 o                         
   2  14   8       3095.39       3762.01       330.77 o                         
   3  14   8          5.22        -44.08        44.75 o                         
   4  14   8        962.12        700.83       337.57 o                         
   5  14   8        482.50        398.05        61.84 o                         
   6  14   8         15.53         -3.30       107.83 o                         
   7  14   8          7.19        -48.06       106.40 o                         
  -7  15   8        643.34        570.11        92.74 o                         
  -6  15   8       1362.48       1326.03       124.21 o                         
  -5  15   8        137.48        215.02       147.81 o                         
  -4  15   8       1054.19       1234.76       191.88 o                         
  -3  15   8       1583.45       1679.42       109.31 o                         
  -2  15   8        425.38        451.83        55.13 o                         
  -1  15   8          0.06         31.82        24.72 o                         
   0  15   8        327.61        353.76        64.53 o                         
   1  15   8        183.24        103.88        50.00 o                         
   2  15   8         23.66        -54.96        54.96 o                         
   3  15   8        435.90        458.00        66.50 o                         
   4  15   8       2220.29       2760.38       279.56 o                         
   5  15   8         22.45         47.77        46.54 o                         
   6  15   8       2247.69       2840.43       268.45 o                         
  -7  16   8         22.45         72.77        75.72 o                         
  -6  16   8         57.56         83.21       119.25 o                         
  -5  16   8         11.31        -16.67        69.40 o                         
  -4  16   8       3350.99       3101.87       317.85 o                         
  -3  16   8          8.78         49.83        54.92 o                         
  -2  16   8        829.80        877.19        84.12 o                         
  -1  16   8         53.73         62.49        53.45 o                         
   0  16   8        631.92        629.62        78.10 o                         
   1  16   8         27.21         -5.63        68.13 o                         
   2  16   8        805.21        685.87        81.24 o                         
   3  16   8        282.55        152.15       133.10 o                         
   4  16   8        866.43        783.88        97.11 o                         
   5  16   8        184.47        232.64       124.50 o                         
  -6  17   8       1868.81       1749.47       141.19 o                         
  -5  17   8          9.86        -19.26        66.81 o                         
  -4  17   8        420.73        421.56        77.84 o                         
  -3  17   8        471.69        675.62       173.34 o                         
  -2  17   8         82.53        194.30        93.51 o                         
  -1  17   8        629.49        608.97       119.50 o                         
   0  17   8        334.20        191.88        76.82 o                         
   1  17   8        197.22        278.37        70.62 o                         
   2  17   8         47.73         81.90        58.77 o                         
   3  17   8        417.57        542.75        88.36 o                         
   4  17   8        924.53       1022.86        96.23 o                         
  -4  18   8        676.32        982.64       132.30 o                         
  -3  18   8         73.21        210.39       103.42 o                         
  -2  18   8        449.39        420.23       113.67 o                         
  -1  18   8        658.79        871.09       137.53 o                         
   0  18   8        935.07        996.92       138.65 o                         
   1  18   8        323.90        411.71        90.40 o                         
   2  18   8        499.08        555.51       130.94 o                         
   3  18   8         22.57         71.52        64.14 o                         
  -3  19   8          3.40         40.07       103.81 o                         
  -2  19   8        689.78        942.45       154.79 o                         
  -1  19   8         91.53        -27.80        87.17 o                         
   0  19   8          0.02        -60.58        90.46 o                         
   1  19   8         44.65        -40.82        86.24 o                         
 -11   0   9        526.89        513.45       123.50 o                         
  -9   0   9       2071.59       1990.15       175.60 o                         
  -7   0   9       5961.79       6144.88       446.61 o                         
  -5   0   9       4929.90       4927.07        89.81 o                         
  -3   0   9       3454.51       3389.74        64.15 o                         
  -1   0   9      14600.76      14155.93       131.07 o                         
   1   0   9      12152.73      13250.30       350.10 o                         
   3   0   9       5498.50       5114.61       217.53 o                         
   5   0   9       1605.25       1686.10       146.08 o                         
   7   0   9        230.29        202.06        91.72 o                         
   9   0   9        573.29        496.18       127.92 o                         
 -11   1   9       6237.37       5820.13       226.63 o                         
 -10   1   9        171.78        173.32        62.70 o                         
  -9   1   9       1842.97       1711.37        78.19 o                         
  -8   1   9       1000.36        924.83        38.52 o                         
  -7   1   9        732.82        700.63        34.07 o                         
  -6   1   9        329.15        319.68        21.89 o                         
  -5   1   9        434.07        482.62        25.34 o                         
  -4   1   9       1221.22       1409.46        31.14 o                         
  -3   1   9        673.83        662.80        22.31 o                         
  -2   1   9       1530.52       1475.15        38.28 o                         
  -1   1   9       3972.99       3756.11        67.57 o                         
   0   1   9        129.88        231.96        17.20 o                         
   1   1   9      10049.89       8949.63       127.60 o                         
   2   1   9        456.60        527.26        39.79 o                         
   3   1   9       2412.50       2277.08       106.79 o                         
   4   1   9         48.50         -2.76        41.81 o                         
   5   1   9         14.77         20.36        47.19 o                         
   6   1   9       2092.56       2028.85       122.29 o                         
   7   1   9          7.23        -55.75        55.75 o                         
   8   1   9         37.97          2.40       103.42 o                         
   9   1   9        615.17        584.91        88.82 o                         
  10   1   9         82.24         57.51       135.17 o                         
 -11   2   9         75.05         36.94        61.86 o                         
 -10   2   9          0.88        128.68        81.01 o                         
  -9   2   9       1495.12       1510.26        71.44 o                         
  -8   2   9          0.52          6.94        23.18 o                         
  -7   2   9       2491.72       2484.84        57.15 o                         
  -6   2   9       2711.50       2822.87        84.18 o                         
  -5   2   9       2957.62       2961.47        50.28 o                         
  -4   2   9       3067.61       2911.41        50.16 o                         
  -3   2   9          5.40         -2.93        11.55 o                         
  -2   2   9       2735.81       3009.69        93.55 o                         
  -1   2   9       1367.54       1431.75        46.95 o                         
   0   2   9         81.66        123.45        22.19 o                         
   1   2   9        566.03        566.93        28.99 o                         
   2   2   9         37.70         69.44        26.38 o                         
   3   2   9        615.69        671.64        46.38 o                         
   4   2   9       2025.84       1998.35       107.60 o                         
   5   2   9        691.52        824.97        80.62 o                         
   6   2   9        235.09        323.06        65.01 o                         
   7   2   9       1105.45       1040.06        97.83 o                         
   8   2   9         46.27        114.57        69.47 o                         
   9   2   9       2315.21       1978.74       141.80 o                         
  10   2   9         28.81        -57.42        73.10 o                         
 -11   3   9        434.03        388.40        81.66 o                         
 -10   3   9        488.27        547.26        83.64 o                         
  -9   3   9        353.54        424.62        49.72 o                         
  -8   3   9        486.05        519.60        62.50 o                         
  -7   3   9       2179.95       2093.08        99.88 o                         
  -6   3   9       1999.46       2023.17        50.21 o                         
  -5   3   9       2371.45       2377.36        55.94 o                         
  -4   3   9       1199.61       1311.49        57.10 o                         
  -3   3   9        216.27        204.68        19.26 o                         
  -2   3   9       1430.31       1503.67        40.67 o                         
  -1   3   9       1269.31       1237.91        35.61 o                         
   0   3   9       5172.30       4940.89        73.59 o                         
   1   3   9       9748.21       9392.03       129.32 o                         
   2   3   9       1959.74       1874.86       106.88 o                         
   3   3   9       3671.88       3890.96        99.32 o                         
   4   3   9        854.29        897.83        77.74 o                         
   5   3   9        747.79        909.00       121.29 o                         
   6   3   9          4.00         21.47        62.21 o                         
   7   3   9       1067.51        895.64        91.56 o                         
   8   3   9        363.14        366.40        74.22 o                         
   9   3   9         64.99         58.41        62.25 o                         
  10   3   9        310.74        355.59       143.91 o                         
 -11   4   9        137.14         49.14       115.01 o                         
 -10   4   9        350.85        422.89        81.46 o                         
  -9   4   9        392.09        462.51        41.63 o                         
  -8   4   9       1092.79       1228.68        71.78 o                         
  -7   4   9       2926.41       2903.44        78.28 o                         
  -6   4   9       1936.02       1896.33       111.38 o                         
  -5   4   9        650.41        672.77        33.98 o                         
  -4   4   9        310.18        276.07        22.86 o                         
  -3   4   9       1132.48       1140.52        40.60 o                         
  -2   4   9       1163.58       1170.52        37.06 o                         
  -1   4   9        613.80        527.61        27.17 o                         
   0   4   9         53.06         44.26        30.26 o                         
   1   4   9        239.47        244.59        24.78 o                         
   2   4   9          7.64         21.40        16.97 o                         
   3   4   9       6467.20       6494.93       165.03 o                         
   4   4   9       5714.28       5571.21       121.03 o                         
   5   4   9        336.20        304.85        55.65 o                         
   6   4   9       1216.62       1115.11        91.00 o                         
   7   4   9        291.05        368.70        70.12 o                         
   8   4   9       3279.07       3254.50       164.09 o                         
   9   4   9        961.25       1064.45       106.90 o                         
  10   4   9        200.60        292.92       126.70 o                         
 -11   5   9       1547.42       1338.42        94.98 o                         
 -10   5   9         25.51         34.96        41.26 o                         
  -9   5   9         58.16         45.91        29.23 o                         
  -8   5   9         25.73         26.85        29.83 o                         
  -7   5   9        428.89        428.97        48.42 o                         
  -6   5   9        104.43         77.54        23.70 o                         
  -5   5   9          1.76         10.89        15.84 o                         
  -4   5   9          3.60         -4.45        17.84 o                         
  -3   5   9       1069.97       1071.76        63.58 o                         
  -2   5   9       2384.63       2582.25       141.02 o                         
  -1   5   9        136.64        107.90        24.57 o                         
   0   5   9      15026.28      14326.43       160.65 o                         
   1   5   9       2789.27       2549.58        62.65 o                         
   2   5   9       4386.70       4299.97       106.11 o                         
   3   5   9        544.68        540.33        36.15 o                         
   4   5   9         24.66         42.67        27.70 o                         
   5   5   9       1534.74       1445.40        97.35 o                         
   6   5   9        590.14        608.18        73.40 o                         
   7   5   9        604.17        558.23        76.03 o                         
   8   5   9       1131.99       1168.38       231.11 o                         
   9   5   9        497.16        628.16       158.54 o                         
 -11   6   9         39.47        151.09       105.62 o                         
 -10   6   9         47.24         38.38        34.50 o                         
  -9   6   9         26.90         -7.35        31.89 o                         
  -8   6   9       1579.45       1582.21        65.12 o                         
  -7   6   9          3.11         -6.56        25.90 o                         
  -6   6   9       1773.13       1641.77        61.70 o                         
  -5   6   9        719.82        750.72        38.84 o                         
  -4   6   9       5414.34       5475.48        90.92 o                         
  -3   6   9       1357.40       1326.78        46.51 o                         
  -2   6   9       2561.53       2553.65        57.26 o                         
  -1   6   9       8117.06       8549.03       145.16 o                         
   0   6   9        195.73        196.24        23.65 o                         
   1   6   9         23.87         48.43        21.01 o                         
   2   6   9        256.58        245.29        22.19 o                         
   3   6   9       5618.16       5656.75       120.07 o                         
   4   6   9       4375.07       4511.66       105.32 o                         
   5   6   9         63.01         83.53        31.98 o                         
   6   6   9       1980.15       2072.35       204.19 o                         
   7   6   9        934.83        940.67        90.34 o                         
   8   6   9        588.78        508.41       136.62 o                         
   9   6   9         33.91       -113.56       113.56 o                         
 -11   7   9        727.45        471.64       147.95 o                         
 -10   7   9       1588.92       1688.17        86.85 o                         
  -9   7   9         11.65         76.99        32.81 o                         
  -8   7   9       2098.79       2094.17        73.86 o                         
  -7   7   9       2241.84       2261.20       115.14 o                         
  -6   7   9         75.41         82.93        31.50 o                         
  -5   7   9         13.03          5.11        20.29 o                         
  -4   7   9       2500.79       2382.42        67.27 o                         
  -3   7   9        412.20        360.44        29.58 o                         
  -2   7   9        488.93        459.11        33.88 o                         
  -1   7   9        659.38        658.51        36.99 o                         
   0   7   9        643.78        598.01        48.87 o                         
   1   7   9        236.80        195.84        26.35 o                         
   2   7   9       3144.75       3119.26       137.99 o                         
   3   7   9       1024.82        918.66        40.55 o                         
   4   7   9       3772.14       3681.17        88.65 o                         
   5   7   9        621.48        599.07        49.87 o                         
   6   7   9       1583.79       1544.87       146.16 o                         
   7   7   9         52.07         33.02        50.11 o                         
   8   7   9         36.36        312.82       128.95 o                         
   9   7   9        551.17        413.32       147.92 o                         
 -10   8   9         84.74        189.99        90.91 o                         
  -9   8   9        194.22        173.23        36.43 o                         
  -8   8   9        262.09        184.81        33.26 o                         
  -7   8   9         16.84         33.50        44.56 o                         
  -6   8   9       2031.49       1979.17       107.00 o                         
  -5   8   9        207.00        165.70        34.67 o                         
  -4   8   9       4192.56       3994.11       114.33 o                         
  -3   8   9       1286.65       1206.01        57.64 o                         
  -2   8   9       1939.62       1900.61        60.82 o                         
  -1   8   9         17.90          2.77        20.49 o                         
   0   8   9          0.28         14.82        21.82 o                         
   1   8   9        709.85        705.44        39.60 o                         
   2   8   9          9.61        -11.14        21.43 o                         
   3   8   9       1039.91        930.20        44.61 o                         
   4   8   9        535.08        495.25        33.23 o                         
   5   8   9        412.73        342.54        39.82 o                         
   6   8   9       1554.61       1716.27        78.99 o                         
   7   8   9       1578.38       1681.89       186.70 o                         
   8   8   9        487.07        558.20       144.39 o                         
   9   8   9        228.47        235.29       132.84 o                         
 -10   9   9       1302.56       1127.25       103.36 o                         
  -9   9   9       2459.67       2421.22       139.59 o                         
  -8   9   9        543.19        579.23        56.38 o                         
  -7   9   9        704.57        751.57        61.85 o                         
  -6   9   9        382.96        423.34        48.01 o                         
  -5   9   9       1648.83       1606.36        95.74 o                         
  -4   9   9       2074.87       1937.45       155.35 o                         
  -3   9   9       3197.68       3272.64       100.16 o                         
  -2   9   9       2149.73       2107.15        78.47 o                         
  -1   9   9        600.99        600.70        37.13 o                         
   0   9   9        147.00        153.90        53.51 o                         
   1   9   9        192.10        206.84        39.24 o                         
   2   9   9       1050.81        959.10        45.11 o                         
   3   9   9        401.55        381.84        31.89 o                         
   4   9   9        133.15        156.79        33.71 o                         
   5   9   9       2559.75       2562.21        86.57 o                         
   6   9   9        237.30        261.03        63.42 o                         
   7   9   9        420.62        436.49       140.06 o                         
   8   9   9        122.41        -19.24       114.53 o                         
   9   9   9         62.46         50.28       124.10 o                         
 -10  10   9        190.60        173.44        91.75 o                         
  -9  10   9          5.16         17.34        60.27 o                         
  -8  10   9       1538.70       1650.13       163.54 o                         
  -7  10   9         27.51         90.76        39.05 o                         
  -6  10   9        428.52        580.33        55.85 o                         
  -5  10   9        206.13        239.38        64.95 o                         
  -4  10   9       1136.49       1147.29        68.73 o                         
  -3  10   9       7537.45       7433.96       184.90 o                         
  -2  10   9        388.05        317.51        49.93 o                         
  -1  10   9       1700.33       1728.97        64.76 o                         
   0  10   9       2229.62       2320.95        78.50 o                         
   1  10   9       1140.94       1147.86        58.66 o                         
   2  10   9        355.97        376.28        39.79 o                         
   3  10   9       5616.62       5249.26       117.27 o                         
   4  10   9        473.47        459.15        43.58 o                         
   5  10   9        842.92        870.24        87.43 o                         
   6  10   9        708.88        730.45        70.74 o                         
   7  10   9        862.01       1160.23       186.90 o                         
   8  10   9        726.29        512.17       152.70 o                         
  -9  11   9        364.15        425.14        85.94 o                         
  -8  11   9         76.40         72.10        59.88 o                         
  -7  11   9        818.73        799.03       109.98 o                         
  -6  11   9         17.01         42.42        43.61 o                         
  -5  11   9        120.76         62.97        50.48 o                         
  -4  11   9        223.21        281.91        46.36 o                         
  -3  11   9       6397.28       6560.44       174.52 o                         
  -2  11   9         10.76         12.73        30.48 o                         
  -1  11   9        598.74        569.29        50.41 o                         
   0  11   9       2485.89       2590.30        76.32 o                         
   1  11   9        150.67        157.44        33.86 o                         
   2  11   9       3623.17       3592.49        98.11 o                         
   3  11   9          4.65        -21.32        27.67 o                         
   4  11   9        423.39        436.43        57.06 o                         
   5  11   9        757.84        902.65        76.41 o                         
   6  11   9          2.86         20.69        40.51 o                         
   7  11   9        498.07        444.04       140.43 o                         
   8  11   9        293.54        383.18       151.80 o                         
  -9  12   9          5.35        -21.34        67.61 o                         
  -8  12   9        793.69        876.02       101.63 o                         
  -7  12   9       2598.57       2706.12       295.13 o                         
  -6  12   9        320.65        445.36       120.47 o                         
  -5  12   9       3866.79       3906.02       174.20 o                         
  -4  12   9        568.29        647.06        58.40 o                         
  -3  12   9        926.40        933.55        63.20 o                         
  -2  12   9        148.25        149.33        38.44 o                         
  -1  12   9        471.88        491.51        37.63 o                         
   0  12   9        634.90        665.37        40.12 o                         
   1  12   9          0.11         11.11        26.78 o                         
   2  12   9       1704.77       1673.18        98.20 o                         
   3  12   9       1475.82       1476.60        95.03 o                         
   4  12   9         61.34         75.88        50.23 o                         
   5  12   9        680.20        722.78        73.39 o                         
   6  12   9        188.19        163.57        80.90 o                         
   7  12   9       3435.84       3269.79       283.88 o                         
  -8  13   9        248.45        234.83        79.25 o                         
  -7  13   9       2025.99       1867.00       130.79 o                         
  -6  13   9        219.64        213.95        66.87 o                         
  -5  13   9       2400.93       2334.73       132.97 o                         
  -4  13   9        619.68        621.74        67.97 o                         
  -3  13   9          4.18         82.73        61.49 o                         
  -2  13   9          6.72          1.62        35.31 o                         
  -1  13   9       4030.22       3998.39        90.12 o                         
   0  13   9         21.87         16.13        34.97 o                         
   1  13   9       1567.70       1389.24        67.11 o                         
   2  13   9        165.45        136.05        48.55 o                         
   3  13   9       1827.73       1637.31       179.62 o                         
   4  13   9        254.63        129.22       296.20 o                         
   5  13   9        770.95        653.50        69.23 o                         
   6  13   9        503.34        384.37       142.89 o                         
   7  13   9       1072.20        895.62       175.61 o                         
  -8  14   9        614.09        417.93        85.06 o                         
  -7  14   9        382.41        473.38        89.02 o                         
  -6  14   9         12.11        271.85        75.31 o                         
  -5  14   9       1768.67       2068.84       128.92 o                         
  -4  14   9        800.91       1063.44        94.93 o                         
  -3  14   9        862.26        814.64        66.34 o                         
  -2  14   9        818.43        836.39        64.26 o                         
  -1  14   9       1095.91       1035.83        51.30 o                         
   0  14   9          0.07        -11.27        41.17 o                         
   1  14   9          0.15         64.53        51.80 o                         
   2  14   9          9.12         92.99        54.24 o                         
   3  14   9          3.69         15.32        70.39 o                         
   4  14   9        583.99        616.35        73.67 o                         
   5  14   9       1458.18       1521.64       102.01 o                         
   6  14   9        152.78        102.98       109.73 o                         
  -7  15   9        392.71        344.71       113.34 o                         
  -6  15   9          7.08         26.91       134.83 o                         
  -5  15   9        404.27        504.61       117.10 o                         
  -4  15   9        101.69         53.87        50.07 o                         
  -3  15   9       4878.45       5207.48       400.18 o                         
  -2  15   9          3.40        -16.35        35.87 o                         
  -1  15   9        443.99        438.58        38.67 o                         
   0  15   9        338.04        286.58        70.56 o                         
   1  15   9         72.95        103.81        52.67 o                         
   2  15   9        124.75        159.41        53.21 o                         
   3  15   9        238.46        351.25        64.35 o                         
   4  15   9          1.77         62.53        78.91 o                         
   5  15   9       1232.91       1204.41       113.74 o                         
   6  15   9        257.41        215.63       125.92 o                         
  -6  16   9        247.97        251.87        78.61 o                         
  -5  16   9        712.72        674.95        91.43 o                         
  -4  16   9        181.55        125.93       157.23 o                         
  -3  16   9        280.77        205.94        58.09 o                         
  -2  16   9        470.66        470.31        66.59 o                         
  -1  16   9        641.62        482.51        77.83 o                         
   0  16   9         50.87         87.65       102.73 o                         
   1  16   9          5.91         60.95        57.82 o                         
   2  16   9        189.17        216.71        63.26 o                         
   3  16   9        812.53        920.95        90.09 o                         
   4  16   9         39.77        136.38        55.13 o                         
   5  16   9       1500.70       1534.07       209.95 o                         
  -5  17   9        294.81        300.23        79.66 o                         
  -4  17   9        464.98        409.20        78.43 o                         
  -3  17   9       1514.04       1815.00       214.68 o                         
  -2  17   9         59.81        259.28       107.35 o                         
  -1  17   9       1062.36        950.38       130.98 o                         
   0  17   9        146.69        109.77        58.34 o                         
   1  17   9        173.78        158.22        64.77 o                         
   2  17   9         92.50         45.77        67.11 o                         
   3  17   9        297.97        223.01        64.66 o                         
   4  17   9        252.12        234.69        60.38 o                         
  -4  18   9        186.53        132.29        94.57 o                         
  -3  18   9          3.05        146.82        87.66 o                         
  -2  18   9        329.56        153.07        92.28 o                         
  -1  18   9        318.79        264.35       102.77 o                         
   0  18   9         15.90          0.10        85.39 o                         
   1  18   9        824.88       1031.68       141.49 o                         
   2  18   9         39.58        141.53        82.50 o                         
  -1  19   9        585.42        563.91       115.87 o                         
   0  19   9        624.36        747.77       139.41 o                         
 -10   0  10       6203.19       6336.84       323.63 o                         
  -8   0  10        389.31        332.66       119.19 o                         
  -6   0  10      10104.29       9543.67       182.22 o                         
  -4   0  10       9774.36       9692.71       114.20 o                         
  -2   0  10      10699.37      12752.94      1347.53 o                         
   0   0  10       2328.96       2336.78        95.58 o                         
   2   0  10       1653.44       1378.24       118.61 o                         
   4   0  10       3678.18       3641.98       209.43 o                         
   6   0  10         23.44        -52.83        74.39 o                         
   8   0  10          5.80         98.33        95.10 o                         
  10   0  10        890.35        835.74       163.73 o                         
 -11   1  10         31.91        -40.88        63.46 o                         
 -10   1  10         42.03        104.77       108.73 o                         
  -9   1  10          1.89        -41.63        59.39 o                         
  -8   1  10       6022.04       6008.52       154.06 o                         
  -7   1  10         52.26         80.69        21.72 o                         
  -6   1  10       2104.57       2144.56        46.58 o                         
  -5   1  10        273.87        309.26        22.56 o                         
  -4   1  10         85.16         52.29        14.35 o                         
  -3   1  10       1500.14       1482.49        38.31 o                         
  -2   1  10       1216.18       1162.37        33.78 o                         
  -1   1  10          0.70         14.73        20.89 o                         
   0   1  10       2566.67       2481.08        62.19 o                         
   1   1  10       1557.51       1655.98        84.32 o                         
   2   1  10       3757.42       3718.91        96.63 o                         
   3   1  10        448.91        325.56        50.55 o                         
   4   1  10       6830.45       6802.23       397.55 o                         
   5   1  10          1.70        -19.69        48.36 o                         
   6   1  10       1298.60       1276.36       103.57 o                         
   7   1  10         58.38        134.65       114.73 o                         
   8   1  10         74.89        171.32        90.48 o                         
   9   1  10        312.84        253.54        84.13 o                         
 -11   2  10       1062.96       1151.12       115.95 o                         
 -10   2  10       2192.53       2231.09       140.24 o                         
  -9   2  10        324.53        451.44        46.71 o                         
  -8   2  10        289.63        348.64        27.42 o                         
  -7   2  10         16.51         24.92        17.64 o                         
  -6   2  10        863.13        881.95        31.48 o                         
  -5   2  10       3970.37       3799.74        80.26 o                         
  -4   2  10        369.31        396.26        21.14 o                         
  -3   2  10        251.25        317.88        19.37 o                         
  -2   2  10       1108.39        968.18        35.45 o                         
  -1   2  10       1369.45       1466.35        56.78 o                         
   0   2  10       7876.14       7699.22       128.69 o                         
   1   2  10       1136.49       1135.66        55.23 o                         
   2   2  10       8330.03       8331.84       197.10 o                         
   3   2  10        962.67       1023.51        80.69 o                         
   4   2  10          3.57        -17.51        41.35 o                         
   5   2  10        443.04        489.97        70.57 o                         
   6   2  10        111.46        108.10        59.04 o                         
   7   2  10          0.63         11.39        57.29 o                         
   8   2  10          5.96         -3.27        58.41 o                         
   9   2  10         14.21         43.84        68.50 o                         
 -11   3  10         49.49         24.98        63.82 o                         
 -10   3  10          2.58        -30.54        64.78 o                         
  -9   3  10        277.81        331.22        44.79 o                         
  -8   3  10      10474.28      10686.40       153.98 o                         
  -7   3  10          6.74         43.14        37.92 o                         
  -6   3  10        251.69        249.14        25.15 o                         
  -5   3  10       7506.25       7409.99        95.73 o                         
  -4   3  10        425.84        457.79        25.66 o                         
  -3   3  10       1965.54       2083.18        62.71 o                         
  -2   3  10         46.43         28.10        17.00 o                         
  -1   3  10       1182.93       1148.31        53.19 o                         
   0   3  10       8675.22       9051.01       184.70 o                         
   1   3  10       1763.37       1789.74        68.78 o                         
   2   3  10        141.28        121.36        46.54 o                         
   3   3  10        215.45        204.21        33.92 o                         
   4   3  10       2781.36       2874.78       224.03 o                         
   5   3  10       3660.10       3823.85       155.58 o                         
   6   3  10        485.55        406.46        67.68 o                         
   7   3  10        116.95        215.93        65.63 o                         
   8   3  10        785.86        681.99        92.40 o                         
   9   3  10        850.15        947.92       150.68 o                         
 -11   4  10        148.85        246.63        54.18 o                         
 -10   4  10       1091.42       1128.46        77.34 o                         
  -9   4  10        521.90        571.06        51.21 o                         
  -8   4  10        567.25        606.74        44.52 o                         
  -7   4  10       2494.37       2424.34        73.91 o                         
  -6   4  10         97.35         76.02        20.84 o                         
  -5   4  10         19.04          2.23        18.44 o                         
  -4   4  10          1.37         -5.52        18.23 o                         
  -3   4  10         49.05         99.40        19.12 o                         
  -2   4  10        105.36         79.68        20.94 o                         
  -1   4  10      10959.74      11177.53       243.17 o                         
   0   4  10       3235.58       3339.16       107.77 o                         
   1   4  10       2540.63       2451.07        79.28 o                         
   2   4  10       4472.07       4264.32       105.01 o                         
   3   4  10       2865.67       2957.44        91.55 o                         
   4   4  10          1.22         16.28        28.24 o                         
   5   4  10        393.31        441.59        68.04 o                         
   6   4  10       1075.87       1028.85        94.06 o                         
   7   4  10        281.97        305.33        72.55 o                         
   8   4  10        212.13        233.62        82.25 o                         
   9   4  10       1055.87       1086.24       112.98 o                         
 -11   5  10        596.44        551.24        64.53 o                         
 -10   5  10          1.05          9.78        39.70 o                         
  -9   5  10        418.59        437.36        41.65 o                         
  -8   5  10        958.15        845.79        65.84 o                         
  -7   5  10       2438.20       2348.38        73.82 o                         
  -6   5  10        180.78        212.40        22.98 o                         
  -5   5  10       2852.91       2866.68        98.81 o                         
  -4   5  10         96.38         97.59        21.94 o                         
  -3   5  10        205.49        239.19        24.01 o                         
  -2   5  10       1473.36       1385.79        60.20 o                         
  -1   5  10         12.31         26.55        21.59 o                         
   0   5  10       3894.44       3995.52       123.82 o                         
   1   5  10        136.31        181.20        34.10 o                         
   2   5  10         18.79         69.33        27.33 o                         
   3   5  10        175.09        146.58        32.20 o                         
   4   5  10       6666.28       6616.86       185.68 o                         
   5   5  10       1839.48       1844.38       113.25 o                         
   6   5  10        615.39        772.48        86.20 o                         
   7   5  10       4446.81       4377.77       183.06 o                         
   8   5  10        288.33        259.54        63.22 o                         
   9   5  10          4.33        240.87       128.68 o                         
 -11   6  10        135.70         37.98       102.96 o                         
 -10   6  10       1126.44       1163.17        65.01 o                         
  -9   6  10        307.14        420.53        42.65 o                         
  -8   6  10       1208.95       1172.04        69.29 o                         
  -7   6  10        918.06        785.64        52.03 o                         
  -6   6  10       3191.82       2955.84        79.96 o                         
  -5   6  10        256.08        255.23        26.41 o                         
  -4   6  10       2017.94       2035.99        58.14 o                         
  -3   6  10       2796.60       2797.57        60.81 o                         
  -2   6  10        398.19        412.24        31.97 o                         
  -1   6  10       7615.69       7733.33       202.42 o                         
   0   6  10          8.07         -1.83        27.44 o                         
   1   6  10       4457.48       4509.30       142.20 o                         
   2   6  10         28.64         16.23        27.62 o                         
   3   6  10        165.61        204.12        35.32 o                         
   4   6  10         17.80         85.87        33.64 o                         
   5   6  10         93.37         92.70        30.62 o                         
   6   6  10        257.14        617.89       205.32 o                         
   7   6  10         53.78         -0.32        80.72 o                         
   8   6  10        463.95        436.68       136.12 o                         
   9   6  10        197.99         95.01       120.92 o                         
 -10   7  10         28.40          7.73        38.96 o                         
  -9   7  10         25.01         35.91        37.48 o                         
  -8   7  10          0.45        -30.79        30.79 o                         
  -7   7  10       1485.59       1400.90       154.87 o                         
  -6   7  10        789.14        843.42        56.17 o                         
  -5   7  10        173.48        158.77        26.87 o                         
  -4   7  10        124.09         75.70        21.95 o                         
  -3   7  10       7120.02       7046.58       142.70 o                         
  -2   7  10        570.40        552.69        37.09 o                         
  -1   7  10       1357.40       1397.53        53.47 o                         
   0   7  10       1544.70       1524.48       101.21 o                         
   1   7  10         97.80         80.15        31.99 o                         
   2   7  10       1641.63       1605.14        77.43 o                         
   3   7  10       2642.71       2650.13        88.99 o                         
   4   7  10        845.40        822.71        56.22 o                         
   5   7  10       3154.77       3112.18       105.69 o                         
   6   7  10          2.66        109.27        52.25 o                         
   7   7  10       1688.29       1922.82       207.19 o                         
   8   7  10        728.10       1108.52       178.09 o                         
   9   7  10         28.57         25.26       121.91 o                         
 -10   8  10          6.12        102.11        67.94 o                         
  -9   8  10       1156.41       1216.28        63.89 o                         
  -8   8  10         12.32         38.13        37.09 o                         
  -7   8  10          7.74         24.00        49.84 o                         
  -6   8  10        413.80        395.82        46.35 o                         
  -5   8  10       1041.38       1125.88        65.49 o                         
  -4   8  10        956.04        968.90        45.28 o                         
  -3   8  10       1583.79       1586.48        71.96 o                         
  -2   8  10       2406.64       2337.27        67.84 o                         
  -1   8  10        551.21        546.99        37.04 o                         
   0   8  10       1568.83       1455.29        83.03 o                         
   1   8  10        289.45        325.40        71.50 o                         
   2   8  10       3512.23       3324.54       126.65 o                         
   3   8  10       2186.84       2281.84       107.39 o                         
   4   8  10        660.56        575.99        48.43 o                         
   5   8  10       3449.31       3247.64       188.06 o                         
   6   8  10        300.73        351.53       114.49 o                         
   7   8  10        252.60         42.67       104.70 o                         
   8   8  10          7.48        -49.82       105.66 o                         
 -10   9  10         90.15        -51.91        66.78 o                         
  -9   9  10          2.21        -10.31        57.79 o                         
  -8   9  10        318.97        439.15       103.69 o                         
  -7   9  10       2635.09       2619.72       154.08 o                         
  -6   9  10         20.35         48.15        37.08 o                         
  -5   9  10       2119.82       2214.97       147.45 o                         
  -4   9  10       5432.82       5355.74       172.85 o                         
  -3   9  10        164.74        125.65        32.86 o                         
  -2   9  10         79.59         67.28        26.12 o                         
  -1   9  10        285.86        288.64        30.20 o                         
   0   9  10        360.76        393.93        39.84 o                         
   1   9  10         11.50        -30.84        30.84 o                         
   2   9  10       2125.25       2109.53        80.27 o                         
   3   9  10         51.62         31.86        35.19 o                         
   4   9  10          0.43         -7.97        33.13 o                         
   5   9  10         76.54        145.60        34.11 o                         
   6   9  10       1128.67        946.61       133.70 o                         
   7   9  10        425.73        228.64       122.97 o                         
   8   9  10         63.55        112.09       131.22 o                         
  -9  10  10          3.07         49.08        63.51 o                         
  -8  10  10          0.88          0.16        56.20 o                         
  -7  10  10       1049.33       1083.48        73.28 o                         
  -6  10  10         23.24         33.94        38.19 o                         
  -5  10  10         30.64         76.39        36.99 o                         
  -4  10  10       2295.91       2199.57       111.42 o                         
  -3  10  10         10.76         58.33        51.39 o                         
  -2  10  10        698.73        683.08        43.71 o                         
  -1  10  10       1437.99       1503.97        57.19 o                         
   0  10  10         57.00         61.80        29.59 o                         
   1  10  10        295.18        332.11        40.25 o                         
   2  10  10        112.00        125.61        34.42 o                         
   3  10  10        270.04        321.32        41.38 o                         
   4  10  10        377.33        469.96        73.18 o                         
   5  10  10        208.14        320.08        73.09 o                         
   6  10  10       2226.51       2225.49       112.96 o                         
   7  10  10        108.45        103.42       102.37 o                         
   8  10  10        737.66        509.42       151.16 o                         
  -9  11  10        748.05        621.80        90.88 o                         
  -8  11  10        110.92        152.33       113.49 o                         
  -7  11  10          9.98         34.29        54.46 o                         
  -6  11  10        545.36        479.82        53.03 o                         
  -5  11  10       1995.57       2290.07       131.36 o                         
  -4  11  10       6632.03       6496.79       188.52 o                         
  -3  11  10        358.32        518.56        96.39 o                         
  -2  11  10        546.26        539.53        40.63 o                         
  -1  11  10        504.94        413.82        36.54 o                         
   0  11  10        914.80        910.10        61.53 o                         
   1  11  10        261.90        265.31        40.12 o                         
   2  11  10         27.17         27.42        29.86 o                         
   3  11  10        969.27        988.78        59.59 o                         
   4  11  10         44.68         33.65        41.14 o                         
   5  11  10        627.26        528.74        81.51 o                         
   6  11  10         69.39         29.01       112.42 o                         
   7  11  10       2134.38       2099.50       237.68 o                         
  -9  12  10         89.61        130.03        68.94 o                         
  -8  12  10         38.08        246.03        76.07 o                         
  -7  12  10         15.00         -1.53        58.98 o                         
  -6  12  10       1316.77       1450.98       110.23 o                         
  -5  12  10         18.27          2.23        42.47 o                         
  -4  12  10        885.77        987.82        73.98 o                         
  -3  12  10        335.66        450.94        49.95 o                         
  -2  12  10        577.47        656.50        43.61 o                         
  -1  12  10       1743.92       1705.33        62.73 o                         
   0  12  10       4903.84       4994.84       173.68 o                         
   1  12  10         44.21         76.91        32.53 o                         
   2  12  10        771.31        870.53        69.40 o                         
   3  12  10        139.21        123.13        51.49 o                         
   4  12  10        221.59        235.34        56.24 o                         
   5  12  10          3.44         -0.20        47.68 o                         
   6  12  10         73.86         63.55        46.50 o                         
   7  12  10        107.18        174.52       133.02 o                         
  -8  13  10        312.07        290.76        79.94 o                         
  -7  13  10          5.38        201.76        75.59 o                         
  -6  13  10        634.46        752.41        88.41 o                         
  -5  13  10        607.95        686.83        65.81 o                         
  -4  13  10       3782.42       3428.24       142.27 o                         
  -3  13  10        187.50        164.91        60.88 o                         
  -2  13  10        201.15        224.85        37.98 o                         
  -1  13  10        141.47        177.37        30.40 o                         
   0  13  10        746.46        732.12        54.50 o                         
   1  13  10          5.90         -6.89        30.65 o                         
   2  13  10        100.66         86.95        58.72 o                         
   3  13  10         17.26         -5.44        46.66 o                         
   4  13  10         90.87        113.18        49.16 o                         
   5  13  10        841.88        913.67        85.00 o                         
   6  13  10        841.54        973.66       175.46 o                         
  -7  14  10        354.62        299.60        78.63 o                         
  -6  14  10        617.07        760.24        96.90 o                         
  -5  14  10        251.97        220.38        66.82 o                         
  -4  14  10          9.11        116.08        47.27 o                         
  -3  14  10        253.96        368.56        75.49 o                         
  -2  14  10       1324.55       1395.73        62.40 o                         
  -1  14  10        118.49        161.98        49.93 o                         
   0  14  10       1520.40       1601.58        76.14 o                         
   1  14  10          6.73         99.06       103.69 o                         
   2  14  10       2121.60       2043.40       119.37 o                         
   3  14  10          8.79          4.34       100.71 o                         
   4  14  10        216.81        286.44        59.07 o                         
   5  14  10       1004.26       1059.44        91.24 o                         
   6  14  10         36.76        180.63       140.84 o                         
  -7  15  10       1335.17       1444.98       253.27 o                         
  -6  15  10        143.73         87.97        67.35 o                         
  -5  15  10         66.42        162.95        66.07 o                         
  -4  15  10       5033.62       4625.65       365.21 o                         
  -3  15  10       1452.62       1217.29       164.41 o                         
  -2  15  10        882.85        874.31        53.82 o                         
  -1  15  10        493.05        519.01        54.79 o                         
   0  15  10        308.68        271.47        89.10 o                         
   1  15  10          0.31         75.25        56.55 o                         
   2  15  10        353.87        575.88       158.11 o                         
   3  15  10        107.95         77.56        49.46 o                         
   4  15  10        143.46        163.79        55.69 o                         
   5  15  10         23.75        -10.49        62.96 o                         
  -6  16  10        329.48        312.27        81.71 o                         
  -5  16  10        155.32        135.31        98.88 o                         
  -4  16  10        983.27       1089.50       119.07 o                         
  -3  16  10        669.86        587.33       129.47 o                         
  -2  16  10       2066.32       2163.46       173.34 o                         
  -1  16  10        387.05        273.09       166.20 o                         
   0  16  10          6.02         33.62        71.47 o                         
   1  16  10          5.57         34.77       112.97 o                         
   2  16  10         85.74        142.83        60.74 o                         
   3  16  10        546.32        569.94       228.39 o                         
   4  16  10       1278.52       1628.02       115.31 o                         
  -5  17  10         33.56         48.64        70.54 o                         
  -4  17  10       1150.79       1138.25       108.46 o                         
  -3  17  10        767.36        674.61       135.18 o                         
  -2  17  10        439.79        469.14       118.04 o                         
  -1  17  10       1392.31       1214.47       149.52 o                         
   0  17  10         63.21         67.64        61.54 o                         
   1  17  10         38.85         93.09        61.55 o                         
   2  17  10         14.82         77.35        60.88 o                         
   3  17  10       1262.70       1222.57       140.05 o                         
  -3  18  10         55.87        -17.62        88.28 o                         
  -2  18  10        296.75        281.29       102.96 o                         
  -1  18  10         46.07         38.35        85.71 o                         
   0  18  10       1229.28       1352.75       155.00 o                         
   1  18  10          1.98        -26.49        59.50 o                         
 -11   0  11         12.97         37.56        92.57 o                         
  -9   0  11        872.76        660.25       119.77 o                         
  -7   0  11       1497.04       1634.39        81.31 o                         
  -5   0  11       1242.44       1185.57        64.45 o                         
  -3   0  11         29.90          5.59        22.28 o                         
  -1   0  11       3191.52       3302.49       170.28 o                         
   1   0  11       2450.79       2568.29        96.03 o                         
   3   0  11        518.27        456.40        93.00 o                         
   5   0  11       9812.78      10007.21       361.22 o                         
   7   0  11        124.90        216.74       105.78 o                         
   9   0  11         77.20        -22.55       108.46 o                         
 -11   1  11       4675.08       4824.68       234.52 o                         
 -10   1  11          1.46         68.41        59.64 o                         
  -9   1  11        988.28        964.31        95.70 o                         
  -8   1  11         30.43         17.07        21.01 o                         
  -7   1  11         49.62         49.86        24.18 o                         
  -6   1  11         65.38         66.29        16.35 o                         
  -5   1  11      10138.61      10458.29       118.98 o                         
  -4   1  11         47.52         89.24        17.32 o                         
  -3   1  11        855.25        816.76        31.55 o                         
  -2   1  11        710.53        777.11        49.37 o                         
  -1   1  11          8.24          9.44        18.84 o                         
   0   1  11        144.47        130.59        48.95 o                         
   1   1  11        865.45        845.19        50.88 o                         
   2   1  11         19.84         70.10        53.37 o                         
   3   1  11       9349.49       9210.32       280.29 o                         
   4   1  11       1482.48       1429.31       100.92 o                         
   5   1  11        188.12        184.68        55.90 o                         
   6   1  11       1197.95       1094.40       100.83 o                         
   7   1  11        571.28        592.31       149.11 o                         
   8   1  11         80.89         58.52        63.61 o                         
   9   1  11        260.03        196.54        86.23 o                         
 -11   2  11         21.69        108.98        70.05 o                         
 -10   2  11         34.49         52.90        67.25 o                         
  -9   2  11        836.95        902.48        52.15 o                         
  -8   2  11        102.22        147.07        49.25 o                         
  -7   2  11       5959.90       6242.76       240.44 o                         
  -6   2  11        193.76        191.44        23.28 o                         
  -5   2  11       7055.65       6971.29        92.41 o                         
  -4   2  11       4896.35       4633.72        77.37 o                         
  -3   2  11       3421.23       3244.83        94.48 o                         
  -2   2  11        786.81        784.28        34.11 o                         
  -1   2  11       4454.10       5437.38       376.96 o                         
   0   2  11         62.27         37.87        31.50 o                         
   1   2  11       1202.26       1347.92        62.75 o                         
   2   2  11       3000.11       3035.40        93.71 o                         
   3   2  11        309.75        358.11        58.62 o                         
   4   2  11       1372.16       1376.97        99.49 o                         
   5   2  11       1162.04       1237.38       102.40 o                         
   6   2  11        189.00        103.09        57.29 o                         
   7   2  11       1955.38       2115.65       340.46 o                         
   8   2  11        128.79        223.88        80.86 o                         
   9   2  11          2.93          2.61        96.71 o                         
 -11   3  11         77.13        123.57        52.02 o                         
 -10   3  11        354.99        325.52        54.80 o                         
  -9   3  11         87.24        110.16        32.53 o                         
  -8   3  11       1455.85       1441.62        61.69 o                         
  -7   3  11       3663.85       3497.81        95.71 o                         
  -6   3  11       3255.65       3273.17        69.98 o                         
  -5   3  11        169.00        175.16        23.47 o                         
  -4   3  11         92.23         94.43        17.96 o                         
  -3   3  11       2086.41       2104.99        88.93 o                         
  -2   3  11       2756.35       2604.91        67.93 o                         
  -1   3  11       1929.20       1868.67        87.03 o                         
   0   3  11        209.86        205.56        37.60 o                         
   1   3  11       6163.12       6194.67       139.57 o                         
   2   3  11        457.66        439.37        69.69 o                         
   3   3  11       1770.40       1705.03        74.73 o                         
   4   3  11       1116.26       1213.79        96.10 o                         
   5   3  11        644.02        689.71       154.28 o                         
   6   3  11        118.64         52.27        53.37 o                         
   7   3  11       1661.81       1639.58       122.27 o                         
   8   3  11        496.78        483.81        85.11 o                         
   9   3  11         36.07         40.58        71.63 o                         
 -11   4  11        372.51        329.02        60.18 o                         
 -10   4  11        423.24        587.08        65.04 o                         
  -9   4  11        362.52        356.16        44.38 o                         
  -8   4  11       2716.21       2877.23        95.71 o                         
  -7   4  11       6021.91       5843.07       139.55 o                         
  -6   4  11        608.79        565.32        41.04 o                         
  -5   4  11        520.81        510.64        31.64 o                         
  -4   4  11       1255.07       1232.15        42.78 o                         
  -3   4  11        930.95        911.24        62.00 o                         
  -2   4  11        114.81        115.77        24.26 o                         
  -1   4  11        394.16        421.22        37.20 o                         
   0   4  11          0.17          9.80        26.61 o                         
   1   4  11       1880.24       1803.75        97.51 o                         
   2   4  11          8.72         -2.78        26.82 o                         
   3   4  11        348.29        315.98        40.27 o                         
   4   4  11       5311.42       4868.24       139.31 o                         
   5   4  11        815.58        864.67        89.49 o                         
   6   4  11        176.38        178.02        62.70 o                         
   7   4  11       1390.24       1511.18       120.68 o                         
   8   4  11        716.49        530.24        88.60 o                         
   9   4  11        336.00        343.02       141.20 o                         
 -11   5  11         17.98         66.37        50.02 o                         
 -10   5  11          3.19         46.15        47.99 o                         
  -9   5  11       1836.75       1900.03        75.32 o                         
  -8   5  11        262.22        374.11        42.92 o                         
  -7   5  11        197.81        233.22        46.53 o                         
  -6   5  11       1741.21       1819.19        70.96 o                         
  -5   5  11         81.31        124.30        26.57 o                         
  -4   5  11          3.24          6.83        23.62 o                         
  -3   5  11         26.51         25.12        21.97 o                         
  -2   5  11       7641.49       7616.79       137.27 o                         
  -1   5  11        286.04        277.26        29.49 o                         
   0   5  11       9753.91       9697.24       455.21 o                         
   1   5  11        672.26        708.44        48.62 o                         
   2   5  11       2113.64       1966.61        94.02 o                         
   3   5  11       6939.18       6867.80       196.99 o                         
   4   5  11       1660.66       1477.96        85.03 o                         
   5   5  11          5.35        104.98        81.66 o                         
   6   5  11        122.24        131.42        56.96 o                         
   7   5  11       1089.30       1030.27       100.93 o                         
   8   5  11        502.69        545.11       105.75 o                         
   9   5  11          6.76         -5.74       120.78 o                         
 -10   6  11         39.72         25.95        46.03 o                         
  -9   6  11        976.13        994.42        59.30 o                         
  -8   6  11       3288.37       3328.91        94.86 o                         
  -7   6  11       1725.32       1676.77        66.69 o                         
  -6   6  11        999.46        908.13        58.46 o                         
  -5   6  11          2.38         -6.81        24.75 o                         
  -4   6  11       3632.83       3497.07       102.42 o                         
  -3   6  11        185.46        224.29        30.72 o                         
  -2   6  11         49.13         24.26        22.14 o                         
  -1   6  11       1290.39       1280.94        51.28 o                         
   0   6  11          1.05         -0.64        28.08 o                         
   1   6  11          2.48         17.47        29.38 o                         
   2   6  11        603.78        721.53        67.38 o                         
   3   6  11       5824.45       6091.20       144.52 o                         
   4   6  11        818.47        894.81        88.19 o                         
   5   6  11       1612.88       1675.73        77.70 o                         
   6   6  11       1155.82       1086.03       105.97 o                         
   7   6  11        454.19        430.57        80.46 o                         
   8   6  11        942.41        895.75       162.71 o                         
   9   6  11        154.20        197.34       129.78 o                         
 -10   7  11       1382.79       1392.30        83.16 o                         
  -9   7  11         38.06         30.32        51.41 o                         
  -8   7  11        641.94        565.20        57.45 o                         
  -7   7  11         45.55         30.83        33.12 o                         
  -6   7  11        361.94        315.48        60.38 o                         
  -5   7  11        807.76        828.38        59.46 o                         
  -4   7  11         44.97         58.74        33.10 o                         
  -3   7  11       1145.84       1277.33        55.33 o                         
  -2   7  11       3114.09       3073.08        79.13 o                         
  -1   7  11       3865.71       3985.10       101.16 o                         
   0   7  11        452.36        509.79        56.45 o                         
   1   7  11          0.47        -28.85        31.05 o                         
   2   7  11       4835.02       4809.06       119.84 o                         
   3   7  11        457.49        463.23        46.77 o                         
   4   7  11       1376.31       1252.20        69.31 o                         
   5   7  11        830.12        729.26        58.21 o                         
   6   7  11        490.61        567.12       136.44 o                         
   7   7  11        658.57        560.35       142.04 o                         
   8   7  11        705.01        619.99       161.02 o                         
 -10   8  11         41.31        198.05        73.07 o                         
  -9   8  11          9.46         59.03        51.71 o                         
  -8   8  11        672.55        712.47        61.83 o                         
  -7   8  11          2.06        -23.15        47.92 o                         
  -6   8  11         45.39         91.04        47.81 o                         
  -5   8  11         52.21         68.82        38.58 o                         
  -4   8  11       8129.33       8125.68       163.44 o                         
  -3   8  11       1640.42       1617.75        62.01 o                         
  -2   8  11        549.68        596.46        40.67 o                         
  -1   8  11        959.19        980.72        48.43 o                         
   0   8  11        210.71        164.64        41.04 o                         
   1   8  11        903.40        967.80        80.46 o                         
   2   8  11         54.21         60.35        32.13 o                         
   3   8  11          9.15          3.63        30.93 o                         
   4   8  11        931.12       1028.56        64.26 o                         
   5   8  11        385.66        294.48        79.43 o                         
   6   8  11       1907.74       2007.58       217.69 o                         
   7   8  11         23.15         77.39        93.02 o                         
   8   8  11        106.76        113.60       138.63 o                         
 -10   9  11        690.48        596.82        88.28 o                         
  -9   9  11         25.58         49.12        61.63 o                         
  -8   9  11        981.52       1041.39        73.44 o                         
  -7   9  11        713.42        756.31        62.55 o                         
  -6   9  11        916.07        813.57        64.63 o                         
  -5   9  11        153.60        147.74        39.91 o                         
  -4   9  11         66.61         63.23        36.78 o                         
  -3   9  11       1211.80       1200.87        55.83 o                         
  -2   9  11        297.70        251.82        32.96 o                         
  -1   9  11        183.35        208.43        42.28 o                         
   0   9  11         82.05         20.68        28.86 o                         
   1   9  11        319.42        278.07        38.67 o                         
   2   9  11       1440.08       1538.50        95.17 o                         
   3   9  11       2380.66       2378.13        89.90 o                         
   4   9  11         85.06         89.00        34.89 o                         
   5   9  11       1536.20       1613.01        99.93 o                         
   6   9  11       3111.99       2663.08       253.36 o                         
   7   9  11        296.61        191.56       110.81 o                         
   8   9  11          3.46        -88.98       120.99 o                         
  -9  10  11          0.46        -35.86        63.28 o                         
  -8  10  11        421.06        349.53        98.15 o                         
  -7  10  11       1372.17       1252.58        78.78 o                         
  -6  10  11        103.26         98.08        40.16 o                         
  -5  10  11        191.93        198.00        48.32 o                         
  -4  10  11       1814.29       1937.17        87.31 o                         
  -3  10  11       1982.27       2074.29        72.49 o                         
  -2  10  11        306.12        366.07        36.89 o                         
  -1  10  11        712.62        735.17        49.23 o                         
   0  10  11        158.86        137.92        35.30 o                         
   1  10  11       1272.01       1370.58        92.76 o                         
   2  10  11        311.53        465.36        49.68 o                         
   3  10  11       1580.24       1547.64        97.08 o                         
   4  10  11        138.94        217.47        50.69 o                         
   5  10  11          1.07         77.79        46.61 o                         
   6  10  11        156.91        228.34        82.35 o                         
   7  10  11        362.54        452.12       152.69 o                         
  -9  11  11         11.08        110.16        63.30 o                         
  -8  11  11        528.18        360.32        77.60 o                         
  -7  11  11          0.61        -11.60        55.03 o                         
  -6  11  11          6.12        -32.58        45.37 o                         
  -5  11  11          4.22         -9.89        45.09 o                         
  -4  11  11         62.14         50.70        38.58 o                         
  -3  11  11        320.14        271.30        36.45 o                         
  -2  11  11        312.31        311.47        34.92 o                         
  -1  11  11       1726.93       1863.79        67.15 o                         
   0  11  11       2180.05       2129.85       124.48 o                         
   1  11  11        173.31        187.32        37.69 o                         
   2  11  11       1302.96       1331.49        88.65 o                         
   3  11  11         78.88         20.04        57.18 o                         
   4  11  11        115.30        115.20        53.68 o                         
   5  11  11        683.43        636.26        79.71 o                         
   6  11  11          3.97          6.12        46.77 o                         
   7  11  11         27.03        101.89       124.89 o                         
  -8  12  11        854.37        846.84       187.08 o                         
  -7  12  11        496.77        546.62        82.32 o                         
  -6  12  11          2.37         43.32        77.61 o                         
  -5  12  11       3101.70       2841.89       131.66 o                         
  -4  12  11       2004.08       1946.78        92.56 o                         
  -3  12  11        897.38        880.04        77.33 o                         
  -2  12  11         36.80         12.50        28.02 o                         
  -1  12  11        188.95        175.00        32.42 o                         
   0  12  11        118.67        160.42        35.96 o                         
   1  12  11        668.52        647.42        55.87 o                         
   2  12  11        294.63        255.52        61.76 o                         
   3  12  11        118.92         53.92        44.42 o                         
   4  12  11        586.90        415.56        83.82 o                         
   5  12  11        233.18        201.87        94.66 o                         
   6  12  11        291.05        352.86        67.82 o                         
  -8  13  11        574.13        494.41        96.39 o                         
  -7  13  11       1895.29       1892.60       134.94 o                         
  -6  13  11        133.05        -14.49        57.18 o                         
  -5  13  11       2645.00       2685.47       140.84 o                         
  -4  13  11        236.35        287.51        55.59 o                         
  -3  13  11        143.64        162.35        33.66 o                         
  -2  13  11        110.80        109.64        39.70 o                         
  -1  13  11       6625.28       6896.50       152.48 o                         
   0  13  11       1056.45        865.39       108.08 o                         
   1  13  11       2249.18       2583.84       132.17 o                         
   2  13  11         61.42        110.57        48.05 o                         
   3  13  11         88.63         90.39        59.22 o                         
   4  13  11        359.72        423.82        68.46 o                         
   5  13  11        307.23        281.70        64.01 o                         
   6  13  11         93.07        127.79       120.08 o                         
  -7  14  11        183.83        245.63       114.08 o                         
  -6  14  11          9.73         -5.58        61.02 o                         
  -5  14  11       2032.59       1855.62       126.53 o                         
  -4  14  11        772.55        911.39        71.48 o                         
  -3  14  11       1603.60       1684.81        71.46 o                         
  -2  14  11        165.33        215.46        56.01 o                         
  -1  14  11       4188.86       4154.98       101.94 o                         
   0  14  11         59.22         80.85        34.63 o                         
   1  14  11       1636.98       1795.57       116.05 o                         
   2  14  11         50.67         -9.44        51.24 o                         
   3  14  11        140.74        151.92        56.12 o                         
   4  14  11         95.61         97.22        54.21 o                         
   5  14  11        142.09        138.21        58.98 o                         
  -6  15  11         49.72        -25.99        65.20 o                         
  -5  15  11         13.65        -62.30        62.30 o                         
  -4  15  11        279.69        225.64        64.71 o                         
  -3  15  11        942.40        987.22        59.80 o                         
  -2  15  11        295.57        252.59        41.17 o                         
  -1  15  11       1140.79       1358.42       126.24 o                         
   0  15  11         54.11         73.58        57.84 o                         
   1  15  11        302.50        323.18        67.83 o                         
   2  15  11        279.01        362.00       125.39 o                         
   3  15  11        122.94         91.34        59.66 o                         
   4  15  11         97.15         69.59        59.71 o                         
   5  15  11        534.80        452.50        76.20 o                         
  -5  16  11        600.09        588.05        91.32 o                         
  -4  16  11         39.85         82.74        63.44 o                         
  -3  16  11       1509.48       1589.02        82.18 o                         
  -2  16  11         58.92        206.56        94.77 o                         
  -1  16  11       1120.57       1114.18       103.19 o                         
   0  16  11         21.05         75.28       133.25 o                         
   1  16  11       1309.30       1152.57       128.68 o                         
   2  16  11         85.88         47.73        61.49 o                         
   3  16  11        868.27        897.93        95.45 o                         
   4  16  11        333.01        332.14        84.08 o                         
  -4  17  11        180.51        144.03        62.73 o                         
  -3  17  11        255.60        290.62       109.65 o                         
  -2  17  11         22.06        148.57        92.52 o                         
  -1  17  11        820.19        716.58       124.24 o                         
   0  17  11        178.82        164.15        67.68 o                         
   1  17  11        463.53        405.50        77.14 o                         
   2  17  11        239.84        218.22        68.58 o                         
  -2  18  11         68.95        180.66       111.29 o                         
  -1  18  11          8.34       -100.19       100.19 o                         
   0  18  11        299.53         98.33        93.52 o                         
 -10   0  12       1071.56       1118.30       160.54 o                         
  -8   0  12       1287.87       1139.15        72.69 o                         
  -6   0  12       4879.04       4899.45       135.33 o                         
  -4   0  12       6540.57       6619.44       121.77 o                         
  -2   0  12        674.88        775.99        72.77 o                         
   0   0  12       5622.96       5679.43       143.95 o                         
   2   0  12         10.75         46.42        63.58 o                         
   4   0  12      12694.04      12921.05       415.73 o                         
   6   0  12        672.20        459.50       112.08 o                         
   8   0  12        105.32        130.87       119.57 o                         
 -11   1  12         89.60        143.32        54.71 o                         
 -10   1  12        334.92        283.72        56.08 o                         
  -9   1  12         47.87        109.64        42.89 o                         
  -8   1  12        716.89        714.75        36.57 o                         
  -7   1  12       1556.92       1566.65        46.05 o                         
  -6   1  12       2813.70       2806.36        82.53 o                         
  -5   1  12       1471.89       1467.10        43.10 o                         
  -4   1  12        457.11        470.62        27.09 o                         
  -3   1  12        162.28        172.60        27.09 o                         
  -2   1  12       1225.32       1294.12        74.11 o                         
  -1   1  12       1497.59       1499.23        54.25 o                         
   0   1  12        901.24        855.43        60.80 o                         
   1   1  12         23.33         15.50        27.83 o                         
   2   1  12         96.84         63.03        51.94 o                         
   3   1  12       1639.88       1660.30       105.31 o                         
   4   1  12       5096.29       5129.49       186.88 o                         
   5   1  12        654.95        777.33       190.94 o                         
   6   1  12        813.66        841.51        96.03 o                         
   7   1  12        321.48        326.43       113.80 o                         
   8   1  12        960.83       1222.86       122.54 o                         
   9   1  12          1.73        -45.88       172.87 o                         
 -11   2  12       1411.40       1346.33        94.31 o                         
 -10   2  12         13.41         71.81        45.01 o                         
  -9   2  12        250.31        305.59        50.16 o                         
  -8   2  12        752.16        774.62        49.53 o                         
  -7   2  12        119.68         89.86        22.98 o                         
  -6   2  12        428.17        413.46        38.23 o                         
  -5   2  12        465.68        472.46        28.89 o                         
  -4   2  12       1227.26       1155.61        38.41 o                         
  -3   2  12          0.59         30.85        19.48 o                         
  -2   2  12       1744.35       1872.52        97.36 o                         
  -1   2  12        207.01        237.91        35.38 o                         
   0   2  12       1436.38       1610.10        69.64 o                         
   1   2  12        483.76        486.06        44.82 o                         
   2   2  12       1770.18       1671.03        74.87 o                         
   3   2  12         36.29         -0.88        46.80 o                         
   4   2  12       2997.18       2676.42       138.00 o                         
   5   2  12        774.14        877.21        92.39 o                         
   6   2  12         57.68         96.54       160.83 o                         
   7   2  12        203.44        188.37       108.23 o                         
   8   2  12        710.05        769.21       105.23 o                         
   9   2  12         77.72        130.21        79.20 o                         
 -11   3  12        240.86        139.54        69.36 o                         
 -10   3  12         27.28         29.26        76.55 o                         
  -9   3  12        504.48        499.80        58.40 o                         
  -8   3  12       2725.92       2790.00        94.18 o                         
  -7   3  12        178.51        262.37        37.14 o                         
  -6   3  12      11119.26      10959.98       172.87 o                         
  -5   3  12        907.57        881.62        42.35 o                         
  -4   3  12        574.65        602.89        39.82 o                         
  -3   3  12        674.82        698.95        41.15 o                         
  -2   3  12        504.66        509.57        35.95 o                         
  -1   3  12         84.92        117.28        38.18 o                         
   0   3  12        283.57        322.85        40.29 o                         
   1   3  12        209.80        236.15        37.29 o                         
   2   3  12        917.22        939.89        60.08 o                         
   3   3  12        348.53        349.17        54.01 o                         
   4   3  12         79.85        -19.62        50.33 o                         
   5   3  12        192.41        292.05        70.01 o                         
   6   3  12       1723.02       1933.08       128.80 o                         
   7   3  12        433.07        312.86        80.80 o                         
   8   3  12       1201.34       1447.46       139.52 o                         
   9   3  12         13.59         11.20        90.32 o                         
 -10   4  12       1236.13       1118.85       110.08 o                         
  -9   4  12        422.05        468.56        45.54 o                         
  -8   4  12       1905.31       1905.25        77.71 o                         
  -7   4  12        610.80        615.70        44.71 o                         
  -6   4  12         15.59         58.78        27.27 o                         
  -5   4  12         49.06         90.32        29.65 o                         
  -4   4  12        309.39        335.35        48.22 o                         
  -3   4  12       1178.74       1186.24        51.91 o                         
  -2   4  12        478.67        474.51        35.99 o                         
  -1   4  12       5446.39       5479.43       164.85 o                         
   0   4  12        800.53        805.52        76.16 o                         
   1   4  12       5167.50       5035.12       121.47 o                         
   2   4  12       4047.03       4040.93       163.22 o                         
   3   4  12          6.59         65.12        32.12 o                         
   4   4  12       2861.54       2986.12       147.20 o                         
   5   4  12         97.15        138.25        59.23 o                         
   6   4  12       1191.96       1331.13       135.96 o                         
   7   4  12         29.07         19.84       121.18 o                         
   8   4  12        256.49        143.83        72.62 o                         
 -10   5  12       1903.30       1873.49        99.42 o                         
  -9   5  12       1054.57       1211.79        79.44 o                         
  -8   5  12         35.98          1.10        35.04 o                         
  -7   5  12        577.37        463.97        51.28 o                         
  -6   5  12        953.45       1000.14        53.63 o                         
  -5   5  12       5854.46       5605.83       145.14 o                         
  -4   5  12       4088.43       4125.52       123.99 o                         
  -3   5  12         83.33         76.20        25.21 o                         
  -2   5  12          7.09          2.70        23.12 o                         
  -1   5  12        134.73        149.81        33.86 o                         
   0   5  12        156.54        147.62        34.20 o                         
   1   5  12        205.85        252.30        39.26 o                         
   2   5  12         16.89        -12.62        48.12 o                         
   3   5  12        626.56        610.22        52.90 o                         
   4   5  12        887.25        977.59        65.75 o                         
   5   5  12        953.47       1043.51       121.24 o                         
   6   5  12       1138.41        967.38        99.22 o                         
   7   5  12       2600.72       2717.54       156.21 o                         
   8   5  12          7.23       -136.43       136.43 o                         
 -10   6  12         71.33        -18.24        44.47 o                         
  -9   6  12        235.10        218.46        39.13 o                         
  -8   6  12        344.42        385.12        55.20 o                         
  -7   6  12         14.28        -11.48        36.71 o                         
  -6   6  12        873.16        876.48        60.77 o                         
  -5   6  12        143.69        216.15        55.28 o                         
  -4   6  12        318.80        334.49        38.68 o                         
  -3   6  12       3010.78       3181.00       106.51 o                         
  -2   6  12         85.45        122.88        27.99 o                         
  -1   6  12       1568.80       1655.06        90.33 o                         
   0   6  12       2733.30       2701.61       143.96 o                         
   1   6  12       5091.22       4960.97       124.24 o                         
   2   6  12         66.03         53.35        37.18 o                         
   3   6  12        245.91        226.35        54.79 o                         
   4   6  12       1320.81       1282.38        72.90 o                         
   5   6  12         26.12         23.22        77.04 o                         
   6   6  12          0.06         21.03        86.76 o                         
   7   6  12          7.04        -84.28        85.40 o                         
   8   6  12        531.97        515.81       158.70 o                         
 -10   7  12        624.35        586.06        80.90 o                         
  -9   7  12          6.59         51.77        36.50 o                         
  -8   7  12       1693.68       1644.39       114.67 o                         
  -7   7  12       1542.78       1534.48        79.93 o                         
  -6   7  12        606.47        641.37        57.66 o                         
  -5   7  12       1026.65       1127.24        68.87 o                         
  -4   7  12       3036.51       3177.79        86.74 o                         
  -3   7  12       2076.94       2022.91        68.82 o                         
  -2   7  12        584.90        583.44        41.97 o                         
  -1   7  12        141.65        156.69        39.66 o                         
   0   7  12        389.79        379.13        43.35 o                         
   1   7  12        757.26        751.55        55.07 o                         
   2   7  12       1078.15        978.83        63.20 o                         
   3   7  12        474.77        647.66        85.03 o                         
   4   7  12          7.57         24.98        33.42 o                         
   5   7  12        278.93        345.43        47.19 o                         
   6   7  12        346.31        372.91        74.98 o                         
   7   7  12        442.34        237.24       129.66 o                         
   8   7  12        276.36        658.03       170.23 o                         
 -10   8  12         56.94        202.95        71.59 o                         
  -9   8  12        720.88        622.74        62.40 o                         
  -8   8  12        810.62        662.08        69.38 o                         
  -7   8  12        356.04        382.34        51.49 o                         
  -6   8  12        155.54        119.30        52.84 o                         
  -5   8  12         15.50         24.48        36.18 o                         
  -4   8  12        824.82        862.33        51.25 o                         
  -3   8  12        306.74        320.40        35.26 o                         
  -2   8  12       1202.84       1167.62        55.07 o                         
  -1   8  12       1071.26        929.51        58.12 o                         
   0   8  12         36.98        -34.94        34.94 o                         
   1   8  12       4554.42       4642.52       123.56 o                         
   2   8  12        306.35        257.07        42.55 o                         
   3   8  12       2955.53       2942.17       138.13 o                         
   4   8  12       1766.49       1517.51       103.74 o                         
   5   8  12       1594.48       1790.83        86.45 o                         
   6   8  12          1.38         97.57       121.05 o                         
   7   8  12         33.59        150.90       126.70 o                         
   8   8  12        296.49         97.60       130.51 o                         
  -9   9  12        144.70        266.72        72.81 o                         
  -8   9  12        526.13        505.92        60.73 o                         
  -7   9  12       1421.01       1377.10        83.20 o                         
  -6   9  12        141.44        155.35        42.55 o                         
  -5   9  12        947.66        939.84        83.39 o                         
  -4   9  12        601.98        604.02        46.30 o                         
  -3   9  12       2572.39       2674.80        81.82 o                         
  -2   9  12         99.20         51.86        27.79 o                         
  -1   9  12       3198.54       3169.75        84.41 o                         
   0   9  12        187.94        149.18        48.60 o                         
   1   9  12         27.53          9.81        34.25 o                         
   2   9  12       4358.75       4419.75       123.72 o                         
   3   9  12        609.69        613.37        60.28 o                         
   4   9  12          0.97          8.99        46.19 o                         
   5   9  12       1059.71       1154.75        90.22 o                         
   6   9  12        583.46        651.91       160.13 o                         
   7   9  12       1768.04       2092.95       236.60 o                         
  -9  10  12         52.67        109.52        62.63 o                         
  -8  10  12          9.99        112.92        62.42 o                         
  -7  10  12        962.38        824.58        88.50 o                         
  -6  10  12        650.99        565.67        74.04 o                         
  -5  10  12        184.34        233.94        45.10 o                         
  -4  10  12        155.06        133.11        33.03 o                         
  -3  10  12       1758.13       1754.91        69.40 o                         
  -2  10  12         52.83         86.72        36.56 o                         
  -1  10  12       2046.36       2138.59        71.99 o                         
   0  10  12       1536.05       1508.09        98.63 o                         
   1  10  12       2353.80       2510.77        96.53 o                         
   2  10  12          7.00         15.62        34.47 o                         
   3  10  12         41.60         13.14        46.88 o                         
   4  10  12        192.11        205.57        55.96 o                         
   5  10  12       1384.96       1413.46       100.36 o                         
   6  10  12        651.24        537.53       129.66 o                         
   7  10  12        862.53        614.38       169.42 o                         
  -8  11  12        550.07        478.11        80.47 o                         
  -7  11  12         13.99         47.53        58.67 o                         
  -6  11  12         54.85         54.79        62.44 o                         
  -5  11  12        845.37        713.60        65.04 o                         
  -4  11  12        168.68        132.10        50.85 o                         
  -3  11  12         19.65         18.71        27.88 o                         
  -2  11  12       2955.20       2948.39        87.20 o                         
  -1  11  12        266.52        270.17        41.73 o                         
   0  11  12         10.04         20.26        98.10 o                         
   1  11  12        220.06        313.99        46.99 o                         
   2  11  12         72.25        159.18        40.15 o                         
   3  11  12          3.70        -47.09        47.09 o                         
   4  11  12       1049.32       1088.69        92.59 o                         
   5  11  12        165.87         89.01        72.19 o                         
   6  11  12        248.18        204.20        57.67 o                         
  -8  12  12        613.45        530.29        84.57 o                         
  -7  12  12         27.35        119.74        64.22 o                         
  -6  12  12         26.37        -39.26        57.29 o                         
  -5  12  12         24.01         21.36        49.02 o                         
  -4  12  12       1038.32       1072.82        75.49 o                         
  -3  12  12         26.14        -17.85        29.84 o                         
  -2  12  12       3819.83       3576.52        97.00 o                         
  -1  12  12       1618.60       1667.06        73.10 o                         
   0  12  12       5018.57       4989.63       205.79 o                         
   1  12  12        195.04        287.88        44.37 o                         
   2  12  12       1280.29       1362.13       101.25 o                         
   3  12  12         18.35         44.73        50.84 o                         
   4  12  12        487.88        510.38        74.91 o                         
   5  12  12          2.28        -54.75        54.75 o                         
   6  12  12         40.54        -29.83        52.03 o                         
  -7  13  12        241.21        114.73        64.02 o                         
  -6  13  12         65.68        102.68        62.20 o                         
  -5  13  12        170.96         90.59        59.81 o                         
  -4  13  12        231.31        129.72        68.39 o                         
  -3  13  12        555.49        610.07        49.91 o                         
  -2  13  12       1821.33       1792.83        73.04 o                         
  -1  13  12          0.61         21.39        30.11 o                         
   0  13  12          2.79         20.57        50.14 o                         
   1  13  12        115.59        100.21       100.33 o                         
   2  13  12        375.82        304.39        58.57 o                         
   3  13  12        199.71        349.52        66.38 o                         
   4  13  12       1579.23       1602.13       113.98 o                         
   5  13  12        287.79        241.33        65.77 o                         
  -7  14  12          0.53         51.18        93.60 o                         
  -6  14  12        383.36        369.75        74.77 o                         
  -5  14  12         17.24         -9.86        68.10 o                         
  -4  14  12        165.05        261.82        42.62 o                         
  -3  14  12        882.39        992.78        61.15 o                         
  -2  14  12       1339.66       1376.76        66.87 o                         
  -1  14  12          2.11          5.40        37.34 o                         
   0  14  12       5182.61       5460.62       195.46 o                         
   1  14  12        221.33        131.36       105.03 o                         
   2  14  12        325.69        395.68        72.77 o                         
   3  14  12        763.13        696.40        84.93 o                         
   4  14  12         27.56         30.20        53.03 o                         
   5  14  12          8.40        -20.51        74.67 o                         
  -6  15  12        554.52        524.46        89.37 o                         
  -5  15  12        463.63        582.16       152.97 o                         
  -4  15  12       2251.44       2472.91       124.24 o                         
  -3  15  12        755.78        852.22        59.58 o                         
  -2  15  12       3942.95       3763.83       127.52 o                         
  -1  15  12         17.98         80.45        57.59 o                         
   0  15  12        324.21        270.08        70.34 o                         
   1  15  12        238.66        118.73        60.38 o                         
   2  15  12        852.43        938.74        98.24 o                         
   3  15  12          6.59         76.01        61.37 o                         
   4  15  12       1104.15        993.06        93.38 o                         
  -5  16  12         13.67         64.00        67.66 o                         
  -4  16  12         12.80         59.75        43.72 o                         
  -3  16  12        359.15        353.29        70.10 o                         
  -2  16  12        172.07        230.42       101.86 o                         
  -1  16  12        133.73        200.86        65.14 o                         
   0  16  12       1613.33       1401.58       113.84 o                         
   1  16  12          1.08          7.61        95.19 o                         
   2  16  12        541.10        500.96        89.09 o                         
   3  16  12        154.44        165.82        68.26 o                         
  -3  17  12          4.88        138.26       102.14 o                         
  -2  17  12       1304.38       1247.95       161.63 o                         
  -1  17  12        207.71        238.41        95.59 o                         
   0  17  12          2.57         41.88        63.86 o                         
   1  17  12        116.62        165.52        68.59 o                         
  -9   0  13         11.06         40.42        50.80 o                         
  -7   0  13       3277.11       3400.29        96.84 o                         
  -5   0  13       1661.07       1752.75        88.62 o                         
  -3   0  13       2791.03       2891.98       100.94 o                         
  -1   0  13        498.03        400.92        71.88 o                         
   1   0  13         51.67        -57.61        79.95 o                         
   3   0  13        163.19        143.51        81.97 o                         
   5   0  13       2041.04       1896.02       185.79 o                         
   7   0  13       2065.66       2403.91       220.19 o                         
 -10   1  13          0.65         39.41        52.97 o                         
  -9   1  13         31.69         22.37        36.04 o                         
  -8   1  13          0.15         48.03        25.55 o                         
  -7   1  13        867.30        981.50        57.75 o                         
  -6   1  13       1031.50        992.65        40.76 o                         
  -5   1  13         22.97         35.04        19.08 o                         
  -4   1  13         77.09        136.05        23.11 o                         
  -3   1  13       5279.02       5354.19       113.47 o                         
  -2   1  13          1.55        -24.30        24.33 o                         
  -1   1  13         71.58         65.05        23.62 o                         
   0   1  13       1349.11       1649.88       121.34 o                         
   1   1  13       1125.74       1186.21        65.83 o                         
   2   1  13         10.80        -14.72        48.45 o                         
   3   1  13       1475.09       1377.53       106.33 o                         
   4   1  13       1437.52       1469.54       139.53 o                         
   5   1  13        892.48        971.04       168.00 o                         
   6   1  13         85.64         73.52        58.41 o                         
   7   1  13         10.07        -26.89        68.12 o                         
   8   1  13          0.36         28.48        75.06 o                         
 -10   2  13         16.79        -10.67        56.42 o                         
  -9   2  13         66.95         75.86        43.52 o                         
  -8   2  13         35.22         65.09        42.12 o                         
  -7   2  13        713.26        764.91        35.76 o                         
  -6   2  13       1346.27       1243.76        43.12 o                         
  -5   2  13        213.48        219.98        23.77 o                         
  -4   2  13       1537.06       1420.69        47.79 o                         
  -3   2  13        395.47        424.71        30.68 o                         
  -2   2  13        886.86        929.44        55.18 o                         
  -1   2  13        325.27        322.88        40.84 o                         
   0   2  13        223.37        213.20        38.28 o                         
   1   2  13       1371.57       1321.40        94.72 o                         
   2   2  13        128.92        127.06        34.55 o                         
   3   2  13        301.29        274.15        61.48 o                         
   4   2  13        344.76        236.42        57.03 o                         
   5   2  13       1130.63       1135.25       111.04 o                         
   6   2  13        701.25        737.00        93.63 o                         
   7   2  13       6795.09       6797.78       250.69 o                         
   8   2  13        173.55         67.17        74.03 o                         
 -10   3  13         94.81        150.81        50.55 o                         
  -9   3  13         73.71        177.21        38.01 o                         
  -8   3  13        275.94        381.69        61.71 o                         
  -7   3  13       5125.03       4983.42       120.08 o                         
  -6   3  13         29.54         14.66        24.01 o                         
  -5   3  13          3.22        -24.21        24.21 o                         
  -4   3  13          4.73         38.03        30.37 o                         
  -3   3  13       6535.62       6642.56       141.02 o                         
  -2   3  13        587.43        574.30        56.62 o                         
  -1   3  13       4907.73       4941.59       142.90 o                         
   0   3  13       1503.06       1484.38        72.73 o                         
   1   3  13         33.15         55.31        31.38 o                         
   2   3  13         16.01         49.56        35.72 o                         
   3   3  13          2.85         -3.12        32.64 o                         
   4   3  13        616.77        773.74        88.84 o                         
   5   3  13        136.73        181.19        79.52 o                         
   6   3  13        359.52        274.74        77.34 o                         
   7   3  13        256.98        321.48        83.39 o                         
   8   3  13          6.19         64.94        99.43 o                         
 -10   4  13        308.42        298.24        84.04 o                         
  -9   4  13         32.69         61.54        34.52 o                         
  -8   4  13        562.56        588.93        46.29 o                         
  -7   4  13       2300.23       2370.24        88.20 o                         
  -6   4  13        746.87        670.45        41.38 o                         
  -5   4  13       1966.72       1994.74        69.23 o                         
  -4   4  13        954.04       1042.90        53.06 o                         
  -3   4  13        336.45        362.99        35.05 o                         
  -2   4  13        560.68        623.00        41.40 o                         
  -1   4  13        131.45        164.48        33.55 o                         
   0   4  13         99.60        152.92        59.38 o                         
   1   4  13          5.56         25.09        32.67 o                         
   2   4  13         86.83         97.00        32.69 o                         
   3   4  13          7.21        -20.85        37.89 o                         
   4   4  13       2011.75       1855.27       122.80 o                         
   5   4  13        102.78        177.24        60.36 o                         
   6   4  13        546.74        522.03        83.30 o                         
   7   4  13       4555.72       4450.70       207.37 o                         
   8   4  13        489.51        545.98        95.94 o                         
 -10   5  13        461.27        600.60        69.81 o                         
  -9   5  13       1136.98       1155.60        68.77 o                         
  -8   5  13        172.95        221.46        38.37 o                         
  -7   5  13        578.72        556.82        44.25 o                         
  -6   5  13        111.90        196.46        37.73 o                         
  -5   5  13        472.94        433.07        45.81 o                         
  -4   5  13       2554.74       2602.81        78.97 o                         
  -3   5  13       5000.78       4829.44       133.09 o                         
  -2   5  13       2677.84       2737.23        77.52 o                         
  -1   5  13         82.55         40.79        29.39 o                         
   0   5  13       4526.07       4692.19       121.72 o                         
   1   5  13         30.41         82.82        61.83 o                         
   2   5  13        278.03        333.73        67.83 o                         
   3   5  13       2702.03       2718.96       102.61 o                         
   4   5  13        102.86        117.25        38.23 o                         
   5   5  13        666.15        601.81        86.16 o                         
   6   5  13        221.81        260.40        77.15 o                         
   7   5  13        114.66        163.70       100.61 o                         
   8   5  13         61.58        160.48       124.92 o                         
 -10   6  13        674.97        602.83        76.45 o                         
  -9   6  13       1028.78       1064.41        64.48 o                         
  -8   6  13        784.22        799.65        54.73 o                         
  -7   6  13        239.25        272.28        56.24 o                         
  -6   6  13       1151.44       1228.27        89.38 o                         
  -5   6  13        870.46        954.08        65.75 o                         
  -4   6  13       2704.31       2721.87        91.11 o                         
  -3   6  13       1899.99       1876.99        74.48 o                         
  -2   6  13         42.79         47.25        29.06 o                         
  -1   6  13         24.67         66.39        30.82 o                         
   0   6  13          1.36         -6.70        36.56 o                         
   1   6  13        170.00         98.34        35.99 o                         
   2   6  13        805.41        922.00        63.92 o                         
   3   6  13        907.58        926.26        68.83 o                         
   4   6  13        329.24        259.40        46.39 o                         
   5   6  13         82.00        148.98        64.59 o                         
   6   6  13        897.27        940.46       137.82 o                         
   7   6  13        242.96        178.58       127.62 o                         
   8   6  13         15.17        176.57       145.17 o                         
 -10   7  13       1532.19       1391.59       181.68 o                         
  -9   7  13         38.77        114.82        47.16 o                         
  -8   7  13        564.68        591.53        59.53 o                         
  -7   7  13       1375.74       1295.21        92.89 o                         
  -6   7  13         42.81        110.75        39.57 o                         
  -5   7  13          6.52         -4.22        26.98 o                         
  -4   7  13         23.73        -29.72        29.72 o                         
  -3   7  13       2505.64       2597.07        99.44 o                         
  -2   7  13          4.06         17.27        26.11 o                         
  -1   7  13         32.38         68.16        33.73 o                         
   0   7  13       2526.74       2465.10       117.32 o                         
   1   7  13        256.56        208.18        39.92 o                         
   2   7  13       1522.83       1520.07        78.25 o                         
   3   7  13         17.39         19.67        33.23 o                         
   4   7  13       2094.18       2079.71        97.39 o                         
   5   7  13        929.48        960.63        69.11 o                         
   6   7  13         42.09         32.14        97.40 o                         
   7   7  13        313.97        247.17       132.45 o                         
  -9   8  13        205.25        226.16        51.41 o                         
  -8   8  13        201.71        227.72        71.21 o                         
  -7   8  13         19.20         49.62        41.39 o                         
  -6   8  13       1088.79        972.24        80.66 o                         
  -5   8  13        157.63        129.64        32.87 o                         
  -4   8  13       4423.63       4553.62       109.17 o                         
  -3   8  13        228.74        200.94        47.28 o                         
  -2   8  13       1660.23       1746.16        76.20 o                         
  -1   8  13          1.58        -12.39        31.04 o                         
   0   8  13        615.83        560.13        77.46 o                         
   1   8  13        441.06        431.64        49.61 o                         
   2   8  13        727.48        663.71        58.27 o                         
   3   8  13        928.98       1025.67        70.46 o                         
   4   8  13        212.56        247.34        50.86 o                         
   5   8  13        610.27        514.66        56.05 o                         
   6   8  13       1066.05       1038.29       174.66 o                         
   7   8  13        735.92        992.04       184.85 o                         
  -9   9  13        326.25        250.90        82.52 o                         
  -8   9  13        193.21        197.23        49.98 o                         
  -7   9  13       2838.69       2821.09       114.69 o                         
  -6   9  13        248.09        234.59        49.47 o                         
  -5   9  13        509.00        577.45        50.39 o                         
  -4   9  13          3.61        -32.09        32.09 o                         
  -3   9  13       1305.76       1392.28        63.88 o                         
  -2   9  13        424.51        498.52        42.71 o                         
  -1   9  13       1047.08        937.68        61.51 o                         
   0   9  13       3185.49       3085.30       136.11 o                         
   1   9  13        146.31        167.71        41.20 o                         
   2   9  13        519.22        491.66        73.25 o                         
   3   9  13        525.76        658.58        59.97 o                         
   4   9  13       1726.30       1664.81        86.64 o                         
   5   9  13          1.99        -66.03        66.03 o                         
   6   9  13         54.71         91.50       115.45 o                         
   7   9  13        155.79        252.20       128.82 o                         
  -9  10  13         40.57        165.18       113.59 o                         
  -8  10  13        529.78        503.84        81.82 o                         
  -7  10  13          2.65         58.71        46.09 o                         
  -6  10  13        482.45        538.96        69.86 o                         
  -5  10  13        607.54        706.45        54.03 o                         
  -4  10  13        266.40        253.63        49.08 o                         
  -3  10  13       1306.76       1293.66        63.44 o                         
  -2  10  13        105.63         94.89        30.15 o                         
  -1  10  13        406.92        420.48        48.51 o                         
   0  10  13        121.62        110.95        62.22 o                         
   1  10  13       1953.56       1956.40       119.04 o                         
   2  10  13        364.51        291.93        48.11 o                         
   3  10  13       2414.90       2290.80        97.26 o                         
   4  10  13       2274.68       2335.92       245.41 o                         
   5  10  13          3.91        -35.73        53.86 o                         
   6  10  13       1948.78       1569.87       157.60 o                         
  -8  11  13        739.31        666.28        91.34 o                         
  -7  11  13       1173.67       1065.07       240.59 o                         
  -6  11  13         29.43         82.60        50.14 o                         
  -5  11  13          5.38         14.95        40.65 o                         
  -4  11  13         42.07         49.22        34.22 o                         
  -3  11  13        139.37        241.27        38.95 o                         
  -2  11  13        597.22        585.73        49.48 o                         
  -1  11  13        750.82        787.81        64.16 o                         
   0  11  13       5694.46       5744.84       260.18 o                         
   1  11  13       2789.68       3062.77       165.86 o                         
   2  11  13        227.39        248.52        44.85 o                         
   3  11  13        298.62        394.83        78.57 o                         
   4  11  13          3.97         13.38        50.39 o                         
   5  11  13         54.60          6.47        90.52 o                         
   6  11  13          5.00        -58.10        58.10 o                         
  -8  12  13        216.22        105.91        66.94 o                         
  -7  12  13       1402.51       1474.01       121.46 o                         
  -6  12  13        798.24        835.06        75.06 o                         
  -5  12  13         65.53        148.97        49.50 o                         
  -4  12  13         43.44         55.68        35.55 o                         
  -3  12  13         94.54         89.88        33.88 o                         
  -2  12  13        196.57        230.98        46.03 o                         
  -1  12  13        508.38        527.29        56.24 o                         
   0  12  13         80.82         72.01        40.84 o                         
   1  12  13        740.91        867.77        67.78 o                         
   2  12  13        815.20        609.02        77.29 o                         
   3  12  13       2322.32       2279.99       128.15 o                         
   4  12  13       1283.83       1442.40       109.99 o                         
   5  12  13         14.55        -26.50        56.98 o                         
  -7  13  13       1161.51       1013.34       108.72 o                         
  -6  13  13        171.34        197.27        68.26 o                         
  -5  13  13       1787.88       1727.19        97.61 o                         
  -4  13  13        130.48        161.39        39.92 o                         
  -3  13  13        850.44        719.03        77.81 o                         
  -2  13  13        231.22        271.94        40.88 o                         
  -1  13  13       3905.52       3870.46       124.83 o                         
   0  13  13        417.85        391.93        59.92 o                         
   1  13  13       4442.67       4816.42       440.09 o                         
   2  13  13         24.69         37.96        58.34 o                         
   3  13  13        409.70        579.80        80.02 o                         
   4  13  13        615.17        635.40        85.89 o                         
   5  13  13        343.36        228.39        66.73 o                         
  -6  14  13         69.27         63.29        66.78 o                         
  -5  14  13       1790.94       1840.56        97.12 o                         
  -4  14  13       1990.66       1977.18        85.69 o                         
  -3  14  13       2864.09       2854.88       132.34 o                         
  -2  14  13         78.12         68.76        36.63 o                         
  -1  14  13        656.72        536.08        76.27 o                         
   0  14  13          1.04        -33.57        57.04 o                         
   1  14  13        271.24        150.44        65.53 o                         
   2  14  13       1009.11        906.84       173.03 o                         
   3  14  13       1102.69        992.25       120.76 o                         
   4  14  13        112.33        161.37        62.96 o                         
  -5  15  13       1009.29        892.20        87.08 o                         
  -4  15  13        197.38        192.51        49.43 o                         
  -3  15  13          2.35         86.38        38.98 o                         
  -2  15  13         85.39        151.12        50.84 o                         
  -1  15  13         77.62         -2.69        58.68 o                         
   0  15  13          7.39        105.78       112.72 o                         
   1  15  13       2789.38       3069.49       158.14 o                         
   2  15  13         34.63          7.09        82.65 o                         
   3  15  13        580.92        456.13        79.96 o                         
  -4  16  13        301.10        297.57        56.47 o                         
  -3  16  13       1599.77       1774.45       120.46 o                         
  -2  16  13          7.40        130.61        92.71 o                         
  -1  16  13       1736.86       1774.90       132.26 o                         
   0  16  13        138.77        141.41        95.53 o                         
   1  16  13       1045.99       1063.34       103.96 o                         
   2  16  13          5.89        -70.61        70.61 o                         
 -10   0  14        422.28        467.23        77.49 o                         
  -8   0  14       1011.48        844.49        95.01 o                         
  -6   0  14          0.28         38.72        28.30 o                         
  -4   0  14         43.96         72.11        27.49 o                         
  -2   0  14         65.29         81.76        45.95 o                         
   0   0  14         81.69         84.44        74.72 o                         
   2   0  14       1532.16       1353.35       151.40 o                         
   4   0  14       2267.04       2362.71       204.41 o                         
   6   0  14        235.38        578.98       133.69 o                         
   8   0  14        974.21        740.31       159.21 o                         
 -10   1  14         29.08         11.64        42.87 o                         
  -9   1  14        176.28        247.58        44.47 o                         
  -8   1  14         31.50         20.28        26.76 o                         
  -7   1  14        433.18        425.16        30.04 o                         
  -6   1  14       1658.08       1728.91        52.04 o                         
  -5   1  14       1040.69        977.74        40.32 o                         
  -4   1  14       3206.11       3156.53       120.47 o                         
  -3   1  14        170.37        119.78        26.23 o                         
  -2   1  14       2169.76       2092.98        67.60 o                         
  -1   1  14         16.60        -23.01        37.09 o                         
   0   1  14       1673.82       1602.41       139.36 o                         
   1   1  14        708.92        691.52        55.20 o                         
   2   1  14        301.24        415.21       177.03 o                         
   3   1  14        311.82        371.66        69.99 o                         
   4   1  14         29.71         18.73       168.61 o                         
   5   1  14         40.65        -13.13        58.22 o                         
   6   1  14        109.13        146.28       124.10 o                         
   7   1  14        837.18        851.80       138.28 o                         
   8   1  14       1865.40       1751.92       156.61 o                         
 -10   2  14         40.82         38.51        45.65 o                         
  -9   2  14         25.54         50.82        38.06 o                         
  -8   2  14       1321.29       1236.16        55.85 o                         
  -7   2  14        189.94        233.87        26.00 o                         
  -6   2  14       3079.91       2975.87        65.92 o                         
  -5   2  14         49.94         50.41        20.85 o                         
  -4   2  14        193.32        137.37        31.36 o                         
  -3   2  14        140.17         58.91        30.24 o                         
  -2   2  14       5024.08       5147.21       300.62 o                         
  -1   2  14         92.11         78.80        30.75 o                         
   0   2  14        437.87        485.29        49.61 o                         
   1   2  14       1709.50       1927.73        85.33 o                         
   2   2  14        184.29        254.99        46.67 o                         
   3   2  14       1221.77       1341.26       108.67 o                         
   4   2  14       3457.54       3127.29       160.68 o                         
   5   2  14         36.74         49.08       119.88 o                         
   6   2  14        229.51        271.24        74.30 o                         
   7   2  14         70.26        174.18       139.29 o                         
   8   2  14        133.82         56.38        74.65 o                         
 -10   3  14        520.70        579.09        69.59 o                         
  -9   3  14         39.83         16.36        37.98 o                         
  -8   3  14        729.37        788.82        47.82 o                         
  -7   3  14        106.75        118.83        28.58 o                         
  -6   3  14        957.53        860.37        47.41 o                         
  -5   3  14       3641.91       3413.11       123.90 o                         
  -4   3  14         64.20         40.13        33.02 o                         
  -3   3  14        501.49        516.79        46.89 o                         
  -2   3  14        726.94        855.23        73.03 o                         
  -1   3  14         74.83        105.61        32.52 o                         
   0   3  14         93.89         27.99        36.59 o                         
   1   3  14         25.99         25.86        30.61 o                         
   2   3  14        248.79        215.57        44.32 o                         
   3   3  14        197.27        280.11        66.59 o                         
   4   3  14        158.18        139.41        65.38 o                         
   5   3  14        283.40        266.11       119.37 o                         
   6   3  14       3703.52       4081.96       412.53 o                         
   7   3  14        133.57        255.13        81.71 o                         
   8   3  14       2560.31       2612.21       177.56 o                         
 -10   4  14         59.50        101.39        59.40 o                         
  -9   4  14        857.42        955.81        93.97 o                         
  -8   4  14        869.78        968.07        54.12 o                         
  -7   4  14        316.50        327.28        37.13 o                         
  -6   4  14        462.11        505.53        42.72 o                         
  -5   4  14          3.16          1.49        26.93 o                         
  -4   4  14        115.07        115.53        28.92 o                         
  -3   4  14         76.08        131.23        33.33 o                         
  -2   4  14       4111.10       4014.36       111.71 o                         
  -1   4  14       3841.29       4049.43       162.58 o                         
   0   4  14        604.84        527.63        51.79 o                         
   1   4  14        998.18       1051.23        66.90 o                         
   2   4  14          1.86        -35.12        35.12 o                         
   3   4  14         52.01         51.84        34.75 o                         
   4   4  14        155.93        171.62        78.19 o                         
   5   4  14          9.74         68.37        63.78 o                         
   6   4  14        114.17        187.73        74.88 o                         
   7   4  14        123.57        142.95        78.62 o                         
   8   4  14         19.62        -45.65       111.89 o                         
 -10   5  14         41.40         15.36        60.27 o                         
  -9   5  14       1271.84       1186.12        65.56 o                         
  -8   5  14        150.05        211.30        40.51 o                         
  -7   5  14        160.72        182.95        37.33 o                         
  -6   5  14        149.26        182.15        35.50 o                         
  -5   5  14          5.42         27.33        30.76 o                         
  -4   5  14       7247.68       7230.26       168.47 o                         
  -3   5  14         49.78         55.60        28.81 o                         
  -2   5  14        199.01        209.23        40.04 o                         
  -1   5  14          6.49         55.95        32.11 o                         
   0   5  14        136.58        220.96        44.72 o                         
   1   5  14         24.80         19.30        38.78 o                         
   2   5  14       2137.62       2026.40        90.62 o                         
   3   5  14        196.17        242.63        42.91 o                         
   4   5  14        292.85        397.20        73.57 o                         
   5   5  14       1425.93       1409.37       118.25 o                         
   6   5  14        198.35        316.24       155.12 o                         
   7   5  14        362.07        472.68        93.01 o                         
  -9   6  14        300.42        214.77        41.39 o                         
  -8   6  14         15.03         12.79        47.07 o                         
  -7   6  14        503.25        643.66        48.88 o                         
  -6   6  14         11.08        -10.33        32.06 o                         
  -5   6  14        861.26        904.67        54.51 o                         
  -4   6  14         13.30         21.98        30.93 o                         
  -3   6  14       1286.61       1385.30        62.58 o                         
  -2   6  14       1766.41       1964.82        83.89 o                         
  -1   6  14       1243.65       1267.77        87.28 o                         
   0   6  14         13.59         48.39        32.92 o                         
   1   6  14         98.82        168.33        48.62 o                         
   2   6  14         43.30         43.34        38.14 o                         
   3   6  14        192.41        228.17        51.13 o                         
   4   6  14       1302.44       1260.54        78.21 o                         
   5   6  14          1.45        -76.26        76.26 o                         
   6   6  14        267.21        337.47        79.07 o                         
   7   6  14        562.91        694.64       176.76 o                         
  -9   7  14        141.37         39.57        51.12 o                         
  -8   7  14        787.32        765.82        67.10 o                         
  -7   7  14        644.43        871.04        69.64 o                         
  -6   7  14       1396.28       1378.77        67.56 o                         
  -5   7  14       2690.78       2730.14       137.40 o                         
  -4   7  14       3844.80       3847.47       102.52 o                         
  -3   7  14       2823.09       2907.07        87.84 o                         
  -2   7  14        521.48        476.22        42.64 o                         
  -1   7  14        785.30        908.28       101.59 o                         
   0   7  14       6829.49       6780.50       181.77 o                         
   1   7  14          0.71         19.52        39.20 o                         
   2   7  14        619.32        685.28        60.43 o                         
   3   7  14        652.55        602.17        59.80 o                         
   4   7  14        320.17        319.16        62.13 o                         
   5   7  14        785.30        820.77        99.93 o                         
   6   7  14        102.70        235.17       129.16 o                         
   7   7  14        228.41        258.75       142.42 o                         
  -9   8  14        440.15        479.91       240.54 o                         
  -8   8  14         21.61         52.41        45.12 o                         
  -7   8  14          6.14        -15.89        45.89 o                         
  -6   8  14        526.43        615.80        78.62 o                         
  -5   8  14         76.97         53.81        33.98 o                         
  -4   8  14        132.38        108.29        33.35 o                         
  -3   8  14         21.42          9.39        29.61 o                         
  -2   8  14        273.11        261.47        43.78 o                         
  -1   8  14         26.80        -19.93        33.36 o                         
   0   8  14        801.97        763.68        60.72 o                         
   1   8  14       6162.68       6340.55       154.59 o                         
   2   8  14         44.23         40.37        34.51 o                         
   3   8  14       3577.79       3417.86       119.52 o                         
   4   8  14         22.08         16.20        42.55 o                         
   5   8  14        990.38        935.51       184.28 o                         
   6   8  14        735.44        698.97       171.65 o                         
   7   8  14         34.40        128.25       121.72 o                         
  -9   9  14        747.20        672.32       144.13 o                         
  -8   9  14        223.20        194.34        63.86 o                         
  -7   9  14       2085.29       2093.15       120.82 o                         
  -6   9  14        119.44         77.63        40.46 o                         
  -5   9  14       1055.88       1175.70        66.37 o                         
  -4   9  14        878.78        946.14        58.32 o                         
  -3   9  14       1564.99       1538.32        77.51 o                         
  -2   9  14         69.42        132.47        35.17 o                         
  -1   9  14         80.89        120.89        37.04 o                         
   0   9  14       1294.42       1348.04        77.94 o                         
   1   9  14          2.34         33.24        37.60 o                         
   2   9  14       1797.15       1697.50        93.49 o                         
   3   9  14        731.05        789.02       118.42 o                         
   4   9  14        107.29        182.54        54.99 o                         
   5   9  14        774.13        701.16       109.82 o                         
   6   9  14         84.35        145.72       124.87 o                         
  -8  10  14         33.82        -46.30        64.72 o                         
  -7  10  14        249.74        293.49        59.01 o                         
  -6  10  14       1970.69       1939.83        95.12 o                         
  -5  10  14        175.52        236.37        41.75 o                         
  -4  10  14        151.49        145.68        35.73 o                         
  -3  10  14       1113.08       1174.45        62.94 o                         
  -2  10  14        146.57        194.30        60.60 o                         
  -1  10  14        989.76       1002.74        67.32 o                         
   0  10  14        570.09        566.27        59.12 o                         
   1  10  14       2325.20       2306.90       128.98 o                         
   2  10  14       1132.98       1220.94       125.87 o                         
   3  10  14        216.52        229.77        63.88 o                         
   4  10  14        437.71        480.85        71.78 o                         
   5  10  14        256.24        340.61        99.24 o                         
   6  10  14        800.49        776.74       181.11 o                         
  -8  11  14       1041.25        993.17       106.87 o                         
  -7  11  14         45.68         28.99        65.36 o                         
  -6  11  14        412.23        402.43        51.28 o                         
  -5  11  14        143.49        126.64        38.63 o                         
  -4  11  14        118.40        207.80        39.11 o                         
  -3  11  14        206.62        197.16        36.45 o                         
  -2  11  14         84.99         49.59        31.25 o                         
  -1  11  14        684.47        624.50        58.34 o                         
   0  11  14       1624.42       1530.06        85.35 o                         
   1  11  14          7.12         97.32        41.19 o                         
   2  11  14       1206.21       1125.09       100.68 o                         
   3  11  14        621.01        673.74        80.73 o                         
   4  11  14        571.05        497.69        77.70 o                         
   5  11  14       1013.22       1189.51       114.73 o                         
  -7  12  14          0.52         -4.56       114.72 o                         
  -6  12  14         17.34         16.19        41.30 o                         
  -5  12  14        319.19        286.46        45.93 o                         
  -4  12  14          1.31         45.67        36.08 o                         
  -3  12  14        341.38        419.60        48.58 o                         
  -2  12  14        870.83        815.27        56.50 o                         
  -1  12  14        153.81        121.27        45.01 o                         
   0  12  14       2078.66       2031.61        96.60 o                         
   1  12  14        623.34        652.39        67.93 o                         
   2  12  14       1857.62       1850.29       121.57 o                         
   3  12  14          2.55        -57.12        57.12 o                         
   4  12  14        253.14        263.76        67.63 o                         
   5  12  14         10.01          5.59        56.77 o                         
  -6  13  14       1272.51       1246.60        86.14 o                         
  -5  13  14        339.13        446.82        55.15 o
[truncated: 80,758 more chars]
